# Supplementary material for: Comparative whole genome re-sequencing analysis in upland New Rice for Africa: insights into the breeding history and respective genome compositions
Source: Rice (N Y). 2018 May 15;11:33. doi: 10.1186/s12284-018-0224-3 (PMC5953909; doi:10.1186/s12284-018-0224-3)
Supplement: Supplementary file 1 — Table S1. Summary of whole genome sequencing data. (XLSX 12 kb) [file 12284_2018_224_MOESM1_ESM.xlsx]

## Sheet: TableS1
	Table S1. Summary of whole genome sequencing data.
	Genotype	Raw or Processed	Class	Number of reads	Total number of nucleotide (bp)	Average length (bp)
	NERICA 3	Raw	Forward	98803877	9979191577	101
			Reverse	98803877	9979191577	101
		Processed	Forward paired	89328205	8864774627	99.2382
			Reverse paired	89328205	7970432128	89.2264
			Forward single	9389798	869762306	92.6284
			Reverse single	46485	2915364	62.7162
	NERICA 4	Raw	Forward	131566113	13288177413	101
			Reverse	131566113	13288177413	101
		Processed	Forward paired	119842411	11890301298	99.2161
			Reverse paired	119842411	10759666910	89.7818
			Forward single	11612502	1073937500	92.4811
			Reverse single	60567	3831044	63.253
	NERICA 5	Raw	Forward	154488448	15603333248	101
			Reverse	154488448	15603333248	101
		Processed	Forward paired	141576591	14055255661	99.2767
			Reverse paired	141576591	12736245670	89.9601
			Forward single	12786505	1180798476	92.3472
			Reverse single	54880	4455786	81.1914
	NERICA 7	Raw	Forward	117826431	11900469531	101
			Reverse	117826431	11900469531	101
		Processed	Forward paired	107968661	10711882638	99.2129
			Reverse paired	107968661	9631849290	89.2097
			Forward single	9753893	894558775	91.713
			Reverse single	47311	3441021	72.7319
	WAB 56-104	Raw	Forward	117292498	11846542298	101
			Reverse	117292498	11846542298	101
		Processed	Forward paired	108156258	10741871104	99.3181
			Reverse paired	108156258	9729692911	89.9596
			Forward single	9047871	832711313	92.034
			Reverse single	49273	3083172	62.5733
	CG 14	Raw	Forward	117554713	11873026013	101
			Reverse	117554713	11873026013	101
		Processed	Forward paired	108420778	10755804163	99.2043
			Reverse paired	108420778	9858872920	90.9316
			Forward single	9046921	837238066	92.544
			Reverse single	51745	3373168	65.1883
