# Supplementary material for: Comparative whole genome re-sequencing analysis in upland New Rice for Africa: insights into the breeding history and respective genome compositions
Source: Rice (N Y). 2018 May 15;11:33. doi: 10.1186/s12284-018-0224-3 (PMC5953909; doi:10.1186/s12284-018-0224-3)
Supplement: Supplementary file 3 — Table S2. MNPs between WAB 56–104 and CG 14. (XLSX 9 kb) [file 12284_2018_224_MOESM3_ESM.xlsx]

## Sheet: TableS2
	Table S2. MNPs between WAB 56-104 and CG 14.
	Chr	Di	Tri	Tetra	Penta	Total
	1	10991	370	23	2	11386
	2	10020	295	21	0	10336
	3	9040	242	17	0	9299
	4	9308	285	7	1	9601
	5	7788	221	12	0	8021
	6	9177	254	16	0	9447
	7	8511	230	15	0	8756
	8	7128	181	7	1	7317
	9	6156	181	13	0	6350
	10	6898	233	15	0	7146
	11	8330	273	8	0	8611
	12	7016	203	11	0	7230
	Un	8	1	0	0	9
	Sy	59	0	0	0	59
	Total	100430	2969	165	4
	(%)	3.14592	0.0930025	0.00516855	0.000125298
