# Supplementary material for: Comparative whole genome re-sequencing analysis in upland New Rice for Africa: insights into the breeding history and respective genome compositions
Source: Rice (N Y). 2018 May 15;11:33. doi: 10.1186/s12284-018-0224-3 (PMC5953909; doi:10.1186/s12284-018-0224-3)
Supplement: Supplementary file 4 — Table S3. Distribution of InDel length. (XLSX 12 kb) [file 12284_2018_224_MOESM4_ESM.xlsx]

## Sheet: TableS3
	Table S3. Distribution of InDel length.
	Chr./Length (bp)	1	2	3	4	5	6	7	8	9	10	11	12	13	14	15	16	17	18	19	20	21	22	23	24	25	26	27	28	29	30	31	32	33	34	35	36	37	38	39	40	41	42	43	44	45	(bp)
	Chr1	28649	8866	4387	2513	1157	1016	625	551	445	268	218	190	119	96	69	50	44	35	19	11	15	4	8	9	3	4	0	2	5	2	0	1	1	0	2	0	0	1	1	0	0	0	0	0	0
	Chr2	24628	7758	3807	2063	956	850	564	475	354	281	163	162	86	91	66	39	31	26	14	20	10	9	11	4	3	3	3	3	0	0	0	0	1	0	1	0	0	1	0	0	0	0	0	0	0
	Chr3	23782	7268	3587	1817	978	820	495	432	306	248	186	161	89	67	56	34	32	36	20	10	11	8	3	8	3	5	1	0	1	3	2	1	0	1	0	0	0	0	0	0	1	0	1	1	0
	Chr4	19776	6584	3309	1952	806	742	430	415	280	199	145	133	88	59	53	21	28	26	14	12	6	5	4	3	1	3	3	0	0	3	1	0	1	1	1	0	1	1	1	1	0	0	1	0	0
	Chr5	18682	5721	2838	1562	727	658	405	372	277	204	142	145	72	70	48	25	32	22	7	10	10	9	9	5	5	1	1	3	0	0	1	1	1	0	0	0	1	0	0	0	0	0	0	1	0
	Chr6	20045	6610	3250	1839	822	755	446	397	330	216	134	137	70	73	50	31	27	23	6	13	12	3	10	4	5	3	2	1	2	0	1	1	0	0	1	0	0	1	0	0	1	0	0	0	0
	Chr7	19043	6313	3216	2000	803	738	436	384	254	181	125	125	70	61	47	30	25	25	14	14	6	3	5	3	3	1	0	3	2	0	0	0	1	1	0	0	0	0	0	0	1	0	0	0	1
	Chr8	16346	5457	2573	1565	646	544	345	315	240	153	117	134	78	57	42	34	19	16	9	8	6	7	3	3	3	2	2	2	1	1	2	1	0	1	1	0	0	0	0	0	0	0	0	0	0
	Chr9	14143	4331	2111	1275	589	473	297	254	184	134	96	82	54	34	40	23	13	19	9	6	6	4	2	1	2	3	0	1	0	1	1	0	0	0	0	0	0	1	0	0	0	1	0	0	0
	Chr10	14084	4664	2312	1374	572	548	316	284	201	136	111	92	64	40	33	16	27	22	11	7	10	5	4	5	2	0	3	2	1	2	1	0	1	1	0	0	0	1	0	0	0	0	0	1	0
	Chr11	16850	5698	3011	1932	747	642	369	319	228	175	113	97	59	53	54	29	16	21	8	7	8	5	4	1	5	0	2	0	0	0	0	1	1	0	0	1	0	0	0	0	0	0	0	0	0
	Chr12	14704	5076	2543	1623	674	562	334	287	221	144	118	81	52	52	48	39	20	24	14	7	8	5	7	6	3	4	1	3	1	0	0	0	2	0	0	0	0	0	0	0	0	0	0	0	0
	ChrUn	25	10	10	6	1	0	3	0	2	1	0	0	0	1	0	0	0	0	0	0	0	0	0	0	0	0	0	0	0	0	0	0	0	0	0	0	0	1	0	0	0	0	0	0	0
	ChrSy	151	40	20	6	8	3	3	3	2	2	1	0	0	0	0	0	0	0	1	0	0	0	1	0	0	0	0	0	0	0	0	0	0	0	0	0	0	0	0	0	0	0	0	0	0
