# Supplementary material for: Comparative whole genome re-sequencing analysis in upland New Rice for Africa: insights into the breeding history and respective genome compositions
Source: Rice (N Y). 2018 May 15;11:33. doi: 10.1186/s12284-018-0224-3 (PMC5953909; doi:10.1186/s12284-018-0224-3)
Supplement: Supplementary file 5 — Table S4. Validation result of parental polymorphic sites. (XLSX 12 kb) [file 12284_2018_224_MOESM5_ESM.xlsx]

## Sheet: TableS4
	Table S4. Validation result of parental polymorphic sites.
	Polymorphic site		Type of polymorphism		Primer sequence			Restriction enzyme	Result
	Chr.	Position			Forward (5' to 3')	Reverse (5' to 3')
	1	8494845	SNP		gcttaacttccgtgcaggtc	ccaatatgacatcggctcaa		AciI	Failed
	1	30415221	SNP		ctcctggagccgcttgat	aagctcgagtggctcaggt		Hpy99I	Validated
	2	21860413	SNP		ttgtacctctgctgatgtgatct	aaaaccagactcgattagttgtga		NdeI	Validated
	2	21860575	SNP		ttgtacctctgctgatgtgatct	aaaaccagactcgattagttgtga		MboI	Validated
	2	30965794	SNP		ggccatttggccttagtttg	gggttcaaggtggtgaacag		Hpy188III	Validated
	3	23761	SNP		tctaacgtggcatccttttctt	caactccctcaaatccctca		HpyCH4IV	Validated
	3	28760635	SNP		tgggcttgtagaagcatcag	agccttgtccatagcacattc		HpaI	Validated
	4	25900363	SNP		gcaatcattcccacatgctt	gtcctgccaaaaaggaacaa		HpyCH4III	Validated
	4	25900454	SNP		gcatcacggaagaattcaca	gtcctgccaaaaaggaacaa		MspI	Validated
	4	25900509	SNP		gcatcacggaagaattcaca	gtcctgccaaaaaggaacaa		HpyCH4V	Validated
	5	8150408	SNP		atttttggcttttcgccaat	aagccgtaaagcgaagagc		HphI	Validated
	5	8150418	SNP		atttttggcttttcgccaat	aagccgtaaagcgaagagc		MspI	Validated
	5	16580368	SNP		gctcatttggccagtcatct	ccgtagttgccaatttccac		ClaI	Validated
	6	4007184	InDel (11 bp)		gggcacccctatgtccac	ggccgtgatctccatcaata		Hpy188I	Validated
	6	24386489	SNP		cccatggtctttcatctcgt	cagattatccgccaatcgtc		BccI	Validated
	6	24386575	SNP		cccatggtctttcatctcgt	cagattatccgccaatcgtc		Hpy99I	Validated
	6	24386580	SNP		cccatggtctttcatctcgt	cagattatccgccaatcgtc		Hpy188I	Validated
	6	27806925	SNP		ccctccgtttcaggttatca	ccgctgctaccatgagaaat		AccI	Validated
	6	27807263	SNP		ccctccgtttcaggttatca	ccgctgctaccatgagaaat		Hpy188I	Validated
	7	5490393	SNP		agccaacaggaagggaaaag	cggacgtacgatttggtgat		AflIII	Validated
	7	5490415	SNP		agccaacaggaagggaaaag	cggacgtacgatttggtgat		Tsp45I	Validated
	7	22626978	InDel (6 bp)		caaatccccacatcaccaat	tgcctctgattcttattctcctc		MnlI	Validated
	7	27049391	MNP (2 bp)		aagaacagcggttgctgag	cttgggtcgcttgtacttgg		HphI	Validated
	8	1310302	SNP		tgctatttctataaaatggaggtca	cgttagatttgcttcaagattcg		NlaIII	Validated
	8	2914950	SNP		tggatcacccaactcttctatct	cccatctacatccaacttctca		MnlI	Validated
	8	26081919	InDel		tcatccacatggaagttggaataaaata	gggccaaatactttaggtcaactgaac		MseI	Validated
	8	26081943	SNP		tcatccacatggaagttggaataaaata	gggccaaatactttaggtcaactgaac		MseI	Validated
	8	26081998	SNP		tcatccacatggaagttggaataaaata	gggccaaatactttaggtcaactgaac		MseI	Validated
	9	7301511	SNP		gagggccctactgaatgga	ctaattccatccgcagcag		HaeIII	Validated
	9	15813701	SNP		cgcaaagctccaaagagataa	ggcaacgtccgacctaataa		DraI	Validated
	9	15813734	SNP		cgcaaagctccaaagagataa	ggcaacgtccgacctaataa		BfaI	Failed
	9	16399463	SNP		tcaagggggagaacttgaga	ttttctttgcggattccact		Hpy188I	Validated
	10	2795336	SNP		ccacgtgacatggaaagaga	cctacagctacgccttcgac		HindIII	Validated
	10	10301123	SNP		atgaaacatggggtcgattt	atcatcactgaatccataaaagca		MseI	Validated
	10	20356635	InDel (2 bp)		catacgtgcctagaaatagttgtttg	caaatcgttcgttcggacac		BsrDI/NdeI	Validated
	10	20356642	SNP		catacgtgcctagaaatagttgtttg	caaatcgttcgttcggacac		XhoI/TaqI	Validated
	10	20356653	SNP		catacgtgcctagaaatagttgtttg	caaatcgttcgttcggacac		HincII	Validated
	11	9429825	SNP		ctgcaccacgcaaatctct	cgcataccatgcagcaact		MspI	Validated
	11	27112550	SNP		tcctgagcaggatcgacttc	ccatggagatggagacaaca		NlaIII	Validated
	11	27112556	MNP (3 bp)		tcctgagcaggatcgacttc	ccatggagatggagacaaca		BstUI	Validated
	12	1137563	SNP		actcgtctgaagaggcacca	accttcaggacctcggatct		HpyCH4V	Validated
	12	17703036	SNP		atggctagcatcacggctta	gtgggggcaggtatttctct		TspRI	Validated
