# Supplementary material for: Comparative whole genome re-sequencing analysis in upland New Rice for Africa: insights into the breeding history and respective genome compositions
Source: Rice (N Y). 2018 May 15;11:33. doi: 10.1186/s12284-018-0224-3 (PMC5953909; doi:10.1186/s12284-018-0224-3)
Supplement: Supplementary file 6 — Table S5. Public whole genome sequence data in upland NERICA. (XLSX 9 kb) [file 12284_2018_224_MOESM6_ESM.xlsx]

## Sheet: TableS5
	Table S5. Public whole genome sequence data in upland NERICA.
	Variety	SRA accession	Sample name	Platform	Type
	NERICA 1	ERX577678-ERX577691	CX371	Illumina HiSeq 2000	83bp paired-end
	NERICA 2	ERX577692-ERX577705	CX372	Illumina HiSeq 2000	83bp paired-end
	NERICA 8	ERX577706-ERX577719	CX373	Illumina HiSeq 2000	83bp paired-end
	NERICA 9	ERX577729-ERX577733	CX374	Illumina HiSeq 2000	83bp paired-end
