# Supplementary material for: Comparative whole genome re-sequencing analysis in upland New Rice for Africa: insights into the breeding history and respective genome compositions
Source: Rice (N Y). 2018 May 15;11:33. doi: 10.1186/s12284-018-0224-3 (PMC5953909; doi:10.1186/s12284-018-0224-3)
Supplement: Supplementary file 8 — Table S7. Location of xyloglucan fucosyltransferase genes on common long introgression segments from CG 14. (XLSX 11 kb) [file 12284_2018_224_MOESM8_ESM.xlsx]

## Sheet: Sheet1
	Table S7. Location of xyloglucan fucosyltransferase genes on common long introgression segments from CG 14.
	Chr.	Start	End	LOC ID	Annotation in MSU7
	Chr6	5701639	5704991	LOC_Os06g10910	xyloglucan fucosyltransferase, putative, expressed
	Chr6	5705127	5707910	LOC_Os06g10920	xyloglucan fucosyltransferase, putative, expressed
	Chr6	5712154	5714660	LOC_Os06g10930	xyloglucan fucosyltransferase, putative, expressed
	Chr6	5721756	5726745	LOC_Os06g10960	xyloglucan fucosyltransferase, putative, expressed
	Chr6	5732121	5734237	LOC_Os06g10970	xyloglucan fucosyltransferase, putative, expressed
