# Supplementary material for: Comparative whole genome re-sequencing analysis in upland New Rice for Africa: insights into the breeding history and respective genome compositions
Source: Rice (N Y). 2018 May 15;11:33. doi: 10.1186/s12284-018-0224-3 (PMC5953909; doi:10.1186/s12284-018-0224-3)
Supplement: Supplementary file 11 — Table S8. Variety/lineage-specific introgression segments from CG 14. (XLSX 11 kb) [file 12284_2018_224_MOESM11_ESM.xlsx]

## Sheet: Sheet1
	Table S8. Variety/lineage-specific introgression segments from CG 14.
		Number of segments			Total nucleotide (bp)			Average length (bp)			Number of genes*
		All	≧5 kb		All	≧5 kb		All	≧5 kb
	NERICA 1	26306	163		4900030	1944292		186.3	11,928.2		3162
	NERICA 2	15280	159		4974785	1989433		325.6	12512.2		3067
	NERICA 3	879	4		102386	25270		116.5	6317.5		221
	NERICA 4	801	2		81918	18748		102.3	9374		218
	NERICA 5	11078	49		1682349	573621		151.9	11706.6		1653
	NERICA 7	28957	100		4395758	1456425		151.8	14564.3		3,823
	NERICA 8	28511	113		5217504	1207023		183.0	10681.6		4598
	NERICA 9	24979	87		4044649	823525		161.9	9465.8		4043
	NERICA 2 and 5 lineage	9885	263		5970788	3854489		604.0	14655.9		2062
	NERICA 3 and 4 lineage	1353	2		116131	11634		85.8	5817		238
	NERICA 8 and 9 lineage	35211	120		6853843	1423520		194.7	11862.7		4906
	* Number of genes were counted based on the rice genome annotation in MSU7.
