# Supplementary material for: Comparative whole genome re-sequencing analysis in upland New Rice for Africa: insights into the breeding history and respective genome compositions
Source: Rice (N Y). 2018 May 15;11:33. doi: 10.1186/s12284-018-0224-3 (PMC5953909; doi:10.1186/s12284-018-0224-3)
Supplement: Supplementary file 12 — Table S9. Genes on variety/lineage-specific introgression segments from CG 14. (XLSX 1971 kb) [file 12284_2018_224_MOESM12_ESM.xlsx]

## Sheet: Table S9 (2)
	Table S9. Genes on variety/lineage-specific introgression segments from CG 14.
	Variety	Chr.	Start	End	LOC ID	Annotation in MSU7
	NERICA 1	Chr1	2903	10817	LOC_Os01g01010	TBC domain containing protein, expressed
	NERICA 1	Chr1	11218	12435	LOC_Os01g01019	expressed protein
	NERICA 1	Chr1	12648	15915	LOC_Os01g01030	monocopper oxidase, putative, expressed
	NERICA 1	Chr1	16292	20323	LOC_Os01g01040	expressed protein
	NERICA 1	Chr1	22841	26971	LOC_Os01g01050	R3H domain containing protein, expressed
	NERICA 1	Chr1	27136	28651	LOC_Os01g01060	40S ribosomal protein S5, putative, expressed
	NERICA 1	Chr1	29818	34493	LOC_Os01g01070	expressed protein
	NERICA 1	Chr1	35581	41180	LOC_Os01g01080	decarboxylase, putative, expressed
	NERICA 1	Chr1	44595	47526	LOC_Os01g01090	retrotransposon protein, putative, unclassified, expressed
	NERICA 1	Chr1	47856	53412	LOC_Os01g01100	retrotransposon protein, putative, Ty3-gypsy subclass, expressed
	NERICA 1	Chr1	58658	61090	LOC_Os01g01115	pentatricopeptide, putative, expressed
	NERICA 1	Chr1	62059	63576	LOC_Os01g01120	enolase-phosphatase E1, putative, expressed
	NERICA 1	Chr1	63244	66302	LOC_Os01g01130	snurportin-1, putative, expressed
	NERICA 1	Chr1	69675	70131	LOC_Os01g01140	expressed protein
	NERICA 1	Chr1	72775	79938	LOC_Os01g01150	RNA recognition motif, putative, expressed
	NERICA 1	Chr1	82428	84302	LOC_Os01g01160	heat shock protein DnaJ, putative, expressed
	NERICA 1	Chr1	85337	88844	LOC_Os01g01170	expressed protein
	NERICA 1	Chr1	89653	91521	LOC_Os01g01190	phosphoesterase family protein, putative, expressed
	NERICA 1	Chr1	95499	98558	LOC_Os01g01200	retrotransposon protein, putative, unclassified, expressed
	NERICA 1	Chr1	99171	100681	LOC_Os01g01210	retrotransposon protein, putative, unclassified
	NERICA 1	Chr1	108618	114983	LOC_Os01g01240	retrotransposon protein, putative, Ty3-gypsy subclass
	NERICA 1	Chr1	118081	120671	LOC_Os01g01250	transposon protein, putative, unclassified, expressed
	NERICA 1	Chr1	121302	127457	LOC_Os01g01260	transposon protein, putative, unclassified, expressed
	NERICA 1	Chr1	128897	133559	LOC_Os01g01270	retrotransposon protein, putative, unclassified, expressed
	NERICA 1	Chr1	134291	135685	LOC_Os01g01280	expressed protein
	NERICA 1	Chr1	139820	141588	LOC_Os01g01290	histone-like transcription factor and archaeal histone, putative, expressed
	NERICA 1	Chr1	141936	144554	LOC_Os01g01295	expressed protein
	NERICA 1	Chr1	145577	147852	LOC_Os01g01302	shikimate kinase, putative, expressed
	NERICA 1	Chr1	148045	150577	LOC_Os01g01307	translocon-associated protein beta domain containing protein, expressed
	NERICA 1	Chr1	151409	156500	LOC_Os01g01312	retrotransposon protein, putative, Ty1-copia subclass, expressed
	NERICA 1	Chr1	157728	160941	LOC_Os01g01320	retrotransposon protein, putative, Ty1-copia subclass, expressed
	NERICA 1	Chr1	161365	164107	LOC_Os01g01330	retrotransposon protein, putative, Ty1-copia subclass, expressed
	NERICA 1	Chr1	168470	170389	LOC_Os01g01340	light-induced protein 1-like, putative, expressed
	NERICA 1	Chr1	170712	173434	LOC_Os01g01350	SNF7 domain containing protein, putative, expressed
	NERICA 1	Chr1	178310	180812	LOC_Os01g01360	peptide transporter PTR2, putative, expressed
	NERICA 1	Chr1	186246	190846	LOC_Os01g01369	3-beta-hydroxysteroid-Delta-isomerase, putative, expressed
	NERICA 1	Chr1	191036	196287	LOC_Os01g01380	expressed protein
	NERICA 1	Chr1	197647	200803	LOC_Os01g01390	expressed protein
	NERICA 1	Chr1	201944	206743	LOC_Os01g01400	expressed protein
	NERICA 1	Chr1	205710	209606	LOC_Os01g01410	TKL_IRAK_C-LEC.1 - TKL_IRAK_C-LEC has homology to C-type lectin receptors, expressed
	NERICA 1	Chr1	209771	214229	LOC_Os01g01420	expressed protein
	NERICA 1	Chr1	216126	217664	LOC_Os01g01430	No apical meristem protein, putative, expressed
	NERICA 1	Chr1	219011	220776	LOC_Os01g01440	expressed protein
	NERICA 1	Chr1	226897	229331	LOC_Os01g01450	stress responsive protein, putative, expressed
	NERICA 1	Chr1	232377	232688	LOC_Os01g01460	retrotransposon protein, putative, Ty3-gypsy subclass
	NERICA 1	Chr1	241641	243468	LOC_Os01g01470	no apical meristem protein, putative, expressed
	NERICA 1	Chr1	248706	256878	LOC_Os01g01484	light-mediated development protein DET1, putative, expressed
	NERICA 1	Chr1	259607	259909	LOC_Os01g01500	expressed protein
	NERICA 1	Chr1	261504	268471	LOC_Os01g01510	sas10/Utp3 family protein, expressed
	NERICA 1	Chr1	270145	275084	LOC_Os01g01520	transferase family protein, putative, expressed
	NERICA 1	Chr1	288372	292296	LOC_Os01g01570	kinesin heavy chain, putative, expressed
	NERICA 1	Chr1	293648	294536	LOC_Os01g01590	hypothetical protein
	NERICA 1	Chr1	303103	306800	LOC_Os01g01600	ethylene-responsive protein related, putative, expressed
	NERICA 1	Chr1	306869	308842	LOC_Os01g01610	IscA-like iron-sulfur assembly protein, mitochondrial precursor, putative, expressed
	NERICA 1	Chr1	309459	313170	LOC_Os01g01620	kinase, pfkB family, putative, expressed
	NERICA 1	Chr1	319713	322248	LOC_Os01g01640	Rer1 protein, putative, expressed
	NERICA 1	Chr1	322556	323948	LOC_Os01g01650	isoflavone reductase homolog IRL, putative, expressed
	NERICA 1	Chr1	327128	328451	LOC_Os01g01660	isoflavone reductase, putative, expressed
	NERICA 1	Chr1	330238	332345	LOC_Os01g01670	expressed protein
	NERICA 1	Chr1	332667	333689	LOC_Os01g01680	expressed protein
	NERICA 1	Chr1	335809	371191	LOC_Os01g01689	phosphatidylinositol 3- and 4-kinase family protein, expressed
	NERICA 1	Chr1	371831	374470	LOC_Os01g01700	anaphase-promoting complex subunit 11, putative, expressed
	NERICA 1	Chr1	374728	380716	LOC_Os01g01710	1-deoxy-D-xylulose 5-phosphate reductoisomerase, chloroplast precursor, putative, expressed
	NERICA 1	Chr1	383047	386701	LOC_Os01g01720	pex14, putative, expressed
	NERICA 1	Chr1	390051	390623	LOC_Os01g01730	serine/arginine repetitive matrix protein 2, putative, expressed
	NERICA 1	Chr1	392081	396651	LOC_Os01g01740	protein kinase domain containing protein, expressed
	NERICA 1	Chr1	412579	415830	LOC_Os01g01780	exostosin family protein, putative, expressed
	NERICA 1	Chr1	416241	420497	LOC_Os01g01790	expressed protein
	NERICA 1	Chr1	745452	748945	LOC_Os01g02360	resistance-related receptor-like kinase, putative, expressed
	NERICA 1	Chr1	940005	952451	LOC_Os01g02740	retrotransposon protein, putative, unclassified, expressed
	NERICA 1	Chr1	1024184	1030112	LOC_Os01g02884	ATP-dependent RNA helicase DHX36, putative, expressed
	NERICA 1	Chr1	1046604	1053166	LOC_Os01g02890	phosphatidylserine synthase, putative, expressed
	NERICA 1	Chr1	1057137	1059856	LOC_Os01g02900	glycosyltransferase, putative, expressed
	NERICA 1	Chr1	1066448	1069826	LOC_Os01g02910	glycosyltransferase, putative, expressed
	NERICA 1	Chr1	1071962	1075030	LOC_Os01g02920	glycosyltransferase protein, putative, expressed
	NERICA 1	Chr1	1078511	1081702	LOC_Os01g02930	glycosyltransferase protein, putative, expressed
	NERICA 1	Chr1	1089743	1093528	LOC_Os01g02940	glycosyltransferase protein, putative, expressed
	NERICA 1	Chr1	1097580	1098942	LOC_Os01g02950	expressed protein
	NERICA 1	Chr1	1103782	1106890	LOC_Os01g02960	expressed protein
	NERICA 1	Chr1	1120319	1126749	LOC_Os01g02980	expressed protein
	NERICA 1	Chr1	1137241	1137624	LOC_Os01g02990	expressed protein
	NERICA 1	Chr1	1143557	1144497	LOC_Os01g03010	expressed protein
	NERICA 1	Chr1	1145829	1155094	LOC_Os01g03020	tRNA synthetase class I, putative, expressed
	NERICA 1	Chr1	1155213	1158601	LOC_Os01g03030	alanyl-tRNA synthetase, putative, expressed
	NERICA 1	Chr1	1160152	1164635	LOC_Os01g03040	expressed protein
	NERICA 1	Chr1	1165737	1168415	LOC_Os01g03050	fruit protein PKIWI502, putative, expressed
	NERICA 1	Chr1	1168647	1171130	LOC_Os01g03060	splicing factor, putative, expressed
	NERICA 1	Chr1	1171809	1179372	LOC_Os01g03070	transposon protein, putative, unclassified, expressed
	NERICA 1	Chr1	1181158	1182158	LOC_Os01g03080	expressed protein
	NERICA 1	Chr1	1183394	1186707	LOC_Os01g03090	methyltransferase, putative, expressed
	NERICA 1	Chr1	1186260	1191013	LOC_Os01g03100	protein binding protein, putative, expressed
	NERICA 1	Chr1	1198687	1203506	LOC_Os01g03110	expressed protein
	NERICA 1	Chr1	1222905	1230507	LOC_Os01g03144	white-brown complex homolog protein 7, putative, expressed
	NERICA 1	Chr1	1344557	1346419	LOC_Os01g03330	BBTI3 - Bowman-Birk type bran trypsin inhibitor precursor, expressed
	NERICA 1	Chr1	1386408	1394476	LOC_Os01g03452	transposon protein, putative, unclassified, expressed
	NERICA 1	Chr1	1534135	1539627	LOC_Os01g03710	mannose-6-phosphate isomerase, putative, expressed
	NERICA 1	Chr1	1562612	1566554	LOC_Os01g03740	nuclease PA3, putative, expressed
	NERICA 1	Chr1	1566138	1569472	LOC_Os01g03730	nuclease PA3, putative, expressed
	NERICA 1	Chr1	1571420	1576753	LOC_Os01g03760	expressed protein
	NERICA 1	Chr1	1585991	1591955	LOC_Os01g03780	retrotransposon protein, putative, unclassified, expressed
	NERICA 1	Chr1	1597486	1598510	LOC_Os01g03810	expressed protein
	NERICA 1	Chr1	1597486	1604610	LOC_Os01g03820	C2 domain containing protein, putative, expressed
	NERICA 1	Chr1	1608984	1617905	LOC_Os01g03830	retrotransposon protein, putative, unclassified, expressed
	NERICA 1	Chr1	1625159	1626771	LOC_Os01g03840	ZOS1-02 - C2H2 zinc finger protein, expressed
	NERICA 1	Chr1	1657315	1658388	LOC_Os01g03890	DUF260 domain containing protein, putative, expressed
	NERICA 1	Chr1	1698203	1703090	LOC_Os01g03950	glycosyl hydrolase, family 31, putative, expressed
	NERICA 1	Chr1	1710239	1710550	LOC_Os01g03970	expressed protein
	NERICA 1	Chr1	1718965	1719370	LOC_Os01g03989	expressed protein
	NERICA 1	Chr1	1746416	1748549	LOC_Os01g04020	AP2 domain containing protein, expressed
	NERICA 1	Chr1	1925325	1926503	LOC_Os01g04320	transposon protein, putative, unclassified, expressed
	NERICA 1	Chr1	1928166	1930290	LOC_Os01g04324	expressed protein
	NERICA 1	Chr1	1957777	1967451	LOC_Os01g04409	OsWAK1 - OsWAK receptor-like cytoplasmic kinase OsWAK-RLCK, expressed
	NERICA 1	Chr1	1968323	1970538	LOC_Os01g04430	expressed protein
	NERICA 1	Chr1	1988731	1991248	LOC_Os01g04470	expressed protein
	NERICA 1	Chr1	1998427	2002855	LOC_Os01g04490	Ser/Thr protein kinase, putative, expressed
	NERICA 1	Chr1	2021415	2022167	LOC_Os01g04530	expressed protein
	NERICA 1	Chr1	2048717	2052521	LOC_Os01g04570	Ser/Thr protein kinase, putative, expressed
	NERICA 1	Chr1	2083681	2087226	LOC_Os01g04650	PB1 domain containing protein, expressed
	NERICA 1	Chr1	2101874	2102672	LOC_Os01g04670	expressed protein
	NERICA 1	Chr1	2105191	2107839	LOC_Os01g04680	retrotransposon protein, putative, unclassified, expressed
	NERICA 1	Chr1	7776045	7777328	LOC_Os01g13870	expressed protein
	NERICA 1	Chr1	8071122	8071833	LOC_Os01g14430	DNA binding protein, putative, expressed
	NERICA 1	Chr1	10628391	10630541	LOC_Os01g18810	expressed protein
	NERICA 1	Chr1	10822583	10827157	LOC_Os01g19150	CGMC_GSK.3 - CGMC includes CDA, MAPK, GSK3, and CLKC kinases, expressed
	NERICA 1	Chr1	11272155	11278214	LOC_Os01g19870	hydrolase, acting on carbon-nitrogen, putative, expressed
	NERICA 1	Chr1	11307284	11307814	LOC_Os01g19910	expressed protein
	NERICA 1	Chr1	11309445	11311851	LOC_Os01g19920	retrotransposon protein, putative, unclassified
	NERICA 1	Chr1	11321841	11322752	LOC_Os01g19950	expressed protein
	NERICA 1	Chr1	11350507	11356863	LOC_Os01g19970	MYB family transcription factor, putative, expressed
	NERICA 1	Chr1	12157455	12161768	LOC_Os01g21670	plant protein of unknown function domain containing protein, expressed
	NERICA 1	Chr1	12176157	12176726	LOC_Os01g21700	hypothetical protein
	NERICA 1	Chr1	12509592	12519255	LOC_Os01g22249	peroxidase precursor, putative, expressed
	NERICA 1	Chr1	12551333	12557013	LOC_Os01g22336	peroxidase precursor, putative, expressed
	NERICA 1	Chr1	12564283	12570032	LOC_Os01g22352	peroxidase precursor, putative, expressed
	NERICA 1	Chr1	12615648	12617245	LOC_Os01g22430	OsFBDUF3 - F-box and DUF domain containing protein, expressed
	NERICA 1	Chr1	12621246	12621704	LOC_Os01g22440	expressed protein
	NERICA 1	Chr1	12628026	12629938	LOC_Os01g22450	expressed protein
	NERICA 1	Chr1	12660915	12661401	LOC_Os01g22530	expressed protein
	NERICA 1	Chr1	12858637	12859368	LOC_Os01g22880	expressed protein
	NERICA 1	Chr1	12861729	12865951	LOC_Os01g22890	retrotransposon protein, putative, Ty1-copia subclass, expressed
	NERICA 1	Chr1	12875498	12882540	LOC_Os01g22910	retrotransposon protein, putative, unclassified, expressed
	NERICA 1	Chr1	12921466	12924802	LOC_Os01g22990	acidic leucine-rich nuclear phosphoprotein 32-related protein 1, putative, expressed
	NERICA 1	Chr1	13000407	13003755	LOC_Os01g23120	retrotransposon protein, putative, Ty3-gypsy subclass, expressed
	NERICA 1	Chr1	13005171	13009650	LOC_Os01g23130	transposon protein, putative, unclassified, expressed
	NERICA 1	Chr1	13010888	13012839	LOC_Os01g23144	retrotransposon protein, putative, unclassified, expressed
	NERICA 1	Chr1	13018801	13021215	LOC_Os01g23160	retrotransposon protein, putative, unclassified
	NERICA 1	Chr1	13026724	13029253	LOC_Os01g23180	retrotransposon protein, putative, unclassified
	NERICA 1	Chr1	13164378	13169205	LOC_Os01g23430	transposon protein, putative, unclassified, expressed
	NERICA 1	Chr1	13180307	13182788	LOC_Os01g23460	retrotransposon protein, putative, Ty1-copia subclass, expressed
	NERICA 1	Chr1	13188915	13190413	LOC_Os01g23490	retrotransposon protein, putative, Ty1-copia subclass
	NERICA 1	Chr1	13211987	13218563	LOC_Os01g23530	terpene synthase, putative, expressed
	NERICA 1	Chr1	13233310	13234071	LOC_Os01g23570	hypothetical protein
	NERICA 1	Chr1	13237248	13246183	LOC_Os01g23580	inorganic H+ pyrophosphatase, putative, expressed
	NERICA 1	Chr1	13291338	13294467	LOC_Os01g23630	transcription initiation factor IID, 18kD subunit family protein, expressed
	NERICA 1	Chr1	13319295	13323947	LOC_Os01g23680	rossmann fold nucleotide-binding protein involved in DNA uptake, putative, expressed
	NERICA 1	Chr1	13617508	13618144	LOC_Os01g24150	hypothetical protein
	NERICA 1	Chr1	17091462	17092703	LOC_Os01g31250	retrotransposon protein, putative, Ty3-gypsy subclass
	NERICA 1	Chr1	17093499	17096901	LOC_Os01g31260	retrotransposon protein, putative, Ty3-gypsy subclass, expressed
	NERICA 1	Chr1	17105524	17110230	LOC_Os01g31270	annexin, putative, expressed
	NERICA 1	Chr1	22295733	22299955	LOC_Os01g39550	retrotransposon protein, putative, Ty1-copia subclass, expressed
	NERICA 1	Chr1	22491916	22492317	LOC_Os01g39870	expressed protein
	NERICA 1	Chr1	23503852	23505645	LOC_Os01g41516	retrotransposon protein, putative, Ty1-copia subclass, expressed
	NERICA 1	Chr1	23760347	23762500	LOC_Os01g41900	Myb transcription factor, putative, expressed
	NERICA 1	Chr1	23775861	23779747	LOC_Os01g41930	leucine rich repeat protein, putative, expressed
	NERICA 1	Chr1	23782487	23785775	LOC_Os01g41950	expressed protein
	NERICA 1	Chr1	23806124	23808853	LOC_Os01g41980	retrotransposon protein, putative, unclassified, expressed
	NERICA 1	Chr1	26315953	26317359	LOC_Os01g46280	expressed protein
	NERICA 1	Chr1	26368398	26374101	LOC_Os01g46350	proteins of unknown function domain containing protein, expressed
	NERICA 1	Chr1	26401559	26403496	LOC_Os01g46400	expressed protein
	NERICA 1	Chr1	26414901	26416182	LOC_Os01g46410	leaf senescence related protein, putative, expressed
	NERICA 1	Chr1	26418299	26419315	LOC_Os01g46420	expressed protein
	NERICA 1	Chr1	26420263	26421981	LOC_Os01g46430	glycosyl transferase, group 1 domain containing protein, expressed
	NERICA 1	Chr1	26430053	26430584	LOC_Os01g46460	hypothetical protein
	NERICA 1	Chr1	26449051	26452875	LOC_Os01g46500	OsFBX21 - F-box domain containing protein, expressed
	NERICA 1	Chr1	26581251	26581466	LOC_Os01g46680	expressed protein
	NERICA 1	Chr1	27288306	27292681	LOC_Os01g47710	homeobox domain containing protein, expressed
	NERICA 1	Chr1	27450122	27452602	LOC_Os01g47970	retrotransposon protein, putative, unclassified, expressed
	NERICA 1	Chr1	27453233	27462626	LOC_Os01g47980	retrotransposon protein, putative, unclassified, expressed
	NERICA 1	Chr1	27742226	27745236	LOC_Os01g48410	ATROPGEF7/ROPGEF7, putative, expressed
	NERICA 1	Chr1	27868718	27871847	LOC_Os01g48610	expressed protein
	NERICA 1	Chr1	27883020	27886068	LOC_Os01g48640	expressed protein
	NERICA 1	Chr1	27888052	27894271	LOC_Os01g48650	expressed protein
	NERICA 1	Chr1	27922230	27924368	LOC_Os01g48690	ribosomal protein rpS20, putative, expressed
	NERICA 1	Chr1	27924901	27928433	LOC_Os01g48700	transcription factor Dp, putative, expressed
	NERICA 1	Chr1	27938768	27947047	LOC_Os01g48720	RNA polymerase III subunit RPC82 family protein, putative, expressed
	NERICA 1	Chr1	27978132	27979559	LOC_Os01g48780	expressed protein
	NERICA 1	Chr1	27995792	27997546	LOC_Os01g48800	purine permease, putative, expressed
	NERICA 1	Chr1	28032816	28051830	LOC_Os01g48874	wax synthase, putative, expressed
	NERICA 1	Chr1	29306448	29312618	LOC_Os01g51010	DUF292 domain containing protein, expressed
	NERICA 1	Chr1	29513284	29514918	LOC_Os01g51320	peroxisomal N-acetyl-spermine/spermidine oxidase precursor, putative, expressed
	NERICA 1	Chr1	29529726	29532847	LOC_Os01g51360	lipase, putative, expressed
	NERICA 1	Chr1	29544661	29548524	LOC_Os01g51390	mitochondrial-processing peptidase subunit, mitochondrial precursor, putative, expressed
	NERICA 1	Chr1	29551666	29554002	LOC_Os01g51400	Leucine Rich Repeat family protein, expressed
	NERICA 1	Chr1	29610944	29614656	LOC_Os01g51550	peroxidase family protein, expressed
	NERICA 1	Chr1	29624484	29625485	LOC_Os01g51590	expressed protein
	NERICA 1	Chr1	29669980	29675358	LOC_Os01g51634	myosin-2 heavy chain, non muscle, putative, expressed
	NERICA 1	Chr1	29679090	29683010	LOC_Os01g51640	expressed protein
	NERICA 1	Chr1	29740123	29742527	LOC_Os01g51720	expressed protein
	NERICA 1	Chr1	29744072	29744371	LOC_Os01g51730	expressed protein
	NERICA 1	Chr1	29760719	29770037	LOC_Os01g51754	alpha-amylase precursor, putative, expressed
	NERICA 1	Chr1	29783547	29785958	LOC_Os01g51800	expressed protein
	NERICA 1	Chr1	29786135	29788237	LOC_Os01g51810	pentatricopeptide, putative, expressed
	NERICA 1	Chr1	29801081	29806970	LOC_Os01g51840	IQ calmodulin-binding motif family protein, putative, expressed
	NERICA 1	Chr1	29822333	29823777	LOC_Os01g51880	expressed protein
	NERICA 1	Chr1	29839406	29841859	LOC_Os01g51904	expressed protein
	NERICA 1	Chr1	29854661	29855694	LOC_Os01g51940	expressed protein
	NERICA 1	Chr1	29860846	29866424	LOC_Os01g51950	retrotransposon protein, putative, unclassified, expressed
	NERICA 1	Chr1	29868908	29869255	LOC_Os01g51960	hypothetical protein
	NERICA 1	Chr1	29874486	29877505	LOC_Os01g51980	alliin lyase precursor, putative, expressed
	NERICA 1	Chr1	29881801	29886102	LOC_Os01g52000	retrotransposon protein, putative, unclassified, expressed
	NERICA 1	Chr1	29894027	29898467	LOC_Os01g52010	alliin lyase precursor, putative, expressed
	NERICA 1	Chr1	29900306	29902162	LOC_Os01g52020	subtilase, putative, expressed
	NERICA 1	Chr1	29943910	29948654	LOC_Os01g52070	potassium channel AKT1, putative, expressed
	NERICA 1	Chr1	29987911	29994141	LOC_Os01g52130	sulfate transporter, putative, expressed
	NERICA 1	Chr1	29995196	29999996	LOC_Os01g52140	expressed protein
	NERICA 1	Chr1	30025249	30026465	LOC_Os01g52230	phosphoethanolamine/phosphocholine phosphatase, putative, expressed
	NERICA 1	Chr1	30030997	30041476	LOC_Os01g52250	starch synthase, putative, expressed
	NERICA 1	Chr1	30512276	30521565	LOC_Os01g53090	pathogen-related protein, putative, expressed
	NERICA 1	Chr1	30542800	30544190	LOC_Os01g53160	DUF623 domain containing protein, expressed
	NERICA 1	Chr1	30551624	30553990	LOC_Os01g53170	retrotransposon protein, putative, unclassified, expressed
	NERICA 1	Chr1	30889799	30890656	LOC_Os01g53740	hypothetical protein
	NERICA 1	Chr1	31434269	31436091	LOC_Os01g54640	retrotransposon protein, putative, unclassified
	NERICA 1	Chr1	31641231	31648756	LOC_Os01g55040	1,3-beta-glucan synthase component, putative, expressed
	NERICA 1	Chr1	31722218	31722559	LOC_Os01g55130	expressed protein
	NERICA 1	Chr1	31806962	31811865	LOC_Os01g55260	AAA-type ATPase family protein, putative, expressed
	NERICA 1	Chr1	31815517	31816881	LOC_Os01g55280	expressed protein
	NERICA 1	Chr1	31916597	31918264	LOC_Os01g55400	expressed protein
	NERICA 1	Chr1	31919494	31922406	LOC_Os01g55410	expressed protein
	NERICA 1	Chr1	31975992	31980079	LOC_Os01g55500	nucleobase-ascorbate transporter, putative, expressed
	NERICA 1	Chr1	31986499	31989237	LOC_Os01g55520	ATROPGEF7/ROPGEF7, putative, expressed
	NERICA 1	Chr1	32006374	32009784	LOC_Os01g55549	homeobox and START domains containing protein, putative, expressed
	NERICA 1	Chr1	32010477	32013420	LOC_Os01g55560	ABIL3, putative, expressed
	NERICA 1	Chr1	32038018	32040378	LOC_Os01g55610	peptide transporter PTR2, putative, expressed
	NERICA 1	Chr1	32083016	32083693	LOC_Os01g55710	DNA-binding protein, putative, expressed
	NERICA 1	Chr1	32088256	32089049	LOC_Os01g55720	expressed protein
	NERICA 1	Chr1	32106832	32109745	LOC_Os01g55750	TCP family transcription factor, putative, expressed
	NERICA 1	Chr1	32137366	32143435	LOC_Os01g55799	exo70 exocyst complex subunit domain containing protein, expressed
	NERICA 1	Chr1	32148052	32152116	LOC_Os01g55830	glutathione S-transferase, putative, expressed
	NERICA 1	Chr1	32154275	32156153	LOC_Os01g55840	retrotransposon protein, putative, unclassified, expressed
	NERICA 1	Chr1	32177890	32181792	LOC_Os01g55880	hemimethylated DNA binding domain containing protein, expressed
	NERICA 1	Chr1	32185406	32189756	LOC_Os01g55890	amino acid kinase, putative, expressed
	NERICA 1	Chr1	32221376	32225123	LOC_Os01g55940	OsGH3.2 - Probable indole-3-acetic acid-amido synthetase, expressed
	NERICA 1	Chr1	32226885	32229632	LOC_Os01g55950	acetamidase, putative, expressed
	NERICA 1	Chr1	32241235	32250788	LOC_Os01g56000	RNA recognition motif containing protein, expressed
	NERICA 1	Chr1	32293824	32295257	LOC_Os01g56090	expressed protein
	NERICA 1	Chr1	32308807	32313194	LOC_Os01g56120	RNA recognition motif containing protein, putative, expressed
	NERICA 1	Chr1	32350513	32360765	LOC_Os01g56190	HVT1, putative, expressed
	NERICA 1	Chr1	32367683	32371816	LOC_Os01g56200	BTBA2 - Bric-a-Brac,Tramtrack, Broad Complex BTB domain with Ankyrin repeat region, expressed
	NERICA 1	Chr1	32371982	32372869	LOC_Os01g56210	expressed protein
	NERICA 1	Chr1	32379760	32380589	LOC_Os01g56220	expressed protein
	NERICA 1	Chr1	32408275	32413635	LOC_Os01g56270	transposon protein, putative, CACTA, En/Spm sub-class, expressed
	NERICA 1	Chr1	32415075	32417311	LOC_Os01g56280	transposon protein, putative, unclassified
	NERICA 1	Chr1	32470274	32476639	LOC_Os01g56350	PTAC12, putative, expressed
	NERICA 1	Chr1	32475143	32479148	LOC_Os01g56360	wax synthase, putative, expressed
	NERICA 1	Chr1	32501013	32502957	LOC_Os01g56380	decarboxylase, putative, expressed
	NERICA 1	Chr1	32508396	32511902	LOC_Os01g56390	OsFBX26 - F-box domain containing protein, expressed
	NERICA 1	Chr1	32513693	32517028	LOC_Os01g56400	ABC transporter, ATP-binding protein, putative, expressed
	NERICA 1	Chr1	32547110	32547706	LOC_Os01g56480	expressed protein
	NERICA 1	Chr1	32552611	32569756	LOC_Os01g56490	ubiquitin carboxyl-terminal hydrolase, putative, expressed
	NERICA 1	Chr1	32615694	32622894	LOC_Os01g56580	CK1_CaseinKinase_1a.3 - CK1 includes the casein kinase 1 kinases, expressed
	NERICA 1	Chr1	32624170	32647048	LOC_Os01g56590	guanine nucleotide exchange family protein, putative, expressed
	NERICA 1	Chr1	32652482	32656601	LOC_Os01g56600	signal recognition particle 54 kDa protein, putative, expressed
	NERICA 1	Chr1	32656664	32658481	LOC_Os01g56610	homocysteine S-methyltransferase protein, putative, expressed
	NERICA 1	Chr1	32699024	32709287	LOC_Os01g56670	glycosyl hydrolase family 47 domain contain protein, expressed
	NERICA 1	Chr1	32722705	32724309	LOC_Os01g56710	OsFBDUF6 - F-box and DUF domain containing protein, expressed
	NERICA 1	Chr1	32747534	32757798	LOC_Os01g56764	expressed protein
	NERICA 1	Chr1	32842662	32847884	LOC_Os01g56870	expressed protein
	NERICA 1	Chr1	33073501	33078968	LOC_Os01g57240	expressed protein
	NERICA 1	Chr1	33082077	33083412	LOC_Os01g57250	expressed protein
	NERICA 1	Chr1	33098072	33104550	LOC_Os01g57280	rp1, putative, expressed
	NERICA 1	Chr1	33115205	33115987	LOC_Os01g57294	expressed protein
	NERICA 1	Chr1	33116117	33124371	LOC_Os01g57310	rp1, putative, expressed
	NERICA 1	Chr1	33185330	33192979	LOC_Os01g57420	diacylglycerol kinase, putative, expressed
	NERICA 1	Chr1	33264231	33268444	LOC_Os01g57570	NADPH-dependent FMN reductase domain containing protein, expressed
	NERICA 1	Chr1	33308448	33311391	LOC_Os01g57610	OsGH3.1 - Probable indole-3-acetic acid-amido synthetase, expressed
	NERICA 1	Chr1	33318035	33322910	LOC_Os01g57630	pentatricopeptide containing protein, putative, expressed
	NERICA 1	Chr1	33343655	33346870	LOC_Os01g57670	transposon protein, putative, CACTA, En/Spm sub-class, expressed
	NERICA 1	Chr1	33359442	33361794	LOC_Os01g57700	membrane protein, putative, expressed
	NERICA 1	Chr1	33364239	33367379	LOC_Os01g57710	membrane protein, putative, expressed
	NERICA 1	Chr1	33453433	33460087	LOC_Os01g57854	pectinesterase, putative, expressed
	NERICA 1	Chr1	33572225	33573100	LOC_Os01g58039	uncharacterized protein ycf70, putative, expressed
	NERICA 1	Chr1	33578192	33579131	LOC_Os01g58049	photosystem I assembly protein ycf4, putative, expressed
	NERICA 1	Chr1	34295651	34307049	LOC_Os01g59340	dihydropyrimidinase, putative, expressed
	NERICA 1	Chr1	34524498	34526616	LOC_Os01g59680	NHL25, putative, expressed
	NERICA 1	Chr1	34996792	35003226	LOC_Os01g60520	WRKY116, expressed
	NERICA 1	Chr1	35008866	35011098	LOC_Os01g60540	WRKY20, expressed
	NERICA 1	Chr1	35088901	35093120	LOC_Os01g60680	expressed protein
	NERICA 1	Chr1	35131543	35135660	LOC_Os01g60750	transposon protein, putative, unclassified, expressed
	NERICA 1	Chr1	35148704	35153083	LOC_Os01g60780	solute carrier family 35 member E3, putative, expressed
	NERICA 1	Chr1	35176439	35180214	LOC_Os01g60850	expressed protein
	NERICA 1	Chr1	35185511	35188004	LOC_Os01g60860	spotted leaf 11, putative, expressed
	NERICA 1	Chr1	35302492	35305739	LOC_Os01g61010	nodulin, putative, expressed
	NERICA 1	Chr1	35320780	35327164	LOC_Os01g61044	transmembrane amino acid transporter protein, putative, expressed
	NERICA 1	Chr1	35347978	35350645	LOC_Os01g61080	WRKY24, expressed
	NERICA 1	Chr1	35369153	35379533	LOC_Os01g61110	ulp1 protease family, C-terminal catalytic domain containing protein, expressed
	NERICA 1	Chr1	35480043	35482190	LOC_Os01g61330	ankyrin homolog precursor, putative, expressed
	NERICA 1	Chr1	35525524	35527592	LOC_Os01g61440	expressed protein
	NERICA 1	Chr1	35558148	35559225	LOC_Os01g61480	helix-loop-helix DNA-binding domain containing protein, expressed
	NERICA 1	Chr1	36007366	36009974	LOC_Os01g62210	50S ribosomal protein L17, putative, expressed
	NERICA 1	Chr1	36188702	36191681	LOC_Os01g62510	WRKY119, expressed
	NERICA 1	Chr1	36976145	36979874	LOC_Os01g63740	transposon protein, putative, CACTA, En/Spm sub-class, expressed
	NERICA 1	Chr1	37043480	37049892	LOC_Os01g63854	transmembrane amino acid transporter protein, putative, expressed
	NERICA 1	Chr1	37080289	37088947	LOC_Os01g63910	AT hook motif family protein, expressed
	NERICA 1	Chr1	37190435	37197804	LOC_Os01g64030	OsFBL5 - F-box domain and LRR containing protein, expressed
	NERICA 1	Chr1	41986078	41988856	LOC_Os01g72390	NBS type disease resistance protein, putative, expressed
	NERICA 1	Chr2	139660	143882	LOC_Os02g01260	retrotransposon protein, putative, Ty1-copia subclass, expressed
	NERICA 1	Chr2	8209595	8223356	LOC_Os02g14800	expressed protein
	NERICA 1	Chr2	9981497	9985907	LOC_Os02g17360	PPR repeat domain containing protein, putative, expressed
	NERICA 1	Chr2	10010588	10013470	LOC_Os02g17400	leucine rich repeat protein, putative, expressed
	NERICA 1	Chr2	10034584	10038862	LOC_Os02g17440	retrotransposon protein, putative, unclassified, expressed
	NERICA 1	Chr2	10051105	10056497	LOC_Os02g17470	RNA-binding protein-related, putative, expressed
	NERICA 1	Chr2	10084266	10087922	LOC_Os02g17520	cytochrome c-type biogenesis protein ccmH precursor, putative, expressed
	NERICA 1	Chr2	10088210	10095193	LOC_Os02g17534	xyloglucan fucosyltransferase, putative, expressed
	NERICA 1	Chr2	10100556	10104503	LOC_Os02g17550	transposon protein, putative, unclassified, expressed
	NERICA 1	Chr2	10110996	10113781	LOC_Os02g17580	retrotransposon protein, putative, unclassified, expressed
	NERICA 1	Chr2	10128522	10130710	LOC_Os02g17600	galactoside 2-alpha-L-fucosyltransferase, putative, expressed
	NERICA 1	Chr2	11093810	11097793	LOC_Os02g18990	GDSL-like lipase/acylhydrolase, putative, expressed
	NERICA 1	Chr2	11162263	11171493	LOC_Os02g19150	AAA family ATPase, putative, expressed
	NERICA 1	Chr2	11832013	11834186	LOC_Os02g20090	retrotransposon protein, putative, unclassified
	NERICA 1	Chr2	12737808	12738818	LOC_Os02g21480	expressed protein
	NERICA 1	Chr2	14124433	14132084	LOC_Os02g24354	pyridoxal-dependent decarboxylase protein, putative, expressed
	NERICA 1	Chr2	14849195	14852055	LOC_Os02g25440	retrotransposon protein, putative, unclassified, expressed
	NERICA 1	Chr2	15441175	15446187	LOC_Os02g26294	expressed protein
	NERICA 1	Chr2	16156276	16160130	LOC_Os02g27420	transposon protein, putative, unclassified, expressed
	NERICA 1	Chr2	17156430	17160895	LOC_Os02g28980	peptidyl-prolyl isomerase, putative, expressed
	NERICA 1	Chr2	17930686	17936416	LOC_Os02g30180	ZOS2-07 - C2H2 zinc finger protein, expressed
	NERICA 1	Chr2	18068256	18070056	LOC_Os02g30330	expressed protein
	NERICA 1	Chr2	18296252	18310135	LOC_Os02g30714	dehydrogenase/reductase, putative, expressed
	NERICA 1	Chr2	19251345	19256303	LOC_Os02g32520	ERD1 protein, chloroplast precursor, putative, expressed
	NERICA 1	Chr2	20508554	20509748	LOC_Os02g34280	hypothetical protein
	NERICA 1	Chr2	20572270	20575033	LOC_Os02g34380	retrotransposon protein, putative, LINE subclass, expressed
	NERICA 1	Chr2	21150702	21161370	LOC_Os02g35190	chloride channel protein, putative, expressed
	NERICA 1	Chr2	21625022	21625725	LOC_Os02g36000	zinc finger protein, putative, expressed
	NERICA 1	Chr2	22007473	22012100	LOC_Os02g36440	transporter family protein, putative, expressed
	NERICA 1	Chr2	28706487	28708073	LOC_Os02g47040	expressed protein
	NERICA 1	Chr2	31409912	31414184	LOC_Os02g51300	AP2 domain containing protein, expressed
	NERICA 1	Chr2	33253087	33266582	LOC_Os02g54254	saccharopine dehydrogenase, putative, expressed
	NERICA 1	Chr3	4792052	4798615	LOC_Os03g09200	domain of unknown function DUF966 domain containing protein, expressed
	NERICA 1	Chr3	4815464	4820417	LOC_Os03g09220	stage II sporulation protein E, putative, expressed
	NERICA 1	Chr3	4820680	4822723	LOC_Os03g09230	LTPL69 - Protease inhibitor/seed storage/LTP family protein precursor, expressed
	NERICA 1	Chr3	4941063	4945558	LOC_Os03g09920	RNase L inhibitor protein-related, putative, expressed
	NERICA 1	Chr3	4984577	4992411	LOC_Os03g09970	sulfate transporter, putative, expressed
	NERICA 1	Chr3	4996773	5002177	LOC_Os03g09980	sulfate transporter, putative, expressed
	NERICA 1	Chr3	5003272	5004966	LOC_Os03g09990	retrotransposon protein, putative, unclassified, expressed
	NERICA 1	Chr3	5005666	5008804	LOC_Os03g10000	retrotransposon protein, putative, unclassified, expressed
	NERICA 1	Chr3	5034168	5040417	LOC_Os03g10030	membrane associated DUF588 domain containing protein, putative, expressed
	NERICA 1	Chr3	5078136	5081710	LOC_Os03g10060	S10/S20 domain containing ribosomal protein, putative, expressed
	NERICA 1	Chr3	5118174	5124619	LOC_Os03g10120	proteasome subunit, putative, expressed
	NERICA 1	Chr3	5268146	5269293	LOC_Os03g10330	hypothetical protein
	NERICA 1	Chr3	5324622	5328327	LOC_Os03g10460	expressed protein
	NERICA 1	Chr3	5573283	5576434	LOC_Os03g10850	FAD-linked sulfhydryl oxidase ALR, putative, expressed
	NERICA 1	Chr3	5635416	5637467	LOC_Os03g10970	expressed protein
	NERICA 1	Chr3	7274601	7277976	LOC_Os03g13450	expressed protein
	NERICA 1	Chr3	7284942	7286733	LOC_Os03g13470	hypothetical protein
	NERICA 1	Chr3	7305255	7308501	LOC_Os03g13520	endonuclease/exonuclease/phosphatase family domain containing protein, expressed
	NERICA 1	Chr3	7322330	7325484	LOC_Os03g13540	Ser/Thr protein phosphatase family protein, putative, expressed
	NERICA 1	Chr3	7329103	7335053	LOC_Os03g13560	hydroxyproline-rich glycoprotein family protein, putative, expressed
	NERICA 1	Chr3	7347521	7351724	LOC_Os03g13590	potyvirus VPg interacting protein, putative, expressed
	NERICA 1	Chr3	7358090	7369642	LOC_Os03g13614	transcription factor, putative, expressed
	NERICA 1	Chr3	7404370	7407440	LOC_Os03g13690	expressed protein
	NERICA 1	Chr3	7458678	7464852	LOC_Os03g13780	transposon protein, putative, unclassified, expressed
	NERICA 1	Chr3	7469616	7475569	LOC_Os03g13790	myb/SANT domain protein, putative, expressed
	NERICA 1	Chr3	7476238	7478236	LOC_Os03g13800	ribosomal protein L7Ae, putative, expressed
	NERICA 1	Chr3	7482083	7487765	LOC_Os03g13820	protein kinase family protein, putative, expressed
	NERICA 1	Chr3	7496050	7499362	LOC_Os03g13830	pentatricopeptide, putative, expressed
	NERICA 1	Chr3	7500134	7503970	LOC_Os03g13840	senescence-associated protein, putative, expressed
	NERICA 1	Chr3	7505851	7513561	LOC_Os03g13850	cell cycle checkpoint protein RAD17, putative, expressed
	NERICA 1	Chr3	7514102	7517552	LOC_Os03g13860	ras-related protein, putative, expressed
	NERICA 1	Chr3	7519735	7521478	LOC_Os03g13870	expressed protein
	NERICA 1	Chr3	7527674	7529809	LOC_Os03g13880	transposon protein, putative, unclassified, expressed
	NERICA 1	Chr3	7531519	7533834	LOC_Os03g13890	transposon protein, putative, CACTA, En/Spm sub-class
	NERICA 1	Chr3	7585901	7589779	LOC_Os03g13984	expressed protein
	NERICA 1	Chr3	7615918	7618928	LOC_Os03g14040	expressed protein
	NERICA 1	Chr3	7626455	7629682	LOC_Os03g14050	thaumatin-like protein 1 precursor, putative, expressed
	NERICA 1	Chr3	7656182	7658505	LOC_Os03g14090	armadillo/beta-catenin repeat family protein, putative, expressed
	NERICA 1	Chr3	7667922	7670731	LOC_Os03g14110	expressed protein
	NERICA 1	Chr3	7677616	7679130	LOC_Os03g14140	POEI16 - Pollen Ole e I allergen and extensin family protein precursor, expressed
	NERICA 1	Chr3	7683415	7684202	LOC_Os03g14160	hypothetical protein
	NERICA 1	Chr3	7697015	7698284	LOC_Os03g14180	hsp20/alpha crystallin family protein, putative, expressed
	NERICA 1	Chr3	7698877	7699470	LOC_Os03g14190	RNA recognition motif containing protein, putative, expressed
	NERICA 1	Chr3	7707617	7710526	LOC_Os03g14210	glycosyl hydrolases family 17, putative, expressed
	NERICA 1	Chr3	7740869	7749369	LOC_Os03g14250	plant protein of unknown function DUF869 domain containing protein, expressed
	NERICA 1	Chr3	7751927	7752619	LOC_Os03g14258	expressed protein
	NERICA 1	Chr3	7773722	7779865	LOC_Os03g14280	ATP-dependent Clp protease ATP-binding subunit, putative, expressed
	NERICA 1	Chr3	7782432	7784798	LOC_Os03g14290	expressed protein
	NERICA 1	Chr3	7796370	7798930	LOC_Os03g14320	expressed protein
	NERICA 1	Chr3	7805460	7809819	LOC_Os03g14349	retrotransposon protein, putative, Ty1-copia subclass, expressed
	NERICA 1	Chr3	7834535	7838837	LOC_Os03g14410	retrotransposon protein, putative, unclassified, expressed
	NERICA 1	Chr3	7840807	7843174	LOC_Os03g14420	cytochrome P450, putative, expressed
	NERICA 1	Chr3	7859490	7860115	LOC_Os03g14460	transposon protein, putative, CACTA, En/Spm sub-class, expressed
	NERICA 1	Chr3	7871494	7873384	LOC_Os03g14500	expressed protein
	NERICA 1	Chr3	7874537	7878430	LOC_Os03g14510	immature colon carcinoma transcript 1 protein precursor, putative, expressed
	NERICA 1	Chr3	7889242	7891358	LOC_Os03g14540	UDP-glucuronate 4-epimerase, putative, expressed
	NERICA 1	Chr3	7896938	7901673	LOC_Os03g14560	cytochrome P450, putative, expressed
	NERICA 1	Chr3	7938858	7940147	LOC_Os03g14615	LTPL117 - Protease inhibitor/seed storage/LTP family protein precursor, expressed
	NERICA 1	Chr3	8024487	8027420	LOC_Os03g14760	retrotransposon protein, putative, unclassified, expressed
	NERICA 1	Chr3	8111990	8117742	LOC_Os03g14890	AGAP008572-PA, putative, expressed
	NERICA 1	Chr3	8130192	8131506	LOC_Os03g14910	expressed protein
	NERICA 1	Chr3	8132532	8134227	LOC_Os03g14915	expressed protein
	NERICA 1	Chr3	8165826	8174905	LOC_Os03g14980	lissencephaly type-1-like homology motif, putative, expressed
	NERICA 1	Chr3	8177749	8181743	LOC_Os03g14990	chorismate synthase 2, chloroplast precursor, putative, expressed
	NERICA 1	Chr3	8212344	8218148	LOC_Os03g15040	FAR1 family protein, expressed
	NERICA 1	Chr3	8218791	8224127	LOC_Os03g15050	phosphoenolpyruvate carboxykinase, putative, expressed
	NERICA 1	Chr3	8413175	8415066	LOC_Os03g15380	expressed protein
	NERICA 1	Chr3	10187429	10190331	LOC_Os03g18180	ranBP1 domain containing protein, expressed
	NERICA 1	Chr3	11671596	11672056	LOC_Os03g20620	expressed protein
	NERICA 1	Chr3	13802154	13807069	LOC_Os03g24260	retrotransposon protein, putative, unclassified, expressed
	NERICA 1	Chr3	13833495	13834606	LOC_Os03g24300	LTPL1 - Protease inhibitor/seed storage/LTP family protein precursor, expressed
	NERICA 1	Chr3	13841130	13860889	LOC_Os03g24339	PWWP domain containing protein, expressed
	NERICA 1	Chr3	14128771	14132069	LOC_Os03g24800	retrotransposon protein, putative, unclassified, expressed
	NERICA 1	Chr3	14294507	14297898	LOC_Os03g25040	GDSL-like lipase/acylhydrolase, putative, expressed
	NERICA 1	Chr3	14316087	14323469	LOC_Os03g25070	CAMK_CAMK_like.18 - CAMK includes calcium/calmodulin depedent protein kinases, expressed
	NERICA 1	Chr3	14330789	14335260	LOC_Os03g25100	retrotransposon protein, putative, Ty1-copia subclass, expressed
	NERICA 1	Chr3	14359330	14370739	LOC_Os03g25140	peptidyl-prolyl isomerase PASTICCINO1, putative, expressed
	NERICA 1	Chr3	14640762	14646956	LOC_Os03g25590	retrotransposon protein, putative, Ty3-gypsy subclass, expressed
	NERICA 1	Chr3	14656240	14664804	LOC_Os03g25600	protein phosphatase 2C, putative, expressed
	NERICA 1	Chr3	14738900	14741899	LOC_Os03g25760	calmodulin-binding protein, putative, expressed
	NERICA 1	Chr3	14759852	14767857	LOC_Os03g25790	glycosyl hydrolases family 17 protein, expressed
	NERICA 1	Chr3	14788219	14789916	LOC_Os03g25850	expressed protein
	NERICA 1	Chr3	14790130	14798028	LOC_Os03g25869	amino acid permease family protein, putative, expressed
	NERICA 1	Chr3	14850286	14854494	LOC_Os03g25940	cystathionine gamma-synthase, putative, expressed
	NERICA 1	Chr3	14854762	14860453	LOC_Os03g25945	expressed protein
	NERICA 1	Chr3	14863346	14865515	LOC_Os03g25950	expressed protein
	NERICA 1	Chr3	14938457	14942303	LOC_Os03g26080	nucleoside-triphosphatase, putative, expressed
	NERICA 1	Chr3	14954865	14955539	LOC_Os03g26100	transposon protein, putative, unclassified, expressed
	NERICA 1	Chr3	14992817	14997413	LOC_Os03g26200	methyltransferase, putative, expressed
	NERICA 1	Chr3	15015806	15023305	LOC_Os03g26260	NB-ARC domain containing protein, expressed
	NERICA 1	Chr3	15034720	15038797	LOC_Os03g26290	retrotransposon protein, putative, unclassified, expressed
	NERICA 1	Chr3	15039317	15039856	LOC_Os03g26300	zinc finger, C3HC4 type domain containing protein, expressed
	NERICA 1	Chr3	15127252	15128249	LOC_Os03g26490	expressed protein
	NERICA 1	Chr3	15146646	15147384	LOC_Os03g26520	expressed protein
	NERICA 1	Chr3	15189113	15195859	LOC_Os03g26590	expressed protein
	NERICA 1	Chr3	15204056	15207062	LOC_Os03g26610	transposon protein, putative, CACTA, En/Spm sub-class
	NERICA 1	Chr3	15208874	15210724	LOC_Os03g26620	3-ketoacyl-CoA synthase, putative, expressed
	NERICA 1	Chr3	15214197	15219070	LOC_Os03g26630	SAP domain containing protein, expressed
	NERICA 1	Chr3	15238104	15242834	LOC_Os03g26690	retrotransposon protein, putative, Ty3-gypsy subclass, expressed
	NERICA 1	Chr3	15243190	15249932	LOC_Os03g26704	retrotransposon protein, putative, Ty3-gypsy subclass, expressed
	NERICA 1	Chr3	15289725	15290483	LOC_Os03g26770	expressed protein
	NERICA 1	Chr3	15291361	15294255	LOC_Os03g26784	expressed protein
	NERICA 1	Chr3	15307615	15309815	LOC_Os03g26820	LTPL52 - Protease inhibitor/seed storage/LTP family protein precursor, expressed
	NERICA 1	Chr3	15321862	15323993	LOC_Os03g26860	ribosomal protein, putative, expressed
	NERICA 1	Chr3	15351664	15356863	LOC_Os03g26890	retrotransposon protein, putative, Ty3-gypsy subclass, expressed
	NERICA 1	Chr3	15410432	15419602	LOC_Os03g26960	intron-binding protein aquarius, putative, expressed
	NERICA 1	Chr3	15420148	15424724	LOC_Os03g26970	peptidase, T1 family, putative, expressed
	NERICA 1	Chr3	15453264	15457612	LOC_Os03g27003	expressed protein
	NERICA 1	Chr3	15467831	15473842	LOC_Os03g27019	expressed protein
	NERICA 1	Chr3	15479743	15482139	LOC_Os03g27040	heavy metal-associated domain containing protein, expressed
	NERICA 1	Chr3	16087996	16088490	LOC_Os03g28000	expressed protein
	NERICA 1	Chr3	16104828	16108680	LOC_Os03g28020	retrotransposon protein, putative, unclassified, expressed
	NERICA 1	Chr3	16113603	16115173	LOC_Os03g28030	expressed protein
	NERICA 1	Chr3	16154485	16155880	LOC_Os03g28100	expressed protein
	NERICA 1	Chr3	16158867	16163132	LOC_Os03g28110	retrotransposon protein, putative, unclassified, expressed
	NERICA 1	Chr3	16163989	16167050	LOC_Os03g28120	potassium channel protein, putative, expressed
	NERICA 1	Chr3	16217761	16218732	LOC_Os03g28175	expressed protein
	NERICA 1	Chr3	16238648	16239284	LOC_Os03g28220	transposon protein, putative, unclassified
	NERICA 1	Chr3	16240192	16241639	LOC_Os03g28230	transposon protein, putative, unclassified, expressed
	NERICA 1	Chr3	16250621	16252717	LOC_Os03g28260	retrotransposon protein, putative, unclassified, expressed
	NERICA 1	Chr3	16257137	16265284	LOC_Os03g28270	Leucine Rich Repeat family protein, expressed
	NERICA 1	Chr3	16331275	16332075	LOC_Os03g28350	expressed protein
	NERICA 1	Chr3	16346430	16351718	LOC_Os03g28370	retrotransposon protein, putative, unclassified, expressed
	NERICA 1	Chr3	16358668	16359485	LOC_Os03g28389	expressed protein
	NERICA 1	Chr3	16358668	16362293	LOC_Os03g28400	transport protein particle component, Bet3, domain containing protein, expressed
	NERICA 1	Chr3	16426826	16439116	LOC_Os03g28960	DNA-directed RNA polymerase subunit, putative, expressed
	NERICA 1	Chr3	16457518	16459450	LOC_Os03g28990	zinc finger family protein, putative, expressed
	NERICA 1	Chr3	16472024	16475841	LOC_Os03g29020	transposon protein, putative, CACTA, En/Spm sub-class
	NERICA 1	Chr3	16486634	16495901	LOC_Os03g29035	retrotransposon protein, putative, Ty1-copia subclass, expressed
	NERICA 1	Chr3	16512674	16513018	LOC_Os03g29065	expressed protein
	NERICA 1	Chr3	16519133	16522981	LOC_Os03g29085	retrotransposon protein, putative, unclassified, expressed
	NERICA 1	Chr3	16523122	16526583	LOC_Os03g29100	retrotransposon protein, putative, unclassified, expressed
	NERICA 1	Chr3	16551354	16561430	LOC_Os03g29150	NAD dependent epimerase/dehydratase family protein, putative, expressed
	NERICA 1	Chr3	16571944	16577834	LOC_Os03g29170	sterol-4-alpha-carboxylate 3-dehydrogenase, decarboxylating, putative, expressed
	NERICA 1	Chr3	16586519	16587292	LOC_Os03g29184	expressed protein
	NERICA 1	Chr3	16599599	16601866	LOC_Os03g29194	expressed protein
	NERICA 1	Chr3	16603443	16604117	LOC_Os03g29200	retrotransposon protein, putative, unclassified, expressed
	NERICA 1	Chr3	16607204	16610341	LOC_Os03g29212	retrotransposon protein, putative, Ty1-copia subclass
	NERICA 1	Chr3	16618653	16620935	LOC_Os03g29222	retrotransposon protein, putative, Ty3-gypsy subclass, expressed
	NERICA 1	Chr3	16628546	16632077	LOC_Os03g29240	PDI, putative, expressed
	NERICA 1	Chr3	16671715	16672328	LOC_Os03g29280	conserved hypothetical protein
	NERICA 1	Chr3	16681864	16684886	LOC_Os03g29310	transposon protein, putative, CACTA, En/Spm sub-class, expressed
	NERICA 1	Chr3	16692517	16698316	LOC_Os03g29340	domain of unknown function domain containing protein, expressed
	NERICA 1	Chr3	19511670	19515607	LOC_Os03g34280	expressed protein
	NERICA 1	Chr3	20462717	20465611	LOC_Os03g36880	retrotransposon protein, putative, unclassified, expressed
	NERICA 1	Chr3	20725388	20747318	LOC_Os03g37411	MATE efflux family protein, putative, expressed
	NERICA 1	Chr3	22413557	22418672	LOC_Os03g40310	RNA recognition motif containing protein, putative, expressed
	NERICA 1	Chr3	23613955	23616375	LOC_Os03g42430	B3 DNA binding domain containing protein, expressed
	NERICA 1	Chr3	23658542	23667612	LOC_Os03g42530	retrotransposon, putative, centromere-specific, expressed
	NERICA 1	Chr3	23671609	23674781	LOC_Os03g42540	transposon protein, putative, CACTA, En/Spm sub-class
	NERICA 1	Chr3	23694358	23704806	LOC_Os03g42569	expressed protein
	NERICA 1	Chr3	23827633	23832767	LOC_Os03g42780	zinc finger protein-related, putative, expressed
	NERICA 1	Chr3	24797804	24807300	LOC_Os03g44140	OsWAK26 - OsWAK receptor-like protein kinase, expressed
	NERICA 1	Chr3	25667059	25669204	LOC_Os03g45480	expressed protein
	NERICA 1	Chr3	26102876	26109455	LOC_Os03g46170	retrotransposon protein, putative, Ty3-gypsy subclass, expressed
	NERICA 1	Chr3	26200938	26201928	LOC_Os03g46325	pattern formation protein, putative, expressed
	NERICA 1	Chr3	26603285	26605749	LOC_Os03g47036	homeotic protein knotted-1, putative, expressed
	NERICA 1	Chr3	26736782	26737150	LOC_Os03g47246	ACR8, putative, expressed
	NERICA 1	Chr3	26868542	26872519	LOC_Os03g47510	hypothetical protein
	NERICA 1	Chr3	27458284	27463570	LOC_Os03g48260	expressed protein
	NERICA 1	Chr3	27487158	27503964	LOC_Os03g48300	histidine acid phosphatase, putative, expressed
	NERICA 1	Chr3	27536734	27543081	LOC_Os03g48370	disease resistance RPP13-like protein 1, putative, expressed
	NERICA 1	Chr3	27546111	27550077	LOC_Os03g48380	expressed protein
	NERICA 1	Chr3	28125352	28126138	LOC_Os03g49410	expressed protein
	NERICA 1	Chr3	28497237	28507195	LOC_Os03g49980	retrotransposon protein, putative, unclassified, expressed
	NERICA 1	Chr3	28839277	28844927	LOC_Os03g50510	threonine dehydratase biosynthetic, chloroplast precursor, putative, expressed
	NERICA 1	Chr3	28931768	28940039	LOC_Os03g50670	retrotransposon protein, putative, Ty3-gypsy subclass, expressed
	NERICA 1	Chr3	29039294	29045596	LOC_Os03g50850	ZOS3-17 - C2H2 zinc finger protein, expressed
	NERICA 1	Chr3	29064993	29067660	LOC_Os03g50870	expressed protein
	NERICA 1	Chr3	29067747	29071552	LOC_Os03g50880	class I glutamine amidotransferase, putative, expressed
	NERICA 1	Chr3	29100595	29103586	LOC_Os03g50940	cytochrome c oxidase assembly protein COX11, mitochondrial precursor, putative, expressed
	NERICA 1	Chr3	29126787	29134966	LOC_Os03g50980	ATSIZ1/SIZ1, putative, expressed
	NERICA 1	Chr3	29200210	29208750	LOC_Os03g51080	glutamate decarboxylase, putative, expressed
	NERICA 1	Chr3	29209943	29212204	LOC_Os03g51090	OsFBDUF17 - F-box and DUF domain containing protein, expressed
	NERICA 1	Chr3	29236174	29238382	LOC_Os03g51110	MYB family transcription factor, putative, expressed
	NERICA 1	Chr3	29242634	29243050	LOC_Os03g51120	transposon protein, putative, unclassified, expressed
	NERICA 1	Chr3	29260530	29272294	LOC_Os03g51140	HEAT repeat family protein, putative, expressed
	NERICA 1	Chr3	29272320	29274639	LOC_Os03g51150	expressed protein
	NERICA 1	Chr3	29275573	29278615	LOC_Os03g51160	fb27, putative, expressed
	NERICA 1	Chr3	29282868	29286464	LOC_Os03g51180	expressed protein
	NERICA 1	Chr3	29296088	29302092	LOC_Os03g51220	SWI/SNF-related matrix-associated actin-dependent regulator of chromatin subfamily C member, putative, expressed
	NERICA 1	Chr3	29305420	29311726	LOC_Os03g51230	SNF2 family N-terminal domain containing protein, expressed
	NERICA 1	Chr3	29312734	29315807	LOC_Os03g51240	glycosyl hydrolases family 17, putative, expressed
	NERICA 1	Chr3	29596277	29606861	LOC_Os03g51690	Homeobox domain containing protein, expressed
	NERICA 1	Chr3	30305811	30307287	LOC_Os03g52850	expressed protein
	NERICA 1	Chr3	30315455	30318972	LOC_Os03g52860	lipoxygenase, putative, expressed
	NERICA 1	Chr3	30349191	30350951	LOC_Os03g52910	uncharacterized UPF0114 domain containing protein, expressed
	NERICA 1	Chr3	31976170	31980853	LOC_Os03g56130	lichenase-2 precursor, putative, expressed
	NERICA 1	Chr3	32201858	32207516	LOC_Os03g56530	retrotransposon protein, putative, unclassified, expressed
	NERICA 1	Chr3	32265688	32273251	LOC_Os03g56660	calmodulin binding protein, putative, expressed
	NERICA 1	Chr3	32272930	32274174	LOC_Os03g56670	photosystem I reaction center subunit III, chloroplast precursor, putative, expressed
	NERICA 1	Chr3	32456869	32457684	LOC_Os03g56974	latent nuclear antigen, putative, expressed
	NERICA 1	Chr3	32731418	32731699	LOC_Os03g57390	hypothetical protein
	NERICA 1	Chr3	33371341	33380303	LOC_Os03g58600	PAZ domain containing protein, putative, expressed
	NERICA 1	Chr3	33391353	33393615	LOC_Os03g58630	thioredoxin, putative, expressed
	NERICA 1	Chr3	33437693	33444938	LOC_Os03g58720	RNA recognition motif containing protein, putative, expressed
	NERICA 1	Chr3	33487653	33489941	LOC_Os03g58800	ATPase, putative, expressed
	NERICA 1	Chr3	33530429	33544574	LOC_Os03g58910	expressed protein
	NERICA 1	Chr3	33570513	33576145	LOC_Os03g58960	DHHC zinc finger domain containing protein, expressed
	NERICA 1	Chr3	33621910	33626543	LOC_Os03g59060	OsPP2Ac-2 - Phosphatase 2A isoform 2 belonging to family 2, expressed
	NERICA 1	Chr3	33680878	33685531	LOC_Os03g59146	expressed protein
	NERICA 1	Chr3	33685805	33687737	LOC_Os03g59152	lethal leaf spot 1, putative, expressed
	NERICA 1	Chr3	33955198	33961962	LOC_Os03g59640	magnesium-chelatase subunit chlD, chloroplast precursor, putative, expressed
	NERICA 1	Chr3	34056557	34060969	LOC_Os03g59810	retrotransposon protein, putative, Ty3-gypsy subclass, expressed
	NERICA 1	Chr3	34085706	34086232	LOC_Os03g59874	conserved hypothetical protein
	NERICA 1	Chr3	34088936	34090111	LOC_Os03g59880	expressed protein
	NERICA 1	Chr3	34093330	34096667	LOC_Os03g59894	transposon protein, putative, unclassified, expressed
	NERICA 1	Chr3	34098272	34098677	LOC_Os03g59910	transposon protein, putative, unclassified
	NERICA 1	Chr3	34113434	34113774	LOC_Os03g59950	receptor-like kinase, putative, expressed
	NERICA 1	Chr3	34116751	34119034	LOC_Os03g59970	hypothetical protein
	NERICA 1	Chr3	34120015	34121177	LOC_Os03g59980	retrotransposon protein, putative, unclassified, expressed
	NERICA 1	Chr3	34125740	34128214	LOC_Os03g60000	SPFH domain/Band 7 family protein, expressed
	NERICA 1	Chr3	34174773	34176702	LOC_Os03g60100	50S ribosomal protein L17, putative, expressed
	NERICA 1	Chr3	34186394	34190839	LOC_Os03g60110	KH domain containing protein, putative, expressed
	NERICA 1	Chr3	34192417	34193650	LOC_Os03g60120	AP2 domain containing protein, expressed
	NERICA 1	Chr3	34198836	34201827	LOC_Os03g60140	U-box domain-containing protein, putative, expressed
	NERICA 1	Chr3	34202415	34206308	LOC_Os03g60150	protein kinase domain containing protein, expressed
	NERICA 1	Chr3	34227528	34232133	LOC_Os03g60180	GTPase of unknown function domain containing protein, putative, expressed
	NERICA 1	Chr3	34234446	34238406	LOC_Os03g60190	oxidoreductase, 2OG-Fe oxygenase family protein, putative, expressed
	NERICA 1	Chr3	34238474	34241647	LOC_Os03g60200	pentatricopeptide, putative, expressed
	NERICA 1	Chr3	34242161	34243438	LOC_Os03g60210	DUF567 domain containing protein, putative, expressed
	NERICA 1	Chr3	34257765	34266887	LOC_Os03g60240	SCAR-like protein 1, putative, expressed
	NERICA 1	Chr3	34271316	34273067	LOC_Os03g60260	ANT1, putative, expressed
	NERICA 1	Chr3	34283942	34287968	LOC_Os03g60279	cinnamoyl-CoA reductase family, putative, expressed
	NERICA 1	Chr3	34289858	34292782	LOC_Os03g60300	expressed protein
	NERICA 1	Chr3	34311081	34314802	LOC_Os03g60340	leaf senescence related protein, putative, expressed
	NERICA 1	Chr3	34327291	34332832	LOC_Os03g60360	protein kinase PKN/PRK1, effector, putative, expressed
	NERICA 1	Chr3	34334739	34340136	LOC_Os03g60370	histidine acid phosphatase, putative, expressed
	NERICA 1	Chr3	34340287	34343760	LOC_Os03g60380	cinnamoyl CoA reductase, putative, expressed
	NERICA 1	Chr3	34342899	34346745	LOC_Os03g60390	PHD finger protein, putative, expressed
	NERICA 1	Chr3	34350465	34350926	LOC_Os03g60410	expressed protein
	NERICA 1	Chr3	34366839	34367237	LOC_Os03g60440	expressed protein
	NERICA 1	Chr3	34371706	34372748	LOC_Os03g60449	hypothetical protein
	NERICA 1	Chr3	34378157	34382361	LOC_Os03g60460	aminopeptidase, putative, expressed
	NERICA 1	Chr3	34391431	34393235	LOC_Os03g60500	expressed protein
	NERICA 1	Chr3	34396967	34400277	LOC_Os03g60520	expressed protein
	NERICA 1	Chr3	34410862	34411422	LOC_Os03g60540	ZOS3-20 - C2H2 zinc finger protein, expressed
	NERICA 1	Chr3	34412840	34419163	LOC_Os03g60550	ThiF family domain containing protein, putative, expressed
	NERICA 1	Chr3	34430584	34431200	LOC_Os03g60580	actin-depolymerizing factor, putative, expressed
	NERICA 1	Chr3	34434997	34438452	LOC_Os03g60600	zinc knuckle domain containing protein, expressed
	NERICA 1	Chr3	34439354	34444441	LOC_Os03g60610	SEC14 cytosolic factor family protein, putative, expressed
	NERICA 1	Chr3	34455535	34456959	LOC_Os03g60630	dof zinc finger domain containing protein, putative, expressed
	NERICA 1	Chr3	34474694	34478370	LOC_Os03g60650	protein phosphatase 2C, putative, expressed
	NERICA 1	Chr3	34533239	34533508	LOC_Os03g60760	expressed protein
	NERICA 1	Chr3	34563448	34564673	LOC_Os03g60830	transposon protein, putative, unclassified, expressed
	NERICA 1	Chr3	34602552	34605732	LOC_Os03g60890	calmodulin binding protein, putative, expressed
	NERICA 1	Chr3	34609761	34614454	LOC_Os03g60910	PPR repeat domain containing protein, putative, expressed
	NERICA 1	Chr3	34614571	34616975	LOC_Os03g60920	Methyltransferase small domain containing protein, expressed
	NERICA 1	Chr3	34633591	34635264	LOC_Os03g60950	expressed protein
	NERICA 1	Chr3	34636942	34638480	LOC_Os03g60960	cytokinin-N-glucosyltransferase 1, putative, expressed
	NERICA 1	Chr3	34639019	34644642	LOC_Os03g60976	expressed protein
	NERICA 1	Chr3	34663343	34668223	LOC_Os03g61010	protein kinase family protein, putative, expressed
	NERICA 1	Chr3	34674983	34676923	LOC_Os03g61040	GIL1, putative, expressed
	NERICA 1	Chr3	34679977	34688081	LOC_Os03g61050	FG-GAP repeat-containing protein, putative, expressed
	NERICA 1	Chr3	34688286	34690737	LOC_Os03g61060	protein kinase domain containing protein, expressed
	NERICA 1	Chr3	34692908	34696198	LOC_Os03g61070	expressed protein
	NERICA 1	Chr3	34700838	34705461	LOC_Os03g61080	expressed protein
	NERICA 1	Chr3	34707018	34707966	LOC_Os03g61090	expressed protein
	NERICA 1	Chr3	34712797	34715106	LOC_Os03g61110	RNA-binding motif protein, putative, expressed
	NERICA 1	Chr3	34715396	34721075	LOC_Os03g61120	anthranilate synthase component I-1, chloroplast precursor, putative, expressed
	NERICA 1	Chr3	34724320	34727310	LOC_Os03g61130	phosphoesterase family protein, putative, expressed
	NERICA 1	Chr3	34733453	34734781	LOC_Os03g61150	expressed protein
	NERICA 1	Chr3	34739006	34740655	LOC_Os03g61160	expressed protein
	NERICA 1	Chr3	34743625	34745340	LOC_Os03g61170	retrotransposon protein, putative, unclassified
	NERICA 1	Chr3	34750809	34754441	LOC_Os03g61190	retrotransposon protein, putative, unclassified, expressed
	NERICA 1	Chr3	34756011	34758997	LOC_Os03g61200	expressed protein
	NERICA 1	Chr3	34759288	34763054	LOC_Os03g61210	domain of unknown function domain containing protein, expressed
	NERICA 1	Chr3	34765939	34772346	LOC_Os03g61220	DEAD-box ATP-dependent RNA helicase 3, putative, expressed
	NERICA 1	Chr3	34792025	34793869	LOC_Os03g61270	OsMan04 - Endo-Beta-Mannanase, expressed
	NERICA 1	Chr3	34797500	34800854	LOC_Os03g61280	OsMan05 - Endo-Beta-Mannanase, expressed
	NERICA 1	Chr3	34802922	34807906	LOC_Os03g61290	ATCHX, putative, expressed
	NERICA 1	Chr3	34810077	34813242	LOC_Os03g61310	receptor-like protein kinase, putative, expressed
	NERICA 1	Chr3	34831262	34832377	LOC_Os03g61370	retrotransposon protein, putative, unclassified
	NERICA 1	Chr3	34836427	34837413	LOC_Os03g61380	retrotransposon protein, putative, unclassified, expressed
	NERICA 1	Chr3	34843844	34849600	LOC_Os03g61400	retrotransposon protein, putative, unclassified, expressed
	NERICA 1	Chr3	34873910	34874540	LOC_Os03g61480	uncharacterized Cys-rich domain containing protein, putative, expressed
	NERICA 1	Chr3	34883811	34884470	LOC_Os03g61500	uncharacterized Cys-rich domain containing protein, putative, expressed
	NERICA 1	Chr3	34895344	34896125	LOC_Os03g61530	invertase/pectin methylesterase inhibitor family protein, putative, expressed
	NERICA 1	Chr3	34896332	34900930	LOC_Os03g61540	lipase class 3 family protein, putative, expressed
	NERICA 1	Chr3	34904864	34906089	LOC_Os03g61550	heat shock protein DnaJ, putative, expressed
	NERICA 1	Chr3	34913404	34914861	LOC_Os03g61570	expressed protein
	NERICA 1	Chr3	34927341	34928622	LOC_Os03g61610	expressed protein
	NERICA 1	Chr3	34941602	34944655	LOC_Os03g61640	ZOS3-23 - C2H2 zinc finger protein, expressed
	NERICA 1	Chr3	34945841	34946935	LOC_Os03g61650	expressed protein
	NERICA 1	Chr3	34965492	34972748	LOC_Os03g61700	expressed protein
	NERICA 1	Chr3	34974705	34980412	LOC_Os03g61710	GHMP kinases ATP-binding protein, putative, expressed
	NERICA 1	Chr3	34985196	34990759	LOC_Os03g61720	glycerol-3-phosphate acyltransferase, putative, expressed
	NERICA 1	Chr3	34991850	34997730	LOC_Os03g61730	heat shock protein DnaJ, putative, expressed
	NERICA 1	Chr3	35004538	35007724	LOC_Os03g61750	expressed protein
	NERICA 1	Chr3	35008001	35015730	LOC_Os03g61760	OsSPL6 - SBP-box gene family member, expressed
	NERICA 1	Chr3	35025919	35028771	LOC_Os03g61780	glucan endo-1,3-beta-glucosidase-related, putative, expressed
	NERICA 1	Chr3	35056765	35058582	LOC_Os03g61840	expressed protein
	NERICA 1	Chr3	35095281	35098707	LOC_Os03g61910	retrotransposon protein, putative, unclassified, expressed
	NERICA 1	Chr3	35105143	35112533	LOC_Os03g61930	ACBP4, putative, expressed
	NERICA 1	Chr3	35115269	35121803	LOC_Os03g61950	kelch motif family protein, putative, expressed
	NERICA 1	Chr3	35125518	35129362	LOC_Os03g61970	actin, putative, expressed
	NERICA 1	Chr3	35131484	35134664	LOC_Os03g61980	cytochrome P450, putative, expressed
	NERICA 1	Chr3	35134107	35137345	LOC_Os03g61990	glycine-rich RNA-binding protein 7, putative, expressed
	NERICA 1	Chr3	35140195	35141216	LOC_Os03g62010	harpin-induced protein 1 domain containing protein, expressed
	NERICA 1	Chr3	35160385	35163217	LOC_Os03g62060	hydrolase, putative, expressed
	NERICA 1	Chr3	35164707	35169032	LOC_Os03g62070	hydrolase, putative, expressed
	NERICA 1	Chr3	35168119	35174079	LOC_Os03g62080	mRNA-decapping enzyme, putative, expressed
	NERICA 1	Chr3	35190795	35197564	LOC_Os03g62110	nicotinate phosphoribosyltransferase family domain containing protein, expressed
	NERICA 1	Chr3	35198684	35201378	LOC_Os03g62120	heat shock protein DnaJ, putative, expressed
	NERICA 1	Chr3	35207543	35208331	LOC_Os03g62150	heat shock protein DnaJ, putative, expressed
	NERICA 1	Chr3	35212863	35218270	LOC_Os03g62170	cyclase/dehydrase family protein, expressed
	NERICA 1	Chr3	35218962	35222937	LOC_Os03g62180	lectin protein kinase family protein, putative, expressed
	NERICA 1	Chr3	35291645	35299696	LOC_Os03g62300	expressed protein
	NERICA 1	Chr3	35304192	35309386	LOC_Os03g62314	retrotransposon protein, putative, LINE subclass, expressed
	NERICA 1	Chr3	35309856	35310752	LOC_Os03g62330	expressed protein
	NERICA 1	Chr3	35335570	35337104	LOC_Os03g62379	MYB family transcription factor, putative, expressed
	NERICA 1	Chr3	35350196	35354897	LOC_Os03g62410	phospholipase D, putative, expressed
	NERICA 1	Chr3	35380188	35381981	LOC_Os03g62480	anthocyanidin 5,3-O-glucosyltransferase, putative, expressed
	NERICA 1	Chr3	35392930	35398117	LOC_Os03g62510	amine oxidase, flavin-containing, domain containing protein, expressed
	NERICA 1	Chr3	35428588	35430487	LOC_Os03g62590	oxidoreductase, short chain dehydrogenase/reductase family domain containing protein, expressed
	NERICA 1	Chr3	35444418	35446363	LOC_Os03g62630	ribosomal protein S6, putative, expressed
	NERICA 1	Chr3	35446438	35452471	LOC_Os03g62640	RNA-binding protein Luc7-like, putative, expressed
	NERICA 1	Chr3	35453423	35460417	LOC_Os03g62650	ion channel DMI1-like, chloroplast precursor, putative, expressed
	NERICA 1	Chr3	35462143	35466390	LOC_Os03g62660	transposon protein, putative, unclassified, expressed
	NERICA 1	Chr3	35467630	35469814	LOC_Os03g62670	expressed protein
	NERICA 1	Chr3	35498814	35506824	LOC_Os03g62730	transposon protein, putative, unclassified, expressed
	NERICA 1	Chr3	35503057	35506824	LOC_Os03g62740	GDSL-like lipase/acylhydrolase, putative, expressed
	NERICA 1	Chr3	35498814	35506824	LOC_Os03g62730	transposon protein, putative, unclassified, expressed
	NERICA 1	Chr3	35503057	35506824	LOC_Os03g62740	GDSL-like lipase/acylhydrolase, putative, expressed
	NERICA 1	Chr3	35511319	35518031	LOC_Os03g62750	inner membrane protein, putative, expressed
	NERICA 1	Chr3	35520540	35523897	LOC_Os03g62780	S1 RNA binding domain containing protein, expressed
	NERICA 1	Chr3	35571689	35572611	LOC_Os03g62880	expressed protein
	NERICA 1	Chr3	35589750	35597745	LOC_Os03g62910	expressed protein
	NERICA 1	Chr3	35615388	35620007	LOC_Os03g62974	expressed protein
	NERICA 1	Chr3	35640538	35644349	LOC_Os03g63030	transposon protein, putative, unclassified, expressed
	NERICA 1	Chr3	35647669	35653582	LOC_Os03g63040	expressed protein
	NERICA 1	Chr3	35659820	35666982	LOC_Os03g63074	Ser/Thr protein phosphatase family protein, expressed
	NERICA 1	Chr3	35678057	35686044	LOC_Os03g63124	retrotransposon protein, putative, unclassified, expressed
	NERICA 1	Chr3	35725976	35727195	LOC_Os03g63220	powdery mildew resistance protein PM3A, putative, expressed
	NERICA 1	Chr3	35727868	35729279	LOC_Os03g63230	retrotransposon protein, putative, unclassified, expressed
	NERICA 1	Chr3	35729881	35732118	LOC_Os03g63240	disease resistance protein, putative, expressed
	NERICA 1	Chr3	35736065	35741607	LOC_Os03g63250	brefeldin A-sensitive Golgi protein-like, putative, expressed
	NERICA 1	Chr3	35753292	35758055	LOC_Os03g63270	regulatory protein, putative, expressed
	NERICA 1	Chr3	35769768	35772247	LOC_Os03g63290	oxidoreductase, short chain dehydrogenase/reductase family protein, putative, expressed
	NERICA 1	Chr3	35777909	35781336	LOC_Os03g63310	cytochrome P450 71E1, putative, expressed
	NERICA 1	Chr3	35809964	35814672	LOC_Os03g63370	CRAL/TRIO domain containing protein, expressed
	NERICA 1	Chr3	36055831	36061495	LOC_Os03g63830	retrotransposon protein, putative, unclassified, expressed
	NERICA 1	Chr3	36124403	36132012	LOC_Os03g63940	CBS domain containing membrane protein, putative, expressed
	NERICA 1	Chr4	1104433	1107669	LOC_Os04g02840	retrotransposon protein, putative, Ty3-gypsy subclass, expressed
	NERICA 1	Chr4	1236447	1239485	LOC_Os04g03030	transposon protein, putative, CACTA, En/Spm sub-class, expressed
	NERICA 1	Chr4	1597141	1603563	LOC_Os04g03630	retrotransposon protein, putative, Ty3-gypsy subclass, expressed
	NERICA 1	Chr4	3871359	3874283	LOC_Os04g07290	retrotransposon protein, putative, Ty3-gypsy subclass
	NERICA 1	Chr4	3874599	3880708	LOC_Os04g07300	retrotransposon protein, putative, Ty3-gypsy subclass, expressed
	NERICA 1	Chr4	7014342	7021168	LOC_Os04g12669	expressed protein
	NERICA 1	Chr4	8657283	8663482	LOC_Os04g15944	retrotransposon protein, putative, Ty3-gypsy subclass, expressed
	NERICA 1	Chr4	10513780	10516994	LOC_Os04g18910	retrotransposon protein, putative, Ty3-gypsy subclass, expressed
	NERICA 1	Chr4	23362168	23365712	LOC_Os04g39270	indole-3-glycerol phosphate synthase, chloroplast precursor, putative, expressed
	NERICA 1	Chr4	23698662	23707348	LOC_Os04g39780	AMP-binding enzyme family protein, expressed
	NERICA 1	Chr4	23715443	23721731	LOC_Os04g39814	Os4bglu9 - beta-glucosidase homologue, similar to Os4Bglu12 exoglucanase/beta-glucosidase, expressed
	NERICA 1	Chr4	23725213	23727046	LOC_Os04g39830	expressed protein
	NERICA 1	Chr4	24455226	24459050	LOC_Os04g41220	transposon protein, putative, unclassified, expressed
	NERICA 1	Chr4	24492530	24495554	LOC_Os04g41270	expressed protein
	NERICA 1	Chr4	24700214	24702288	LOC_Os04g41660	transposon protein, putative, CACTA, En/Spm sub-class, expressed
	NERICA 1	Chr4	24858040	24859661	LOC_Os04g41960	NADP-dependent oxidoreductase, putative, expressed
	NERICA 1	Chr4	24878141	24881728	LOC_Os04g42000	6,7-dimethyl-8-ribityllumazine synthase, chloroplast precursor, putative, expressed
	NERICA 1	Chr4	24882776	24886711	LOC_Os04g42010	RNA binding protein, putative, expressed
	NERICA 1	Chr4	25123382	25125264	LOC_Os04g42460	G-patch domain containing protein, expressed
	NERICA 1	Chr4	25586050	25590654	LOC_Os04g43250	retrotransposon protein, putative, unclassified, expressed
	NERICA 1	Chr4	25803356	25806887	LOC_Os04g43610	transposon protein, putative, CACTA, En/Spm sub-class, expressed
	NERICA 1	Chr4	26106482	26107067	LOC_Os04g44080	expressed protein
	NERICA 1	Chr4	26223501	26226099	LOC_Os04g44270	retrotransposon protein, putative, unclassified, expressed
	NERICA 1	Chr4	26253371	26256915	LOC_Os04g44330	transposon protein, putative, unclassified, expressed
	NERICA 1	Chr4	26268657	26274491	LOC_Os04g44370	retrotransposon protein, putative, unclassified, expressed
	NERICA 1	Chr4	26874928	26880869	LOC_Os04g45430	retrotransposon protein, putative, Ty3-gypsy subclass, expressed
	NERICA 1	Chr4	27284275	27290983	LOC_Os04g46060	WRKY36, expressed
	NERICA 1	Chr4	27700855	27702773	LOC_Os04g46730	thioesterase family protein, putative, expressed
	NERICA 1	Chr4	27706654	27708850	LOC_Os04g46740	pectinesterase, putative, expressed
	NERICA 1	Chr4	27726325	27728491	LOC_Os04g46760	trehalose phosphatase, putative, expressed
	NERICA 1	Chr4	27795138	27798763	LOC_Os04g46892	WD domain, G-beta repeat domain containing protein, expressed
	NERICA 1	Chr4	27799654	27815440	LOC_Os04g46894	beige/BEACH domain containing protein, expressed
	NERICA 1	Chr4	27820669	27823238	LOC_Os04g46920	zinc knuckle domain containing protein, expressed
	NERICA 1	Chr4	27823815	27826597	LOC_Os04g46930	serine racemase, putative, expressed
	NERICA 1	Chr4	27843255	27848331	LOC_Os04g46970	glucosyltransferase, putative, expressed
	NERICA 1	Chr4	27949384	27955640	LOC_Os04g47080	anthocyanin regulatory Lc protein, putative, expressed
	NERICA 1	Chr4	27992699	27995832	LOC_Os04g47140	expressed protein
	NERICA 1	Chr4	28131106	28136785	LOC_Os04g47410	DHHC zinc finger domain containing protein, expressed
	NERICA 1	Chr4	28181225	28185366	LOC_Os04g47520	growth regulator related protein, putative, expressed
	NERICA 1	Chr4	28192112	28196154	LOC_Os04g47530	transmembrane protein, putative, expressed
	NERICA 1	Chr4	28197590	28200106	LOC_Os04g47550	expressed protein
	NERICA 1	Chr4	28201348	28202402	LOC_Os04g47555	expressed protein
	NERICA 1	Chr4	28213207	28218208	LOC_Os04g47570	protein kinase domain containing protein, expressed
	NERICA 1	Chr4	28261090	28261464	LOC_Os04g47610	hypothetical protein
	NERICA 1	Chr4	28730781	28736749	LOC_Os04g48240	retrotransposon protein, putative, unclassified, expressed
	NERICA 1	Chr4	29114943	29119666	LOC_Os04g48820	deoxyribonuclease tatD, putative, expressed
	NERICA 1	Chr4	29228182	29229942	LOC_Os04g49030	retrotransposon protein, putative, unclassified
	NERICA 1	Chr4	29247374	29249631	LOC_Os04g49060	H-BTB3 - Bric-a-Brac, Tramtrack, Broad Complex BTB domain with H family conserved sequence, expressed
	NERICA 1	Chr4	29260279	29263566	LOC_Os04g49090	transposon protein, putative, CACTA, En/Spm sub-class, expressed
	NERICA 1	Chr4	29268476	29272466	LOC_Os04g49100	retrotransposon protein, putative, Ty1-copia subclass, expressed
	NERICA 1	Chr4	29275026	29277269	LOC_Os04g49110	GRAS family transcription factor domain containing protein, expressed
	NERICA 1	Chr4	29289184	29292229	LOC_Os04g49130	ubiquitin-conjugating enzyme, putative, expressed
	NERICA 1	Chr4	29296472	29297646	LOC_Os04g49140	expressed protein
	NERICA 1	Chr4	29658700	29660577	LOC_Os04g49739	purine permease, putative, expressed
	NERICA 1	Chr4	29666140	29672631	LOC_Os04g49757	purine permease, putative, expressed
	NERICA 1	Chr4	29673460	29675081	LOC_Os04g49770	retrotransposon protein, putative, Ty1-copia subclass
	NERICA 1	Chr4	29709167	29712519	LOC_Os04g49840	retrotransposon protein, putative, unclassified, expressed
	NERICA 1	Chr4	29719544	29729743	LOC_Os04g49860	DNA2 - Putative DNA replication helicase 2 protein, expressed
	NERICA 1	Chr4	29764784	29769591	LOC_Os04g49910	retrotransposon protein, putative, unclassified, expressed
	NERICA 1	Chr4	29776429	29783593	LOC_Os04g49930	sensitivity to red light reduced protein 1, putative, expressed
	NERICA 1	Chr4	29927317	29928891	LOC_Os04g50164	retrotransposon protein, putative, unclassified
	NERICA 1	Chr4	29933264	29937904	LOC_Os04g50172	retrotransposon protein, putative, unclassified, expressed
	NERICA 1	Chr4	29941254	29941972	LOC_Os04g50180	expressed protein
	NERICA 1	Chr4	29944092	29944493	LOC_Os04g50184	expressed protein
	NERICA 1	Chr4	29945954	29946289	LOC_Os04g50188	retrotransposon protein, putative, unclassified, expressed
	NERICA 1	Chr4	29946601	29950653	LOC_Os04g50192	retrotransposon protein, putative, LINE subclass, expressed
	NERICA 1	Chr4	30180315	30182052	LOC_Os04g50990	L11 domain containing ribosomal protein, putative, expressed
	NERICA 1	Chr4	30291461	30293040	LOC_Os04g51160	transposon protein, putative, unclassified, expressed
	NERICA 1	Chr4	30294784	30297419	LOC_Os04g51166	expressed protein
	NERICA 1	Chr4	30297864	30305606	LOC_Os04g51172	Disease resistance/zinc finger/chromosome condensation-like region protein, putative, expressed
	NERICA 1	Chr4	30311519	30316303	LOC_Os04g51180	GPR89A, putative, expressed
	NERICA 1	Chr4	30337599	30339936	LOC_Os04g51200	retrotransposon protein, putative, unclassified, expressed
	NERICA 1	Chr4	30343516	30344907	LOC_Os04g51210	retrotransposon protein, putative, Ty3-gypsy subclass
	NERICA 1	Chr4	30350978	30357133	LOC_Os04g51230	retrotransposon protein, putative, unclassified, expressed
	NERICA 1	Chr4	30365929	30368852	LOC_Os04g51250	expressed protein
	NERICA 1	Chr4	30374681	30377085	LOC_Os04g51270	vacuolar ATPase G subunit, putative, expressed
	NERICA 1	Chr4	30377262	30379530	LOC_Os04g51280	DAG protein, chloroplast precursor, putative, expressed
	NERICA 1	Chr4	30380539	30384728	LOC_Os04g51290	expressed protein
	NERICA 1	Chr4	30385512	30388837	LOC_Os04g51300	peroxidase precursor, putative, expressed
	NERICA 1	Chr4	30387880	30390729	LOC_Os04g51310	putrescine-binding periplasmic protein-related, putative, expressed
	NERICA 1	Chr4	30393182	30395776	LOC_Os04g51320	transcription factor TF2, putative, expressed
	NERICA 1	Chr4	30396904	30401934	LOC_Os04g51330	maltose excess protein 1-like, chloroplast precursor, putative, expressed
	NERICA 1	Chr4	30405474	30409396	LOC_Os04g51340	pectinacetylesterase domain containing protein, expressed
	NERICA 1	Chr4	30413784	30415688	LOC_Os04g51360	oxidoreductase, 2OG-Fe oxygenase family protein, putative, expressed
	NERICA 1	Chr4	30416446	30424148	LOC_Os04g51370	protein kinase, putative, expressed
	NERICA 1	Chr4	30433199	30438364	LOC_Os04g51390	aldose 1-epimerase, putative, expressed
	NERICA 1	Chr4	30439467	30442859	LOC_Os04g51400	zinc finger, C3HC4 type domain containing protein, expressed
	NERICA 1	Chr4	30442140	30444221	LOC_Os04g51404	expressed protein
	NERICA 1	Chr4	30446832	30451389	LOC_Os04g51410	expressed protein
	NERICA 1	Chr4	30454467	30455664	LOC_Os04g51420	transposon protein, putative, unclassified, expressed
	NERICA 1	Chr4	30457951	30463340	LOC_Os04g51430	retrotransposon protein, putative, unclassified, expressed
	NERICA 1	Chr4	30463864	30473000	LOC_Os04g51440	villin protein, putative, expressed
	NERICA 1	Chr4	30473364	30475160	LOC_Os04g51450	glycosyl hydrolases family 16, putative, expressed
	NERICA 1	Chr4	30482082	30483492	LOC_Os04g51460	glycosyl hydrolases family 16, putative, expressed
	NERICA 1	Chr4	30499106	30503422	LOC_Os04g51490	retrotransposon protein, putative, unclassified, expressed
	NERICA 1	Chr4	30510514	30513871	LOC_Os04g51500	expressed protein
	NERICA 1	Chr4	30518927	30520114	LOC_Os04g51510	glycosyl hydrolases family 16, putative, expressed
	NERICA 1	Chr4	30520356	30523556	LOC_Os04g51520	glycosyl hydrolases family 16, putative, expressed
	NERICA 1	Chr4	30526243	30529531	LOC_Os04g51530	retrotransposon protein, putative, unclassified, expressed
	NERICA 1	Chr4	30530155	30536309	LOC_Os04g51540	retrotransposon protein, putative, unclassified, expressed
	NERICA 1	Chr4	30536943	30537853	LOC_Os04g51550	retrotransposon protein, putative, unclassified, expressed
	NERICA 1	Chr4	30545175	30546577	LOC_Os04g51560	WRKY68, expressed
	NERICA 1	Chr4	30550961	30552136	LOC_Os04g51570	tyrosine phosphatase, putative, expressed
	NERICA 1	Chr4	30552922	30558599	LOC_Os04g51580	leucine rich repeat containing protein, expressed
	NERICA 1	Chr4	30572095	30584308	LOC_Os04g51610	calcium-transporting ATPase, plasma membrane-type, putative, expressed
	NERICA 1	Chr4	30608765	30610406	LOC_Os04g51660	transferase family protein, putative, expressed
	NERICA 1	Chr4	31003843	31008092	LOC_Os04g52190	vacuolar-sorting receptor precursor, putative, expressed
	NERICA 1	Chr4	31007297	31013915	LOC_Os04g52200	RNA recognition motif containing protein, putative, expressed
	NERICA 1	Chr4	31299698	31307726	LOC_Os04g52614	SHR5-receptor-like kinase, putative, expressed
	NERICA 1	Chr4	31340183	31344730	LOC_Os04g52660	expressed protein
	NERICA 1	Chr4	31349656	31350722	LOC_Os04g52670	OsSAUR21 - Auxin-responsive SAUR gene family member, expressed
	NERICA 1	Chr4	31379265	31380794	LOC_Os04g52700	expressed protein
	NERICA 1	Chr4	31407480	31407893	LOC_Os04g52740	expressed protein
	NERICA 1	Chr4	31416378	31420192	LOC_Os04g52770	helix-loop-helix DNA-binding domain containing protein, expressed
	NERICA 1	Chr4	31458944	31462079	LOC_Os04g52830	OsFBK15 - F-box domain and kelch repeat containing protein, expressed
	NERICA 1	Chr4	31544124	31551241	LOC_Os04g52960	nucleolin, putative, expressed
	NERICA 1	Chr4	31586585	31597784	LOC_Os04g53040	retrotransposon protein, putative, unclassified, expressed
	NERICA 1	Chr4	31721718	31723105	LOC_Os04g53250	polyphenol oxidase protein, putative, expressed
	NERICA 1	Chr4	31749103	31752274	LOC_Os04g53300	polyphenol oxidase, putative, expressed
	NERICA 1	Chr4	31762713	31763509	LOC_Os04g53320	expressed protein
	NERICA 1	Chr4	31764126	31766856	LOC_Os04g53330	RNA recognition motif containing protein, putative, expressed
	NERICA 1	Chr4	31801934	31803232	LOC_Os04g53390	MrBTB2 - Bric-a-Brac, Tramtrack, Broad Complex BTB domain with Meprin and TRAF Homology MATH-related domain, expressed
	NERICA 1	Chr4	31809708	31810835	LOC_Os04g53400	MBTB6 - Bric-a-Brac, Tramtrack, Broad Complex BTB domain with Meprin and TRAF Homology MATH domain, expressed
	NERICA 1	Chr4	31819460	31823481	LOC_Os04g53440	RNA recognition motif containing protein, putative, expressed
	NERICA 1	Chr4	31831107	31836481	LOC_Os04g53460	AT hook motif family protein, expressed
	NERICA 1	Chr4	31854429	31862286	LOC_Os04g53496	NBS-LRR disease resistance protein, putative, expressed
	NERICA 1	Chr4	31880493	31894575	LOC_Os04g53520	expressed protein
	NERICA 1	Chr4	31945973	31951932	LOC_Os04g53590	retrotransposon protein, putative, Ty3-gypsy subclass, expressed
	NERICA 1	Chr4	31957653	31958630	LOC_Os04g53606	expressed protein
	NERICA 1	Chr4	31966462	31968300	LOC_Os04g53630	pentatricopeptide, putative, expressed
	NERICA 1	Chr4	31970841	31972819	LOC_Os04g53640	peroxidase precursor, putative, expressed
	NERICA 1	Chr4	31975720	31976388	LOC_Os04g53650	harpin-induced protein 1 domain containing protein, expressed
	NERICA 1	Chr4	31982327	31992465	LOC_Os04g53670	expressed protein
	NERICA 1	Chr4	31995412	31998446	LOC_Os04g53680	cyclin, putative, expressed
	NERICA 1	Chr4	31999366	32002755	LOC_Os04g53690	expressed protein
	NERICA 1	Chr4	32090821	32093093	LOC_Os04g53860	reductase, putative, expressed
	NERICA 1	Chr4	32151331	32152103	LOC_Os04g53960	retrotransposon protein, putative, Ty1-copia subclass, expressed
	NERICA 1	Chr4	32189405	32193189	LOC_Os04g54002	serine/threonine-protein kinase receptor precursor, putative, expressed
	NERICA 1	Chr4	32273357	32276952	LOC_Os04g54180	serine/threonine-protein kinase receptor precursor, putative, expressed
	NERICA 1	Chr4	32339069	32342426	LOC_Os04g54330	acetyltransferase, GNAT family, putative, expressed
	NERICA 1	Chr4	32365684	32369961	LOC_Os04g54400	BTBN12 - Bric-a-Brac, Tramtrack, Broad Complex BTB domain with non-phototropic hypocotyl 3 NPH3 and coiled-coil domains, expressed
	NERICA 1	Chr4	32370810	32378071	LOC_Os04g54410	expressed protein
	NERICA 1	Chr4	32403336	32412065	LOC_Os04g54474	transcription factor, putative, expressed
	NERICA 1	Chr4	33137071	33140263	LOC_Os04g55670	glycosyltransferase family 43 protein, putative, expressed
	NERICA 1	Chr4	33145372	33147203	LOC_Os04g55680	indole-3-acetate beta-glucosyltransferase, putative, expressed
	NERICA 1	Chr4	33161540	33164790	LOC_Os04g55710	transposon protein, putative, unclassified, expressed
	NERICA 1	Chr4	33179632	33181419	LOC_Os04g55740	peroxidase precursor, putative, expressed
	NERICA 1	Chr4	33192623	33196131	LOC_Os04g55760	OsWAK55 - OsWAK receptor-like protein kinase, expressed
	NERICA 1	Chr4	33374335	33375212	LOC_Os04g56030	glycine-rich cell wall structural protein precursor, putative, expressed
	NERICA 1	Chr4	33386622	33391644	LOC_Os04g56060	protein kinase domain containing protein, expressed
	NERICA 1	Chr4	33415314	33416123	LOC_Os04g56100	one cut domain family member 3, putative, expressed
	NERICA 1	Chr4	33426854	33428213	LOC_Os04g56130	protein kinase domain containing protein, expressed
	NERICA 1	Chr4	33429077	33436239	LOC_Os04g56140	expressed protein
	NERICA 1	Chr4	33437188	33437757	LOC_Os04g56150	AP2 domain containing protein, expressed
	NERICA 1	Chr4	33530075	33533747	LOC_Os04g56240	lipase, putative, expressed
	NERICA 1	Chr4	33534389	33536069	LOC_Os04g56250	OsFBX152 - F-box domain containing protein, expressed
	NERICA 1	Chr4	33565812	33568361	LOC_Os04g56300	expressed protein
	NERICA 1	Chr4	33631690	33634831	LOC_Os04g56405	expressed protein
	NERICA 1	Chr4	33645077	33650149	LOC_Os04g56440	ENT domain containing protein, expressed
	NERICA 1	Chr4	33697723	33703614	LOC_Os04g56510	ABC1 family domain containing protein, putative, expressed
	NERICA 1	Chr4	33860374	33861424	LOC_Os04g56780	homeobox domain containing protein, expressed
	NERICA 1	Chr4	33873455	33876112	LOC_Os04g56800	peptidyl-prolyl cis-trans isomerase, putative, expressed
	NERICA 1	Chr4	34091609	34095419	LOC_Os04g57230	regulatory protein RecX family protein, putative, expressed
	NERICA 1	Chr4	34278412	34285869	LOC_Os04g57610	auxin response factor, putative, expressed
	NERICA 1	Chr4	34292610	34296261	LOC_Os04g57620	hypothetical protein
	NERICA 1	Chr4	34298775	34302683	LOC_Os04g57630	phytosulfokine receptor precursor, putative, expressed
	NERICA 1	Chr4	34314086	34320150	LOC_Os04g57640	RCD1, putative, expressed
	NERICA 1	Chr4	34329717	34332205	LOC_Os04g57660	phytosulfokine receptor precursor, putative, expressed
	NERICA 1	Chr4	34346552	34352326	LOC_Os04g57700	expressed protein
	NERICA 1	Chr4	34353975	34354451	LOC_Os04g57710	expressed protein
	NERICA 1	Chr4	34383659	34387897	LOC_Os04g57730	uracil-DNA glycosylase, putative, expressed
	NERICA 1	Chr4	34393144	34396573	LOC_Os04g57739	expressed protein
	NERICA 1	Chr4	34400035	34401645	LOC_Os04g57760	expressed protein
	NERICA 1	Chr4	34406750	34408502	LOC_Os04g57770	expressed protein
	NERICA 1	Chr4	34436658	34438709	LOC_Os04g57830	expressed protein
	NERICA 1	Chr4	34444630	34447048	LOC_Os04g57850	AMP-binding enzyme, putative, expressed
	NERICA 1	Chr4	34457067	34463775	LOC_Os04g57870	expressed protein
	NERICA 1	Chr4	34501609	34503161	LOC_Os04g57910	transposon protein, putative, unclassified, expressed
	NERICA 1	Chr4	34505717	34513336	LOC_Os04g57920	OsFBX154 - F-box domain containing protein, expressed
	NERICA 1	Chr4	34533897	34536254	LOC_Os04g57970	expressed protein
	NERICA 1	Chr4	34555128	34559559	LOC_Os04g58020	MYB_Al protein, putative, expressed
	NERICA 1	Chr4	34566792	34570003	LOC_Os04g58040	expressed protein
	NERICA 1	Chr4	34586366	34588232	LOC_Os04g58070	aspartic proteinase nepenthesin precursor, putative, expressed
	NERICA 1	Chr4	34595475	34597484	LOC_Os04g58080	polygalacturonase inhibitor 3 precursor, putative, expressed
	NERICA 1	Chr4	34612592	34613613	LOC_Os04g58120	CRP2 - Cysteine-rich family protein precursor, expressed
	NERICA 1	Chr4	34649540	34655216	LOC_Os04g58180	WD-40 repeat family protein, putative, expressed
	NERICA 1	Chr4	34663055	34664723	LOC_Os04g58200	protochlorophyllide reductase A, chloroplast precursor, putative, expressed
	NERICA 1	Chr4	34669394	34671644	LOC_Os04g58220	transporter family protein, putative, expressed
	NERICA 1	Chr4	34672842	34674837	LOC_Os04g58230	transporter family protein, putative, expressed
	NERICA 1	Chr4	34694304	34697202	LOC_Os04g58280	stem-specific protein TSJT1, putative, expressed
	NERICA 1	Chr4	34731056	34731445	LOC_Os04g58360	expressed protein
	NERICA 1	Chr4	34769032	34775232	LOC_Os04g58450	retrotransposon protein, putative, unclassified, expressed
	NERICA 1	Chr4	34787366	34790215	LOC_Os04g58480	EF hand family protein, putative, expressed
	NERICA 1	Chr4	34791847	34800755	LOC_Os04g58504	choline transporter-related, putative, expressed
	NERICA 1	Chr4	34820545	34823251	LOC_Os04g58564	GA18008-PA, putative, expressed
	NERICA 1	Chr4	34860360	34869589	LOC_Os04g58620	potasium efflux antiporter protein, putative, expressed
	NERICA 1	Chr4	34869997	34877172	LOC_Os04g58630	DNA mismatch repair protein MSH3, putative, expressed
	NERICA 1	Chr4	34891819	34892196	LOC_Os04g58680	core histone H2A/H2B/H3/H4, putative, expressed
	NERICA 1	Chr4	34892934	34898794	LOC_Os04g58690	tRNA-specific adenosine deaminase 1, putative, expressed
	NERICA 1	Chr4	34901588	34907365	LOC_Os04g58700	expressed protein
	NERICA 1	Chr4	34908441	34910661	LOC_Os04g58710	AMP-binding domain containing protein, expressed
	NERICA 1	Chr4	34942980	34949751	LOC_Os04g58750	protein kinase family protein, putative, expressed
	NERICA 1	Chr4	34956444	34958070	LOC_Os04g58770	expressed protein
	NERICA 1	Chr4	34958612	34970112	LOC_Os04g58780	pentatricopeptide repeat protein, putative, expressed
	NERICA 1	Chr4	34972048	34972293	LOC_Os04g58790	expressed protein
	NERICA 1	Chr4	34988834	34990126	LOC_Os04g58820	ATOFP18/OFP18, putative, expressed
	NERICA 1	Chr4	34991957	34994799	LOC_Os04g58830	ribosome biogenesis regulatory protein, putative, expressed
	NERICA 1	Chr4	35000969	35002146	LOC_Os04g58850	harpin-induced protein 1 domain containing protein, expressed
	NERICA 1	Chr4	35021615	35028169	LOC_Os04g58880	exo70 exocyst complex subunit, putative, expressed
	NERICA 1	Chr4	35034826	35038350	LOC_Os04g58900	hydrolase, NUDIX family, domain containing protein, expressed
	NERICA 1	Chr4	35039915	35043790	LOC_Os04g58910	receptor protein kinase TMK1 precursor, putative, expressed
	NERICA 1	Chr4	35054463	35056161	LOC_Os04g58920	U-box domain-containing protein, putative, expressed
	NERICA 1	Chr4	35067281	35074912	LOC_Os04g58960	regulator of chromosome condensation, putative, expressed
	NERICA 1	Chr4	35092005	35098713	LOC_Os04g59000	protein kinase family protein, putative, expressed
	NERICA 1	Chr4	35105030	35106854	LOC_Os04g59010	F-box domain containing protein, expressed
	NERICA 1	Chr4	35167699	35171000	LOC_Os04g59120	auxin-induced protein 5NG4, putative, expressed
	NERICA 1	Chr4	35221644	35223996	LOC_Os04g59210	peroxidase precursor, putative, expressed
	NERICA 1	Chr4	35270952	35276805	LOC_Os04g59320	protein kinase domain containing protein, expressed
	NERICA 1	Chr4	35280662	35282692	LOC_Os04g59340	RNA-binding region RNP-1, putative, expressed
	NERICA 1	Chr4	35283206	35286176	LOC_Os04g59360	csAtPR5, putative, expressed
	NERICA 1	Chr4	35317094	35324442	LOC_Os04g59400	expressed protein
	NERICA 1	Chr4	35329531	35333147	LOC_Os04g59430	auxin response factor, putative, expressed
	NERICA 1	Chr4	35337067	35338192	LOC_Os04g59440	chlorophyll A-B binding protein, putative, expressed
	NERICA 1	Chr4	35360056	35363520	LOC_Os04g59480	POT family protein, expressed
	NERICA 1	Chr4	35398604	35402604	LOC_Os04g59520	anthranilate phosphoribosyltransferase, putative, expressed
	NERICA 1	Chr4	35404273	35405551	LOC_Os04g59530	transposon protein, putative, CACTA, En/Spm sub-class
	NERICA 1	Chr4	35418920	35421552	LOC_Os04g59550	phosphate/phosphate translocator, putative, expressed
	NERICA 1	Chr4	35439339	35443771	LOC_Os04g59600	pentatricopeptide, putative, expressed
	NERICA 1	Chr4	35443924	35446343	LOC_Os04g59610	expressed protein
	NERICA 1	Chr5	12131678	12132895	LOC_Os05g20690	retrotransposon protein, putative, Ty3-gypsy subclass
	NERICA 1	Chr5	13950227	13957523	LOC_Os05g24170	retrotransposon protein, putative, unclassified, expressed
	NERICA 1	Chr5	14960845	14963877	LOC_Os05g25720	retrotransposon protein, putative, unclassified, expressed
	NERICA 1	Chr5	16885866	16886754	LOC_Os05g28800	LIPLESS1, putative, expressed
	NERICA 1	Chr5	20225612	20230736	LOC_Os05g34200	expressed protein
	NERICA 1	Chr5	26930480	26935873	LOC_Os05g46490	mov34 family protein, putative, expressed
	NERICA 1	Chr5	26972365	26972970	LOC_Os05g46590	hypothetical protein
	NERICA 1	Chr5	26987334	26989077	LOC_Os05g46610	myb-like DNA-binding domain containing protein, putative, expressed
	NERICA 1	Chr5	26991242	26995161	LOC_Os05g46620	chaperone protein dnaJ 10, putative, expressed
	NERICA 1	Chr5	26995734	26999172	LOC_Os05g46630	expressed protein
	NERICA 1	Chr5	27024974	27027115	LOC_Os05g46690	expressed protein
	NERICA 1	Chr5	27032931	27034358	LOC_Os05g46700	retrotransposon protein, putative, unclassified, expressed
	NERICA 1	Chr5	27036918	27039220	LOC_Os05g46710	expressed protein
	NERICA 1	Chr5	27043318	27048568	LOC_Os05g46720	phosphatidylinositol transfer, putative, expressed
	NERICA 1	Chr5	27057383	27063217	LOC_Os05g46740	regulator of chromosome condensation, putative, expressed
	NERICA 1	Chr5	27067365	27070015	LOC_Os05g46750	STE_MEKK_ste11_MAP3K.18 - STE kinases include homologs to sterile 7, sterile 11 and sterile 20 from yeast, expressed
	NERICA 1	Chr5	27085232	27089314	LOC_Os05g46770	expressed protein
	NERICA 1	Chr5	27093554	27099030	LOC_Os05g46780	transposon protein, putative, CACTA, En/Spm sub-class, expressed
	NERICA 1	Chr5	27101594	27102232	LOC_Os05g46790	expressed protein
	NERICA 1	Chr5	27117326	27118321	LOC_Os05g46820	expressed protein
	NERICA 1	Chr5	27119121	27120324	LOC_Os05g46830	proline-rich protein, putative, expressed
	NERICA 1	Chr5	27121981	27122912	LOC_Os05g46840	proline-rich protein, putative, expressed
	NERICA 1	Chr5	27179219	27183778	LOC_Os05g47446	expressed protein
	NERICA 1	Chr5	27186359	27192414	LOC_Os05g47450	retrotransposon protein, putative, unclassified, expressed
	NERICA 1	Chr5	27193778	27196450	LOC_Os05g47460	retrotransposon protein, putative, unclassified, expressed
	NERICA 1	Chr5	27198351	27199581	LOC_Os05g47470	VIP1 protein, putative, expressed
	NERICA 1	Chr5	27201101	27202593	LOC_Os05g47480	transcription initiation factor IIB, putative, expressed
	NERICA 1	Chr5	27203619	27210015	LOC_Os05g47490	MDR-like ABC transporter, putative, expressed
	NERICA 1	Chr5	27211913	27217567	LOC_Os05g47500	MDR-like ABC transporter, putative, expressed
	NERICA 1	Chr5	27224772	27227279	LOC_Os05g47530	Divergent PAP2 family domain containing protein, expressed
	NERICA 1	Chr5	27229401	27233702	LOC_Os05g47540	CPuORF26 - conserved peptide uORF-containing transcript, expressed
	NERICA 1	Chr5	27229582	27233662	LOC_Os05g47545	expressed protein
	NERICA 1	Chr5	27229401	27233702	LOC_Os05g47540	CPuORF26 - conserved peptide uORF-containing transcript, expressed
	NERICA 1	Chr5	27229582	27233662	LOC_Os05g47545	expressed protein
	NERICA 1	Chr5	27229401	27233702	LOC_Os05g47540	CPuORF26 - conserved peptide uORF-containing transcript, expressed
	NERICA 1	Chr5	27229582	27233662	LOC_Os05g47545	expressed protein
	NERICA 1	Chr5	27236656	27243522	LOC_Os05g47550	ANTH/ENTH domain containing protein, putative, expressed
	NERICA 1	Chr5	27245246	27249448	LOC_Os05g47560	serine/threonine-protein kinase SNT7, chloroplast precursor, putative, expressed
	NERICA 1	Chr5	27261643	27262993	LOC_Os05g47580	expressed protein
	NERICA 1	Chr5	27264469	27265882	LOC_Os05g47590	expressed protein
	NERICA 1	Chr5	27287037	27289877	LOC_Os05g47630	peptidyl-tRNA hydrolase, mitochondrial precursor protein, putative, expressed
	NERICA 1	Chr5	27290558	27292585	LOC_Os05g47640	threonine synthase, chloroplast precursor, putative, expressed
	NERICA 1	Chr5	27302985	27304597	LOC_Os05g47650	B3 DNA binding domain containing protein, expressed
	NERICA 1	Chr5	27311115	27314320	LOC_Os05g47660	lipid phosphatase protein, putative, expressed
	NERICA 1	Chr5	27317413	27320555	LOC_Os05g47670	zinc finger, C3HC4 type domain containing protein, expressed
	NERICA 1	Chr5	27320573	27322871	LOC_Os05g47680	expressed protein
	NERICA 1	Chr5	27323691	27325109	LOC_Os05g47690	reticulon domain containing protein, putative, expressed
	NERICA 1	Chr5	27348114	27352336	LOC_Os05g47740	retrotransposon protein, putative, Ty1-copia subclass, expressed
	NERICA 1	Chr5	27353477	27357619	LOC_Os05g47750	Ser/Thr protein kinase, putative, expressed
	NERICA 1	Chr5	27360906	27367545	LOC_Os05g47770	serine/threonine-protein kinase At1g18390 precursor, putative, expressed
	NERICA 1	Chr5	27377537	27382230	LOC_Os05g47780	E3 ubiquitin ligase, putative, expressed
	NERICA 1	Chr5	27383388	27388018	LOC_Os05g47790	expressed protein
	NERICA 1	Chr5	27412286	27414407	LOC_Os05g47820	expressed protein
	NERICA 1	Chr5	27422988	27424795	LOC_Os05g47840	IPP transferase, putative, expressed
	NERICA 1	Chr5	27723402	27727479	LOC_Os05g48360	membrane attack complex component/perforin/complement C9, putative, expressed
	NERICA 1	Chr5	28743375	28744604	LOC_Os05g50160	DUF617 domain containing protein, expressed
	NERICA 1	Chr5	28745289	28751809	LOC_Os05g50170	ATPCME, putative, expressed
	NERICA 1	Chr5	28757904	28758694	LOC_Os05g50180	OsCML14 - Calmodulin-related calcium sensor protein, expressed
	NERICA 1	Chr5	28760152	28763886	LOC_Os05g50190	protein kinase domain containing protein, expressed
	NERICA 1	Chr5	28767046	28774104	LOC_Os05g50200	expressed protein
	NERICA 1	Chr5	28774966	28779841	LOC_Os05g50210	expressed protein
	NERICA 1	Chr5	28780055	28782813	LOC_Os05g50220	pex14, putative, expressed
	NERICA 1	Chr5	28786911	28788169	LOC_Os05g50230	DUF1645 domain containing protein, putative, expressed
	NERICA 1	Chr5	28790921	28791705	LOC_Os05g50240	expressed protein
	NERICA 1	Chr5	28795466	28801238	LOC_Os05g50250	cinnamoyl-CoA reductase-related, putative, expressed
	NERICA 1	Chr5	28801864	28804291	LOC_Os05g50260	polygalacturonase, putative, expressed
	NERICA 1	Chr5	28817605	28818871	LOC_Os05g50270	GATA zinc finger domain containing protein, expressed
	NERICA 1	Chr5	28819442	28824365	LOC_Os05g50280	transporter family protein, putative, expressed
	NERICA 1	Chr5	28889622	28896998	LOC_Os05g50410	Rad21 / Rec8 like protein, putative, expressed
	NERICA 1	Chr5	28897434	28912195	LOC_Os05g50420	retrotransposon protein, putative, unclassified, expressed
	NERICA 1	Chr5	28950837	28952754	LOC_Os05g50490	X8 domain containing protein, expressed
	NERICA 1	Chr5	29895102	29909631	LOC_Os05g52070	retrotransposon protein, putative, Ty3-gypsy subclass, expressed
	NERICA 1	Chr6	163205	165539	LOC_Os06g01250	cytochrome P450, putative, expressed
	NERICA 1	Chr6	227701	232808	LOC_Os06g01390	acyl-coenzyme A oxidase 1.2, peroxisomal, putative, expressed
	NERICA 1	Chr6	312158	315242	LOC_Os06g01510	retrotransposon protein, putative, Ty3-gypsy subclass
	NERICA 1	Chr6	316182	316772	LOC_Os06g01520	expressed protein
	NERICA 1	Chr6	319704	325531	LOC_Os06g01534	retrotransposon protein, putative, Ty3-gypsy subclass, expressed
	NERICA 1	Chr6	758633	765183	LOC_Os06g02304	retrotransposon protein, putative, unclassified, expressed
	NERICA 1	Chr6	796310	800812	LOC_Os06g02370	expressed protein
	NERICA 1	Chr6	1051965	1052605	LOC_Os06g02860	expressed protein
	NERICA 1	Chr6	1099387	1100180	LOC_Os06g03010	retrotransposon protein, putative, unclassified, expressed
	NERICA 1	Chr6	1101365	1102750	LOC_Os06g03000	retrotransposon protein, putative, Ty3-gypsy subclass, expressed
	NERICA 1	Chr6	1220784	1221326	LOC_Os06g03230	hypothetical protein
	NERICA 1	Chr6	1284504	1287410	LOC_Os06g03370	retrotransposon protein, putative, Ty3-gypsy subclass, expressed
	NERICA 1	Chr6	1299184	1300107	LOC_Os06g03400	retrotransposon protein, putative, Ty3-gypsy subclass
	NERICA 1	Chr6	1305317	1308823	LOC_Os06g03410	retrotransposon protein, putative, Ty3-gypsy subclass, expressed
	NERICA 1	Chr6	1310794	1312902	LOC_Os06g03420	retrotransposon protein, putative, Ty3-gypsy subclass, expressed
	NERICA 1	Chr6	1315086	1315541	LOC_Os06g03430	retrotransposon protein, putative, Ty3-gypsy subclass, expressed
	NERICA 1	Chr6	1316411	1317023	LOC_Os06g03440	retrotransposon protein, putative, Ty3-gypsy subclass
	NERICA 1	Chr6	1320617	1321494	LOC_Os06g03450	retrotransposon protein, putative, Ty3-gypsy subclass
	NERICA 1	Chr6	1565577	1566225	LOC_Os06g03890	alpha-L-fucosidase 3 precursor, putative, expressed
	NERICA 1	Chr6	1674045	1677406	LOC_Os06g04070	pyridoxal-dependent decarboxylase protein, putative, expressed
	NERICA 1	Chr6	2184983	2188337	LOC_Os06g04960	expressed protein
	NERICA 1	Chr6	2247852	2250860	LOC_Os06g05090	methyltransferase domain containing protein, expressed
	NERICA 1	Chr6	2343537	2349553	LOC_Os06g05230	retrotransposon protein, putative, unclassified, expressed
	NERICA 1	Chr6	2394821	2396562	LOC_Os06g05320	transferase family protein, putative, expressed
	NERICA 1	Chr6	2399691	2402590	LOC_Os06g05340	AP2 domain containing protein, expressed
	NERICA 1	Chr6	2405409	2408752	LOC_Os06g05350	whirly transcription factor domain containing protein, expressed
	NERICA 1	Chr6	2568569	2573371	LOC_Os06g05680	retrotransposon protein, putative, unclassified, expressed
	NERICA 1	Chr6	2818135	2825571	LOC_Os06g06110	transposon protein, putative, unclassified, expressed
	NERICA 1	Chr6	2940004	2942452	LOC_Os06g06320	osFTL2 FT-Like2 homologous to Flowering Locus T gene; contains Pfam profile PF01161: Phosphatidylethanolamine-binding protein, expressed
	NERICA 1	Chr6	3060004	3063607	LOC_Os06g06530	proline-rich cell wall protein-like, putative, expressed
	NERICA 1	Chr6	3074186	3077781	LOC_Os06g06550	plant protein of unknown function domain containing protein, expressed
	NERICA 1	Chr6	3204763	3212337	LOC_Os06g06802	retrotransposon protein, putative, unclassified, expressed
	NERICA 1	Chr6	3241818	3246312	LOC_Os06g06860	MLA1, putative, expressed
	NERICA 1	Chr6	3301364	3303145	LOC_Os06g06950	expressed protein
	NERICA 1	Chr6	3376566	3386549	LOC_Os06g07090	AP-1 complex subunit gamma-1, putative, expressed
	NERICA 1	Chr6	3551014	3555475	LOC_Os06g07390	retrotransposon protein, putative, Ty3-gypsy subclass, expressed
	NERICA 1	Chr6	3588217	3595865	LOC_Os06g07474	tetratricopeptide repeat domain containing protein, expressed
	NERICA 1	Chr6	3660017	3661323	LOC_Os06g07590	inactive receptor kinase At2g26730 precursor, putative, expressed
	NERICA 1	Chr6	3801206	3807784	LOC_Os06g07830	ANTH/ENTH domain containing protein, putative, expressed
	NERICA 1	Chr6	4370966	4376383	LOC_Os06g08740	expressed protein
	NERICA 1	Chr6	4709743	4715552	LOC_Os06g09370	PTF1, putative, expressed
	NERICA 1	Chr6	4720600	4721427	LOC_Os06g09380	expressed protein
	NERICA 1	Chr6	6333934	6334978	LOC_Os06g11900	expressed protein
	NERICA 1	Chr6	6372353	6376374	LOC_Os06g11970	OsMADS63 - MADS-box family gene with MIKC* type-box, expressed
	NERICA 1	Chr6	6419602	6420378	LOC_Os06g12000	expressed protein
	NERICA 1	Chr6	6435824	6439822	LOC_Os06g12020	membrane-anchored ubiquitin-fold protein, putative, expressed
	NERICA 1	Chr6	6440413	6447606	LOC_Os06g12030	glutaredoxin domain containing protein, putative, expressed
	NERICA 1	Chr6	6452737	6454454	LOC_Os06g12040	mTERF family protein, expressed
	NERICA 1	Chr6	6458283	6459567	LOC_Os06g12050	mTERF family protein, expressed
	NERICA 1	Chr6	6461154	6465270	LOC_Os06g12060	mTERF family protein, expressed
	NERICA 1	Chr6	6475161	6479073	LOC_Os06g12090	miro, putative, expressed
	NERICA 1	Chr6	6482366	6485677	LOC_Os06g12110	mTERF family protein, expressed
	NERICA 1	Chr6	6484043	6488553	LOC_Os06g12120	BRASSINOSTEROID INSENSITIVE 1-associated receptor kinase 1 precursor, putative, expressed
	NERICA 1	Chr6	6489414	6491711	LOC_Os06g12129	expressed protein
	NERICA 1	Chr6	6492884	6494714	LOC_Os06g12140	expressed protein
	NERICA 1	Chr6	6534746	6535897	LOC_Os06g12190	glutaredoxin, putative, expressed
	NERICA 1	Chr6	6559753	6563394	LOC_Os06g12220	HVA22, putative, expressed
	NERICA 1	Chr6	6570778	6572727	LOC_Os06g12230	TCP-domain protein, putative, expressed
	NERICA 1	Chr6	6595940	6602476	LOC_Os06g12260	N-rich protein, putative, expressed
	NERICA 1	Chr6	6612661	6613440	LOC_Os06g12290	glutathione S-transferase GSTU6, putative, expressed
	NERICA 1	Chr6	6678245	6680864	LOC_Os06g12320	transmembrane amino acid transporter protein, putative, expressed
	NERICA 1	Chr6	6691061	6695070	LOC_Os06g12350	amino acid transporter, putative, expressed
	NERICA 1	Chr6	6701247	6704416	LOC_Os06g12370	OsFtsH6 FtsH protease, homologue of AtFtsH6, expressed
	NERICA 1	Chr6	6712478	6713221	LOC_Os06g12380	expressed protein
	NERICA 1	Chr6	6715886	6722017	LOC_Os06g12390	galactosyltransferase family protein, putative, expressed
	NERICA 1	Chr6	6736053	6737803	LOC_Os06g12410	GDSL-like lipase/acylhydrolase, putative, expressed
	NERICA 1	Chr6	6743783	6744849	LOC_Os06g12440	LTPL60 - Protease inhibitor/seed storage/LTP family protein precursor, putative, expressed
	NERICA 1	Chr6	6754294	6755541	LOC_Os06g12455	expressed protein
	NERICA 1	Chr6	6764463	6772921	LOC_Os06g12470	retrotransposon protein, putative, Ty3-gypsy subclass, expressed
	NERICA 1	Chr6	6809574	6811963	LOC_Os06g12560	zinc finger, C3HC4 type, domain containing protein, expressed
	NERICA 1	Chr6	6878753	6879729	LOC_Os06g12620	expressed protein
	NERICA 1	Chr6	6923215	6924997	LOC_Os06g12680	RING-H2 finger protein, putative, expressed
	NERICA 1	Chr6	6990939	6994556	LOC_Os06g12790	ras-related protein, putative, expressed
	NERICA 1	Chr6	7000436	7004404	LOC_Os06g12810	proteins of unknown function domain containing protein, expressed
	NERICA 1	Chr6	7647852	7648414	LOC_Os06g13800	expressed protein
	NERICA 1	Chr6	9160782	9163499	LOC_Os06g16090	transposon protein, putative, CACTA, En/Spm sub-class, expressed
	NERICA 1	Chr6	9168797	9173168	LOC_Os06g16100	retrotransposon, putative, centromere-specific, expressed
	NERICA 1	Chr6	9175704	9176183	LOC_Os06g16110	expressed protein
	NERICA 1	Chr6	9177213	9178443	LOC_Os06g16120	expressed protein
	NERICA 1	Chr6	9180932	9183961	LOC_Os06g16130	transposon protein, putative, unclassified, expressed
	NERICA 1	Chr6	9487308	9491005	LOC_Os06g16540	transposon protein, putative, CACTA, En/Spm sub-class, expressed
	NERICA 1	Chr6	9492416	9493499	LOC_Os06g16550	hypothetical protein
	NERICA 1	Chr6	9496172	9500278	LOC_Os06g16560	expressed protein
	NERICA 1	Chr6	9672108	9673621	LOC_Os06g16750	expressed protein
	NERICA 1	Chr6	9805234	9809123	LOC_Os06g16919	expressed protein
	NERICA 1	Chr6	9822441	9824909	LOC_Os06g16950	expressed protein
	NERICA 1	Chr6	9840888	9856980	LOC_Os06g16980	DNA topoisomerase I family protein, expressed
	NERICA 1	Chr6	9861876	9863938	LOC_Os06g17000	BURP domain containing protein, expressed
	NERICA 1	Chr6	9870662	9872417	LOC_Os06g17020	anthocyanin 3-O-beta-glucosyltransferase, putative, expressed
	NERICA 1	Chr6	9890632	9891997	LOC_Os06g17060	retrotransposon protein, putative, Ty1-copia subclass
	NERICA 1	Chr6	9892373	9895168	LOC_Os06g17070	retrotransposon protein, putative, Ty1-copia subclass, expressed
	NERICA 1	Chr6	9904100	9905590	LOC_Os06g17080	retrotransposon protein, putative, unclassified, expressed
	NERICA 1	Chr6	9910738	9911844	LOC_Os06g17090	UDP-glycosyltransferase, putative, expressed
	NERICA 1	Chr6	9911972	9916272	LOC_Os06g17100	retrotransposon protein, putative, unclassified, expressed
	NERICA 1	Chr6	9916482	9916953	LOC_Os06g17110	glycosyltransferase, putative, expressed
	NERICA 1	Chr6	9974991	9976880	LOC_Os06g17220	UDP-glycosyltransferase, putative, expressed
	NERICA 1	Chr6	10013741	10017979	LOC_Os06g17290	phosphatidylinositol 3- and 4-kinase family protein, putative, expressed
	NERICA 1	Chr6	10101312	10102739	LOC_Os06g17410	dof zinc finger domain containing protein, putative, expressed
	NERICA 1	Chr6	10131033	10131804	LOC_Os06g17460	fasciclin domain containing protein, expressed
	NERICA 1	Chr6	10158495	10165258	LOC_Os06g17520	retrotransposon protein, putative, Ty3-gypsy subclass, expressed
	NERICA 1	Chr6	10283765	10284196	LOC_Os06g17710	retrotransposon protein, putative, Ty3-gypsy subclass
	NERICA 1	Chr6	10479281	10480902	LOC_Os06g18010	UDP-glucoronosyl and UDP-glucosyl transferase domain containing protein, expressed
	NERICA 1	Chr6	10488448	10489914	LOC_Os06g18020	expressed protein
	NERICA 1	Chr6	10553309	10555191	LOC_Os06g18140	UDP-glucoronosyl and UDP-glucosyl transferase domain containing protein, expressed
	NERICA 1	Chr6	10565254	10566181	LOC_Os06g18160	expressed protein
	NERICA 1	Chr6	10599204	10599618	LOC_Os06g18690	expressed protein
	NERICA 1	Chr6	10680071	10683212	LOC_Os06g18810	expressed protein
	NERICA 1	Chr6	10685596	10690032	LOC_Os06g18820	serine threonine kinase, putative, expressed
	NERICA 1	Chr6	10780799	10784833	LOC_Os06g18960	embryogenesis transmembrane protein, putative, expressed
	NERICA 1	Chr6	10871809	10875144	LOC_Os06g19110	cadmium tolerance factor, putative, expressed
	NERICA 1	Chr6	12054982	12058674	LOC_Os06g20870	pentatricopeptide repeat protein PPR1106-17, putative, expressed
	NERICA 1	Chr6	12062651	12065347	LOC_Os06g20879	expressed protein
	NERICA 1	Chr6	12074389	12075747	LOC_Os06g20890	retrotransposon protein, putative, unclassified, expressed
	NERICA 1	Chr6	12076313	12079453	LOC_Os06g20900	expressed protein
	NERICA 1	Chr6	12082447	12088593	LOC_Os06g20920	SAM dependent carboxyl methyltransferase, putative, expressed
	NERICA 1	Chr6	12115575	12118523	LOC_Os06g20960	SAM dependent carboxyl methyltransferase, putative, expressed
	NERICA 1	Chr6	12136751	12139200	LOC_Os06g21010	transposon protein, putative, unclassified, expressed
	NERICA 1	Chr6	12141324	12145411	LOC_Os06g21020	methyltransferase, putative, expressed
	NERICA 1	Chr6	12186508	12190658	LOC_Os06g21099	expressed protein
	NERICA 1	Chr6	12194743	12195998	LOC_Os06g21110	expressed protein
	NERICA 1	Chr6	12197450	12200662	LOC_Os06g21120	expressed protein
	NERICA 1	Chr6	12207465	12208847	LOC_Os06g21130	retrotransposon protein, putative, unclassified, expressed
	NERICA 1	Chr6	12212221	12213215	LOC_Os06g21140	glycine-rich cell wall structural protein precursor, putative, expressed
	NERICA 1	Chr6	12233994	12236339	LOC_Os06g21170	retrotransposon protein, putative, Ty1-copia subclass, expressed
	NERICA 1	Chr6	12252282	12253370	LOC_Os06g21210	glycine rich protein family protein, putative, expressed
	NERICA 1	Chr6	12261390	12262978	LOC_Os06g21220	glycine rich protein family protein, putative, expressed
	NERICA 1	Chr6	12273478	12274110	LOC_Os06g21230	glycine rich protein family protein, putative, expressed
	NERICA 1	Chr6	12279967	12281409	LOC_Os06g21240	glycine rich protein family protein, putative, expressed
	NERICA 1	Chr6	12287596	12288835	LOC_Os06g21250	glycine rich protein family protein, putative, expressed
	NERICA 1	Chr6	12292024	12296850	LOC_Os06g21260	retrotransposon protein, putative, unclassified, expressed
	NERICA 1	Chr6	12297993	12298985	LOC_Os06g21270	glycine rich protein family protein, putative, expressed
	NERICA 1	Chr6	12312354	12313370	LOC_Os06g21310	glycine-rich cell wall structural protein precursor, putative, expressed
	NERICA 1	Chr6	12318391	12322832	LOC_Os06g21330	ABB1 - Ankyrin repeat region with 2 Bric-a-Brac, Tramtrack, Broad Complex BTB domains, expressed
	NERICA 1	Chr6	12322863	12326083	LOC_Os06g21340	rho GDP-dissociation inhibitor 1, putative, expressed
	NERICA 1	Chr6	12333262	12337541	LOC_Os06g21360	transporter, monovalent cation:proton antiporter-2 family, putative, expressed
	NERICA 1	Chr6	12338887	12341180	LOC_Os06g21369	expressed protein
	NERICA 1	Chr6	12345920	12350139	LOC_Os06g21380	OsCttP3 - Putative C-terminal processing peptidase homologue, expressed
	NERICA 1	Chr6	12352310	12358104	LOC_Os06g21390	Zinc finger C-x8-C-x5-C-x3-H type domain containing protein, expressed
	NERICA 1	Chr6	12397661	12398074	LOC_Os06g21450	transposon protein, putative, unclassified, expressed
	NERICA 1	Chr6	12400398	12401851	LOC_Os06g21460	retrotransposon protein, putative, unclassified
	NERICA 1	Chr6	12431764	12432551	LOC_Os06g21550	thioredoxin domain-containing protein 17, putative, expressed
	NERICA 1	Chr6	12437997	12442742	LOC_Os06g21570	Os6bglu24 - beta-glucosidase homologue, similar to G. max isohydroxyurate hydrolase, expressed
	NERICA 1	Chr6	12452655	12454197	LOC_Os06g21590	chlorophyll A-B binding protein, putative, expressed
	NERICA 1	Chr6	12456759	12462588	LOC_Os06g21600	selenoprotein O, putative, expressed
	NERICA 1	Chr6	12477056	12478180	LOC_Os06g21630	hypothetical protein
	NERICA 1	Chr6	12557854	12561056	LOC_Os06g21730	retrotransposon protein, putative, Ty3-gypsy subclass, expressed
	NERICA 1	Chr6	12655817	12659094	LOC_Os06g21900	expressed protein
	NERICA 1	Chr6	12686484	12687678	LOC_Os06g21930	inorganic phosphate transporter, putative, expressed
	NERICA 1	Chr6	12691975	12694849	LOC_Os06g21950	inorganic phosphate transporter, putative, expressed
	NERICA 1	Chr6	12758358	12764136	LOC_Os06g22030	AT hook motif domain containing protein, expressed
	NERICA 1	Chr6	12794242	12800358	LOC_Os06g22060	pyrophosphate--fructose 6-phosphate 1-phosphotransferase subunit alpha, putative, expressed
	NERICA 1	Chr6	12814794	12820940	LOC_Os06g22090	retrotransposon protein, putative, Ty1-copia subclass, expressed
	NERICA 1	Chr6	12839381	12841367	LOC_Os06g22120	hypothetical protein
	NERICA 1	Chr6	12860093	12860590	LOC_Os06g22150	expressed protein
	NERICA 1	Chr6	12869287	12872550	LOC_Os06g22180	retrotransposon protein, putative, unclassified, expressed
	NERICA 1	Chr6	12881636	12882449	LOC_Os06g22200	expressed protein
	NERICA 1	Chr6	12931779	12934695	LOC_Os06g22290	legume lectins beta domain containing protein, expressed
	NERICA 1	Chr6	12945069	12952193	LOC_Os06g22300	transposon protein, putative, Ac/Ds sub-class, expressed
	NERICA 1	Chr6	12967302	12969111	LOC_Os06g22340	cytochrome P450, putative, expressed
	NERICA 1	Chr6	12973921	12978456	LOC_Os06g22350	expressed protein
	NERICA 1	Chr6	13034994	13040976	LOC_Os06g22430	transposon protein, putative, CACTA, En/Spm sub-class, expressed
	NERICA 1	Chr6	13064018	13067084	LOC_Os06g22480	retrotransposon protein, putative, Ty3-gypsy subclass, expressed
	NERICA 1	Chr6	13079438	13082871	LOC_Os06g22510	transposon protein, putative, CACTA, En/Spm sub-class, expressed
	NERICA 1	Chr6	13083344	13090235	LOC_Os06g22520	retrotransposon protein, putative, Ty3-gypsy subclass, expressed
	NERICA 1	Chr6	13094272	13095005	LOC_Os06g22530	hypothetical protein
	NERICA 1	Chr6	13101544	13112981	LOC_Os06g22550	transducin family protein, putative, expressed
	NERICA 1	Chr6	13117696	13120470	LOC_Os06g22560	formyl transferase, putative, expressed
	NERICA 1	Chr6	13135269	13136330	LOC_Os06g22580	retrotransposon protein, putative, Ty3-gypsy subclass
	NERICA 1	Chr6	13148277	13148889	LOC_Os06g22610	heat shock factor protein HSF8, putative, expressed
	NERICA 1	Chr6	13152632	13154262	LOC_Os06g22620	hypothetical protein
	NERICA 1	Chr6	13156318	13157060	LOC_Os06g22630	retrotransposon protein, putative, Ty1-copia subclass
	NERICA 1	Chr6	13172164	13175101	LOC_Os06g22654	expressed protein
	NERICA 1	Chr6	13177537	13181742	LOC_Os06g22660	EMB1303, putative, expressed
	NERICA 1	Chr6	13193616	13194239	LOC_Os06g22680	hypothetical protein
	NERICA 1	Chr6	13196296	13198641	LOC_Os06g22690	bundle sheath defective protein 2, putative, expressed
	NERICA 1	Chr6	13206698	13212426	LOC_Os06g22710	transposon protein, putative, unclassified, expressed
	NERICA 1	Chr6	13219144	13224408	LOC_Os06g22730	retrotransposon protein, putative, unclassified, expressed
	NERICA 1	Chr6	13226910	13229702	LOC_Os06g22740	retrotransposon protein, putative, Ty3-gypsy subclass, expressed
	NERICA 1	Chr6	13230119	13233426	LOC_Os06g22750	retrotransposon protein, putative, unclassified, expressed
	NERICA 1	Chr6	13244910	13245626	LOC_Os06g22760	OsMADS71 - MADS-box family gene with M-alpha type-box, expressed
	NERICA 1	Chr6	13257507	13262276	LOC_Os06g22770	retrotransposon protein, putative, Ty3-gypsy subclass, expressed
	NERICA 1	Chr6	13263974	13266833	LOC_Os06g22790	retrotransposon protein, putative, unclassified, expressed
	NERICA 1	Chr6	13278774	13279302	LOC_Os06g22800	hypothetical protein
	NERICA 1	Chr6	13375503	13390470	LOC_Os06g22919	DEFL9 - Defensin and Defensin-like DEFL family, expressed
	NERICA 1	Chr6	14021164	14021889	LOC_Os06g24000	expressed protein
	NERICA 1	Chr6	14049157	14057907	LOC_Os06g24050	transposon protein, putative, CACTA, En/Spm sub-class, expressed
	NERICA 1	Chr6	14210393	14210920	LOC_Os06g24290	SCP-like extracellular protein, expressed
	NERICA 1	Chr6	14217110	14227611	LOC_Os06g24310	retrotransposon protein, putative, unclassified, expressed
	NERICA 1	Chr6	14959945	14965966	LOC_Os06g25580	transposon protein, putative, unclassified, expressed
	NERICA 1	Chr6	15863214	15872704	LOC_Os06g27970	FKBP12-interacting protein of 37 kDa, putative, expressed
	NERICA 1	Chr6	16397164	16398752	LOC_Os06g28800	expressed protein
	NERICA 1	Chr6	16551845	16558122	LOC_Os06g29050	transposon protein, putative, unclassified, expressed
	NERICA 1	Chr6	16950359	16959197	LOC_Os06g29580	retrotransposon protein, putative, Ty3-gypsy subclass, expressed
	NERICA 1	Chr6	17044170	17046351	LOC_Os06g29700	OsFBD11 - F-box and FBD domain containing protein, expressed
	NERICA 1	Chr6	17066919	17068618	LOC_Os06g29730	RALFL28 - Rapid ALkalinization Factor RALF family protein precursor, expressed
	NERICA 1	Chr6	17077761	17080192	LOC_Os06g29740	OsFBX197 - F-box domain containing protein, expressed
	NERICA 1	Chr6	17187521	17189317	LOC_Os06g29820	retrotransposon protein, putative, Ty3-gypsy subclass
	NERICA 1	Chr6	17192235	17193325	LOC_Os06g29830	expressed protein
	NERICA 1	Chr6	17194074	17200583	LOC_Os06g29844	MATE efflux family protein, putative, expressed
	NERICA 1	Chr6	17205771	17206983	LOC_Os06g29860	hypothetical protein
	NERICA 1	Chr6	17214890	17217126	LOC_Os06g29890	retrotransposon protein, putative, unclassified, expressed
	NERICA 1	Chr6	17222531	17223263	LOC_Os06g29900	integral membrane protein, putative, expressed
	NERICA 1	Chr6	17231806	17234410	LOC_Os06g29920	retrotransposon protein, putative, unclassified, expressed
	NERICA 1	Chr6	17235717	17237517	LOC_Os06g29930	retrotransposon protein, putative, unclassified, expressed
	NERICA 1	Chr6	17242871	17248084	LOC_Os06g29950	MATE domain containing protein, expressed
	NERICA 1	Chr6	17249806	17252827	LOC_Os06g29960	retrotransposon protein, putative, Ty1-copia subclass
	NERICA 1	Chr6	17257330	17269681	LOC_Os06g29994	MATE efflux family protein, putative, expressed
	NERICA 1	Chr6	17285058	17286048	LOC_Os06g30030	DUF617 domain containing protein, expressed
	NERICA 1	Chr6	17299422	17304587	LOC_Os06g30040	retrotransposon protein, putative, Ty3-gypsy subclass, expressed
	NERICA 1	Chr6	17311236	17318694	LOC_Os06g30060	expressed protein
	NERICA 1	Chr6	17324712	17331647	LOC_Os06g30070	retrotransposon protein, putative, Ty3-gypsy subclass, expressed
	NERICA 1	Chr6	17349124	17350153	LOC_Os06g30090	helix-loop-helix DNA-binding domain containing protein, expressed
	NERICA 1	Chr6	17365605	17366695	LOC_Os06g30120	retrotransposon protein, putative, unclassified, expressed
	NERICA 1	Chr6	17378297	17381309	LOC_Os06g30130	cysteine-rich receptor-like protein kinase 10 precursor, putative, expressed
	NERICA 1	Chr6	17454251	17455479	LOC_Os06g30250	expressed protein
	NERICA 1	Chr6	17466818	17469560	LOC_Os06g30270	retrotransposon protein, putative, unclassified, expressed
	NERICA 1	Chr6	17488832	17501184	LOC_Os06g30310	alpha-glucan water dikinase, chloroplast precursor, putative, expressed
	NERICA 1	Chr6	17519051	17519599	LOC_Os06g30330	U-box domain containing protein, putative, expressed
	NERICA 1	Chr6	17539922	17542480	LOC_Os06g30370	osMFT1 MFT-Like1 homologous to Mother of FT and TFL1 gene; contains Pfam profile PF01161: Phosphatidylethanolamine-binding protein, expressed
	NERICA 1	Chr6	17555785	17562493	LOC_Os06g30390	oxidoreductase/ transition metal ion binding protein, putative, expressed
	NERICA 1	Chr6	17565595	17566008	LOC_Os06g30400	expressed protein
	NERICA 1	Chr6	17576997	17578925	LOC_Os06g30420	PPR repeat domain containing protein, putative, expressed
	NERICA 1	Chr6	17597786	17609675	LOC_Os06g30460	2-oxo acid dehydrogenases acyltransferase domain containing protein, expressed
	NERICA 1	Chr6	17609797	17612796	LOC_Os06g30470	expressed protein
	NERICA 1	Chr6	17653989	17661442	LOC_Os06g30520	retrotransposon protein, putative, Ty3-gypsy subclass, expressed
	NERICA 1	Chr6	17676073	17676846	LOC_Os06g30540	expressed protein
	NERICA 1	Chr6	17678245	17678682	LOC_Os06g30550	expressed protein
	NERICA 1	Chr6	17698095	17699311	LOC_Os06g30590	expressed protein
	NERICA 1	Chr6	17705100	17705782	LOC_Os06g30600	expressed protein
	NERICA 1	Chr6	17707572	17714427	LOC_Os06g30610	transposon protein, putative, CACTA, En/Spm sub-class, expressed
	NERICA 1	Chr6	17717018	17717536	LOC_Os06g30620	expressed protein
	NERICA 1	Chr6	17737912	17739429	LOC_Os06g30640	cytochrome P450, putative, expressed
	NERICA 1	Chr6	17761836	17768040	LOC_Os06g30670	retrotransposon protein, putative, unclassified, expressed
	NERICA 1	Chr6	17771591	17777881	LOC_Os06g30680	WD domain, G-beta repeat domain containing protein, expressed
	NERICA 1	Chr6	17797500	17811424	LOC_Os06g30700	transposon protein, putative, unclassified, expressed
	NERICA 1	Chr6	17812058	17816172	LOC_Os06g30710	DGCR14, putative, expressed
	NERICA 1	Chr6	17816955	17817679	LOC_Os06g30720	expressed protein
	NERICA 1	Chr6	17822284	17824815	LOC_Os06g30730	ABC-2 type transporter domain containing protein, expressed
	NERICA 1	Chr6	17841559	17844197	LOC_Os06g30760	transposon protein, putative, CACTA, En/Spm sub-class, expressed
	NERICA 1	Chr6	17860783	17863354	LOC_Os06g30790	CAF1 family ribonuclease containing protein, putative, expressed
	NERICA 1	Chr6	17866359	17867513	LOC_Os06g30800	hypothetical protein
	NERICA 1	Chr6	17871084	17874266	LOC_Os06g30820	expressed protein
	NERICA 1	Chr6	17887762	17891217	LOC_Os06g30830	OsMADS76 - MADS-box family gene with M-alpha type-box, expressed
	NERICA 1	Chr6	17895241	17899064	LOC_Os06g30840	retrotransposon protein, putative, Ty1-copia subclass, expressed
	NERICA 1	Chr6	17909726	17910385	LOC_Os06g30850	expressed protein
	NERICA 1	Chr6	17915923	17917083	LOC_Os06g30860	WRKY31, expressed
	NERICA 1	Chr6	17926657	17927439	LOC_Os06g30870	expressed protein
	NERICA 1	Chr6	17937484	17937841	LOC_Os06g30880	expressed protein
	NERICA 1	Chr6	17938099	17947211	LOC_Os06g30894	expressed protein
	NERICA 1	Chr6	17947253	17970690	LOC_Os06g30901	HEAT repeat family protein, putative, expressed
	NERICA 1	Chr6	18023964	18026685	LOC_Os06g30980	retrotransposon protein, putative, unclassified, expressed
	NERICA 1	Chr6	18515683	18520396	LOC_Os06g31870	retrotransposon protein, putative, Ty3-gypsy subclass, expressed
	NERICA 1	Chr6	18709851	18715443	LOC_Os06g32140	retrotransposon, putative, centromere-specific, expressed
	NERICA 1	Chr6	19315137	19320707	LOC_Os06g33180	expressed protein
	NERICA 1	Chr6	19380593	19385804	LOC_Os06g33290	retrotransposon protein, putative, Ty3-gypsy subclass, expressed
	NERICA 1	Chr6	19434822	19439087	LOC_Os06g33360	RGH1A, putative, expressed
	NERICA 1	Chr6	19908062	19908942	LOC_Os06g34190	expressed protein
	NERICA 1	Chr6	19922054	19923258	LOC_Os06g34200	retrotransposon protein, putative, unclassified
	NERICA 1	Chr6	19959475	19966526	LOC_Os06g34320	retrotransposon protein, putative, unclassified, expressed
	NERICA 1	Chr6	20000027	20000815	LOC_Os06g34360	zinc finger, C3HC4 type domain containing protein, expressed
	NERICA 1	Chr6	20010528	20012036	LOC_Os06g34390	zinc finger, C3HC4 type domain containing protein, expressed
	NERICA 1	Chr6	20025972	20031155	LOC_Os06g34420	DEAD/DEAH box helicase domain protein, putative, expressed
	NERICA 1	Chr6	20064666	20065169	LOC_Os06g34470	zinc finger, C3HC4 type domain containing protein, expressed
	NERICA 1	Chr6	20077968	20080545	LOC_Os06g34500	transposon protein, putative, CACTA, En/Spm sub-class, expressed
	NERICA 1	Chr6	20087862	20089203	LOC_Os06g34530	zinc finger, C3HC4 type domain containing protein, expressed
	NERICA 1	Chr6	20308335	20311694	LOC_Os06g34920	retrotransposon protein, putative, Ty3-gypsy subclass
	NERICA 1	Chr6	20559047	20560934	LOC_Os06g35260	retrotransposon protein, putative, Ty3-gypsy subclass, expressed
	NERICA 1	Chr6	20591830	20593494	LOC_Os06g35320	polygalacturonase, putative, expressed
	NERICA 1	Chr6	20717740	20724744	LOC_Os06g35530	CGMC_GSK.8 - CGMC includes CDA, MAPK, GSK3, and CLKC kinases, expressed
	NERICA 1	Chr6	20896027	20901716	LOC_Os06g35814	ras-related protein, putative, expressed
	NERICA 1	Chr6	21272732	21274554	LOC_Os06g36310	receptor-like protein kinase 5 precursor, putative, expressed
	NERICA 1	Chr6	22266800	22271149	LOC_Os06g37610	Cyclopropane-fatty-acyl-phospholipid synthase, putative, expressed
	NERICA 1	Chr6	22364633	22367812	LOC_Os06g37790	expressed protein
	NERICA 1	Chr6	22396862	22398668	LOC_Os06g37840	resistance protein, putative, expressed
	NERICA 1	Chr6	22487698	22492135	LOC_Os06g38040	retrotransposon protein, putative, unclassified, expressed
	NERICA 1	Chr6	22758546	22764656	LOC_Os06g38420	retrotransposon protein, putative, Ty3-gypsy subclass, expressed
	NERICA 1	Chr6	23985805	23990175	LOC_Os06g40270	retrotransposon protein, putative, unclassified
	NERICA 1	Chr6	23990806	23993665	LOC_Os06g40280	retrotransposon protein, putative, unclassified, expressed
	NERICA 1	Chr6	24055530	24056575	LOC_Os06g40390	expressed protein
	NERICA 1	Chr7	11572	12986	LOC_Os07g01020	SOR/SNZ family protein, putative, expressed
	NERICA 1	Chr7	36113	42299	LOC_Os07g01060	expressed protein
	NERICA 1	Chr7	42657	44577	LOC_Os07g01070	peptide transporter, putative, expressed
	NERICA 1	Chr7	48787	53212	LOC_Os07g01090	transmembrane amino acid transporter protein, putative, expressed
	NERICA 1	Chr7	70090	70891	LOC_Os07g01120	expressed protein
	NERICA 1	Chr7	88336	90761	LOC_Os07g01150	fatty acid hydroxylase, putative, expressed
	NERICA 1	Chr7	122255	128031	LOC_Os07g01214	transposon protein, putative, unclassified, expressed
	NERICA 1	Chr7	154830	158601	LOC_Os07g01260	la domain containing protein, expressed
	NERICA 1	Chr7	191044	197084	LOC_Os07g01310	glutamate receptor, putative, expressed
	NERICA 1	Chr7	195763	199857	LOC_Os07g01320	expressed protein
	NERICA 1	Chr7	213778	219544	LOC_Os07g01340	gibberellin 2-beta-dioxygenase 7, putative, expressed
	NERICA 1	Chr7	230588	232835	LOC_Os07g01360	retrotransposon protein, putative, unclassified, expressed
	NERICA 1	Chr7	252818	253867	LOC_Os07g01400	peroxidase precursor, putative, expressed
	NERICA 1	Chr7	259712	262744	LOC_Os07g01410	peroxidase precursor, putative, expressed
	NERICA 1	Chr7	264525	265650	LOC_Os07g01420	peroxidase precursor, putative, expressed
	NERICA 1	Chr7	299704	301426	LOC_Os07g01460	expressed protein
	NERICA 1	Chr7	320065	323322	LOC_Os07g01510	retrotransposon protein, putative, unclassified, expressed
	NERICA 1	Chr7	865043	871631	LOC_Os07g02490	retrotransposon protein, putative, unclassified, expressed
	NERICA 1	Chr7	2358982	2360756	LOC_Os07g05230	retrotransposon protein, putative, unclassified, expressed
	NERICA 1	Chr7	2870686	2872832	LOC_Os07g05940	9-cis-epoxycarotenoid dioxygenase 1, chloroplast precursor, putative, expressed
	NERICA 1	Chr7	3805030	3805947	LOC_Os07g07590	expressed protein
	NERICA 1	Chr7	3806684	3812448	LOC_Os07g07600	transposon protein, putative, unclassified, expressed
	NERICA 1	Chr7	3931537	3933791	LOC_Os07g07830	retrotransposon protein, putative, Ty3-gypsy subclass, expressed
	NERICA 1	Chr7	3947968	3949371	LOC_Os07g07860	LTPL76 - Protease inhibitor/seed storage/LTP family protein precursor, expressed
	NERICA 1	Chr7	4396288	4397685	LOC_Os07g08510	expressed protein
	NERICA 1	Chr7	4443134	4444158	LOC_Os07g08620	retrotransposon protein, putative, unclassified, expressed
	NERICA 1	Chr7	4485206	4496251	LOC_Os07g08729	ATP-dependent DNA helicase 2 subunit 1, putative, expressed
	NERICA 1	Chr7	4498924	4501918	LOC_Os07g08750	STE_PAK_Ste20_Slob_Wnk.1 - STE kinases include homologs to sterile 7, sterile 11 and sterile 20 from yeast, expressed
	NERICA 1	Chr7	4540864	4541106	LOC_Os07g08800	expressed protein
	NERICA 1	Chr7	4697186	4699622	LOC_Os07g09010	nodulin, putative, expressed
	NERICA 1	Chr7	4729466	4733531	LOC_Os07g09050	exostosin family protein, putative, expressed
	NERICA 1	Chr7	5519553	5519957	LOC_Os07g10290	expressed protein
	NERICA 1	Chr7	6161714	6164698	LOC_Os07g11180	retrotransposon protein, putative, unclassified, expressed
	NERICA 1	Chr7	6283582	6287042	LOC_Os07g11420	transposon protein, putative, CACTA, En/Spm sub-class
	NERICA 1	Chr7	6336108	6336920	LOC_Os07g11510	RAL6 - Seed allergenic protein RA5/RA14/RA17 precursor, expressed
	NERICA 1	Chr7	6358469	6359285	LOC_Os07g11550	expressed protein
	NERICA 1	Chr7	6451822	6457677	LOC_Os07g11670	retrotransposon protein, putative, unclassified, expressed
	NERICA 1	Chr7	6740032	6742839	LOC_Os07g12070	retrotransposon protein, putative, Ty3-gypsy subclass, expressed
	NERICA 1	Chr7	7032625	7036542	LOC_Os07g12370	expressed protein
	NERICA 1	Chr7	7078068	7083755	LOC_Os07g12410	retrotransposon protein, putative, unclassified, expressed
	NERICA 1	Chr7	7084606	7087339	LOC_Os07g12420	retrotransposon protein, putative, unclassified
	NERICA 1	Chr7	7096725	7097258	LOC_Os07g12450	expressed protein
	NERICA 1	Chr7	7110757	7112739	LOC_Os07g12480	receptor protein kinase, putative, expressed
	NERICA 1	Chr7	7163149	7165291	LOC_Os07g12550	expressed protein
	NERICA 1	Chr7	8230622	8231349	LOC_Os07g14420	expressed protein
	NERICA 1	Chr7	8950361	8950990	LOC_Os07g15450	retrotransposon protein, putative, unclassified, expressed
	NERICA 1	Chr7	9460476	9468108	LOC_Os07g16224	piwi domain containing protein, putative, expressed
	NERICA 1	Chr7	9743507	9748626	LOC_Os07g16610	retrotransposon protein, putative, Ty1-copia subclass, expressed
	NERICA 1	Chr7	10547527	10553887	LOC_Os07g17840	transposon protein, putative, unclassified, expressed
	NERICA 1	Chr7	10780770	10787846	LOC_Os07g18190	retrotransposon protein, putative, Ty3-gypsy subclass, expressed
	NERICA 1	Chr7	11535031	11541391	LOC_Os07g19510	retrotransposon protein, putative, unclassified, expressed
	NERICA 1	Chr7	12902004	12903857	LOC_Os07g22890	expressed protein
	NERICA 1	Chr7	15830673	15831194	LOC_Os07g27240	retrotransposon protein, putative, unclassified, expressed
	NERICA 1	Chr8	5152897	5156803	LOC_Os08g08870	retrotransposon protein, putative, Ty1-copia subclass, expressed
	NERICA 1	Chr8	5167210	5169565	LOC_Os08g08880	hypothetical protein
	NERICA 1	Chr8	5177488	5178275	LOC_Os08g08900	expressed protein
	NERICA 1	Chr8	5179847	5181521	LOC_Os08g08910	hypothetical protein
	NERICA 1	Chr8	5196111	5199416	LOC_Os08g08940	transposon protein, putative, CACTA, En/Spm sub-class, expressed
	NERICA 1	Chr8	5228822	5230034	LOC_Os08g08980	cupin domain containing protein, expressed
	NERICA 1	Chr8	5274864	5279294	LOC_Os08g09110	NB-ARC domain containing protein, expressed
	NERICA 1	Chr8	5283977	5285602	LOC_Os08g09130	conserved hypothetical protein
	NERICA 1	Chr8	5314677	5318143	LOC_Os08g09170	expressed protein
	NERICA 1	Chr8	5327531	5334951	LOC_Os08g09200	aconitate hydratase protein, putative, expressed
	NERICA 1	Chr8	5364349	5366503	LOC_Os08g09240	autophagy-related protein, putative, expressed
	NERICA 1	Chr8	5373216	5377152	LOC_Os08g09250	glyoxalase family protein, putative, expressed
	NERICA 1	Chr8	5390255	5391230	LOC_Os08g09280	hypothetical protein
	NERICA 1	Chr8	5400910	5404343	LOC_Os08g09320	YL1 nuclear protein C-terminal domain containing protein, expressed
	NERICA 1	Chr8	5422258	5426674	LOC_Os08g09350	gar2, putative, expressed
	NERICA 1	Chr8	5432554	5434131	LOC_Os08g09360	expressed protein
	NERICA 1	Chr8	5435582	5439963	LOC_Os08g09370	polyprenyl synthetase, putative, expressed
	NERICA 1	Chr8	5470626	5471872	LOC_Os08g09440	expressed protein
	NERICA 1	Chr8	5474995	5477878	LOC_Os08g09450	OsFBL41 - F-box domain and LRR containing protein, expressed
	NERICA 1	Chr8	5479726	5481887	LOC_Os08g09460	OsFBX267 - F-box domain containing protein, expressed
	NERICA 1	Chr8	5485462	5487193	LOC_Os08g09470	expressed protein
	NERICA 1	Chr8	5490786	5491809	LOC_Os08g09480	OsFBX268 - F-box domain containing protein, expressed
	NERICA 1	Chr8	5495883	5497386	LOC_Os08g09490	retrotransposon protein, putative, unclassified
	NERICA 1	Chr8	5498454	5503970	LOC_Os08g09500	retrotransposon protein, putative, unclassified, expressed
	NERICA 1	Chr8	5509849	5515580	LOC_Os08g09510	retrotransposon protein, putative, unclassified, expressed
	NERICA 1	Chr8	5558680	5559405	LOC_Os08g09600	F-box protein, putative, expressed
	NERICA 1	Chr8	5572031	5574384	LOC_Os08g09640	OsFBL43 - F-box domain and LRR containing protein, expressed
	NERICA 1	Chr8	5576467	5578655	LOC_Os08g09650	OsFBX269 - F-box domain containing protein, expressed
	NERICA 1	Chr8	5584228	5587025	LOC_Os08g09670	F-box/LRR-repeat protein 22, putative, expressed
	NERICA 1	Chr8	5597554	5601329	LOC_Os08g09690	nuclear transcription factor Y subunit, putative, expressed
	NERICA 1	Chr8	5602622	5607317	LOC_Os08g09700	OsFBX270 - F-box domain containing protein, expressed
	NERICA 1	Chr8	5618541	5621555	LOC_Os08g09720	OsFBX272 - F-box domain containing protein, expressed
	NERICA 1	Chr8	5623663	5626687	LOC_Os08g09730	OsFBX273 - F-box domain containing protein, expressed
	NERICA 1	Chr8	5633346	5636364	LOC_Os08g09750	OsFBL44 - F-box domain and LRR containing protein, expressed
	NERICA 1	Chr8	5638165	5643274	LOC_Os08g09760	OsFBX275 - F-box domain containing protein, expressed
	NERICA 1	Chr8	5681460	5683109	LOC_Os08g09830	BTB and MATH domain containing protein, putative, expressed
	NERICA 1	Chr8	5683939	5686805	LOC_Os08g09840	WRKY117, expressed
	NERICA 1	Chr8	5728025	5732220	LOC_Os08g09920	OsFBX277 - F-box domain containing protein, expressed
	NERICA 1	Chr8	5751422	5753747	LOC_Os08g09950	acyl-desaturase, chloroplast precursor, putative, expressed
	NERICA 1	Chr8	5755165	5755593	LOC_Os08g09960	expressed protein
	NERICA 1	Chr8	5787482	5789140	LOC_Os08g10010	acyl-desaturase, chloroplast precursor, putative, expressed
	NERICA 1	Chr8	5806458	5808458	LOC_Os08g10020	photosystem II 10 kDa polypeptide, chloroplast precursor, putative, expressed
	NERICA 1	Chr8	5846863	5850647	LOC_Os08g10080	no apical meristem protein, putative, expressed
	NERICA 1	Chr8	5858400	5859558	LOC_Os08g10090	expressed protein
	NERICA 1	Chr8	5964410	5967847	LOC_Os08g10260	NBS-LRR disease resistance protein, putative, expressed
	NERICA 1	Chr8	6015745	6023280	LOC_Os08g10310	SHR5-receptor-like kinase, putative, expressed
	NERICA 1	Chr8	6032171	6039181	LOC_Os08g10320	SHR5-receptor-like kinase, putative, expressed
	NERICA 1	Chr8	6071548	6078861	LOC_Os08g10360	retrotransposon protein, putative, unclassified, expressed
	NERICA 1	Chr8	6079157	6080260	LOC_Os08g10370	retrotransposon protein, putative, unclassified
	NERICA 1	Chr8	6085435	6086181	LOC_Os08g10380	expressed protein
	NERICA 1	Chr8	6102973	6105398	LOC_Os08g10400	expressed protein
	NERICA 1	Chr8	6121818	6123641	LOC_Os08g10420	transferase family domain containing protein, expressed
	NERICA 1	Chr8	6181131	6181757	LOC_Os08g10530	expressed protein
	NERICA 1	Chr8	6189765	6194186	LOC_Os08g10540	retrotransposon protein, putative, unclassified, expressed
	NERICA 1	Chr8	6212073	6218275	LOC_Os08g10560	histone-like transcription factor and archaeal histone family protein, expressed
	NERICA 1	Chr8	6218686	6224053	LOC_Os08g10570	bifunctional purine biosynthesis protein purH, putative, expressed
	NERICA 1	Chr8	6237449	6242123	LOC_Os08g10600	UTP--glucose-1-phosphate uridylyltransferase, putative, expressed
	NERICA 1	Chr8	6251353	6252206	LOC_Os08g10612	expressed protein
	NERICA 1	Chr8	6255910	6258099	LOC_Os08g10620	expressed protein
	NERICA 1	Chr8	6267823	6270905	LOC_Os08g10630	metal cation transporter, putative, expressed
	NERICA 1	Chr8	6272214	6280922	LOC_Os08g10649	GTPase of unknown function domain containing protein, putative, expressed
	NERICA 1	Chr8	6477455	6480355	LOC_Os08g10990	retrotransposon protein, putative, Ty3-gypsy subclass
	NERICA 1	Chr8	6500716	6504902	LOC_Os08g11050	retrotransposon protein, putative, unclassified, expressed
	NERICA 1	Chr8	6531144	6540427	LOC_Os08g11110	retrotransposon protein, putative, Ty3-gypsy subclass, expressed
	NERICA 1	Chr8	6577239	6585729	LOC_Os08g11200	retrotransposon protein, putative, unclassified, expressed
	NERICA 1	Chr8	6626915	6627830	LOC_Os08g11265	retrotransposon protein, putative, unclassified, expressed
	NERICA 1	Chr8	6792414	6798068	LOC_Os08g11590	retrotransposon protein, putative, Ty3-gypsy subclass, expressed
	NERICA 1	Chr8	7091574	7095151	LOC_Os08g12050	retrotransposon protein, putative, unclassified, expressed
	NERICA 1	Chr8	7143388	7149545	LOC_Os08g12130	retrotransposon protein, putative, Ty3-gypsy subclass, expressed
	NERICA 1	Chr8	7150581	7157802	LOC_Os08g12140	retrotransposon protein, putative, Ty3-gypsy subclass, expressed
	NERICA 1	Chr8	7165389	7166548	LOC_Os08g12160	expressed protein
	NERICA 1	Chr8	7199629	7201761	LOC_Os08g12220	expressed protein
	NERICA 1	Chr8	7325121	7327754	LOC_Os08g12410	pectinesterase, putative, expressed
	NERICA 1	Chr8	7330535	7331792	LOC_Os08g12420	expressed protein
	NERICA 1	Chr8	7338826	7348077	LOC_Os08g12430	VERNALIZATION-INSENSITIVE, putative, expressed
	NERICA 1	Chr8	7386404	7388608	LOC_Os08g12490	retrotransposon protein, putative, unclassified, expressed
	NERICA 1	Chr8	7428172	7429848	LOC_Os08g12550	retrotransposon protein, putative, unclassified, expressed
	NERICA 1	Chr8	7441005	7443239	LOC_Os08g12570	retrotransposon protein, putative, unclassified, expressed
	NERICA 1	Chr8	7464693	7465085	LOC_Os08g12620	retrotransposon protein, putative, unclassified, expressed
	NERICA 1	Chr8	7479498	7482144	LOC_Os08g12650	retrotransposon protein, putative, Ty3-gypsy subclass, expressed
	NERICA 1	Chr8	7488653	7510517	LOC_Os08g12680	zinc finger domain, LSD1 subclass family protein, expressed
	NERICA 1	Chr8	7525425	7531606	LOC_Os08g12700	retrotransposon protein, putative, Ty3-gypsy subclass, expressed
	NERICA 1	Chr8	7583446	7588419	LOC_Os08g12800	glucan endo-1,3-beta-glucosidase precursor, putative, expressed
	NERICA 1	Chr8	7589047	7590231	LOC_Os08g12810	hypothetical protein
	NERICA 1	Chr8	7616771	7620292	LOC_Os08g12850	pentatricopeptide, putative, expressed
	NERICA 1	Chr8	7652583	7664411	LOC_Os08g12890	DNA binding protein, putative, expressed
	NERICA 1	Chr8	7679409	7685656	LOC_Os08g12920	retrotransposon protein, putative, unclassified, expressed
	NERICA 1	Chr8	7698287	7699299	LOC_Os08g12970	expressed protein
	NERICA 1	Chr8	7724310	7726380	LOC_Os08g13010	expressed protein
	NERICA 1	Chr8	7730270	7732702	LOC_Os08g13014	expressed protein
	NERICA 1	Chr8	7756666	7758169	LOC_Os08g13060	MBTB22 - Bric-a-Brac, Tramtrack, Broad Complex BTB domain with Meprin and TRAF Homology MATH domain, expressed
	NERICA 1	Chr8	7760520	7762242	LOC_Os08g13070	MBTB23 - Bric-a-Brac, Tramtrack, Broad Complex BTB domain with Meprin and TRAF Homology MATH domain, expressed
	NERICA 1	Chr8	7764582	7774856	LOC_Os08g13080	retrotransposon protein, putative, unclassified, expressed
	NERICA 1	Chr8	7777850	7778889	LOC_Os08g13090	BTB/POZ domain containing protein, expressed
	NERICA 1	Chr8	7798225	7803076	LOC_Os08g13130	expressed protein
	NERICA 1	Chr8	7819976	7820648	LOC_Os08g13160	hypothetical protein
	NERICA 1	Chr8	7825141	7832578	LOC_Os08g13170	retrotransposon protein, putative, unclassified, expressed
	NERICA 1	Chr8	7841034	7843978	LOC_Os08g13190	retrotransposon protein, putative, unclassified, expressed
	NERICA 1	Chr8	7892281	7894462	LOC_Os08g13270	expressed protein
	NERICA 1	Chr8	7939705	7944485	LOC_Os08g13350	expressed protein
	NERICA 1	Chr8	7946528	7951938	LOC_Os08g13360	kelch repeat protein, putative, expressed
	NERICA 1	Chr8	7976343	7979073	LOC_Os08g13410	retrotransposon protein, putative, unclassified
	NERICA 1	Chr8	7991097	7993729	LOC_Os08g13430	expressed protein
	NERICA 1	Chr8	7994392	7995717	LOC_Os08g13440	cupin domain containing protein, expressed
	NERICA 1	Chr8	8032238	8035168	LOC_Os08g13500	retrotransposon protein, putative, unclassified, expressed
	NERICA 1	Chr8	8035840	8038392	LOC_Os08g13510	retrotransposon protein, putative, Ty3-gypsy subclass, expressed
	NERICA 1	Chr8	8046961	8047819	LOC_Os08g13530	hypothetical protein
	NERICA 1	Chr8	8049365	8052181	LOC_Os08g13540	retrotransposon protein, putative, Ty3-gypsy subclass, expressed
	NERICA 1	Chr8	8053421	8054154	LOC_Os08g13550	retrotransposon protein, putative, Ty3-gypsy subclass
	NERICA 1	Chr8	8055802	8058277	LOC_Os08g13560	retrotransposon protein, putative, unclassified, expressed
	NERICA 1	Chr8	8119670	8123230	LOC_Os08g13650	expressed protein
	NERICA 1	Chr8	8125024	8128373	LOC_Os08g13660	transposon protein, putative, unclassified, expressed
	NERICA 1	Chr8	8189114	8190087	LOC_Os08g13730	expressed protein
	NERICA 1	Chr8	8209307	8209971	LOC_Os08g13770	expressed protein
	NERICA 1	Chr8	8216427	8219047	LOC_Os08g13780	U-box domain-containing protein, putative, expressed
	NERICA 1	Chr8	8394264	8397873	LOC_Os08g14000	retrotransposon protein, putative, Ty1-copia subclass, expressed
	NERICA 1	Chr8	8589037	8594478	LOC_Os08g14330	aldose 1-epimerase, putative, expressed
	NERICA 1	Chr8	8639190	8640760	LOC_Os08g14400	homeobox domain containing protein, expressed
	NERICA 1	Chr8	8656208	8657150	LOC_Os08g14430	expressed protein
	NERICA 1	Chr8	8767726	8771583	LOC_Os08g14580	haloacid dehalogenase-like hydrolase domain-containing protein 1A, putative, expressed
	NERICA 1	Chr8	8784440	8793976	LOC_Os08g14610	DRD1, putative, expressed
	NERICA 1	Chr8	8809226	8810370	LOC_Os08g14650	expressed protein
	NERICA 1	Chr8	8811774	8816699	LOC_Os08g14660	SET domain containing protein, expressed
	NERICA 1	Chr8	8845477	8846061	LOC_Os08g14720	expressed protein
	NERICA 1	Chr8	8862489	8867641	LOC_Os08g14730	retrotransposon, putative, centromere-specific
	NERICA 1	Chr8	8874179	8878927	LOC_Os08g14760	AMP-binding domain containing protein, expressed
	NERICA 1	Chr8	9191621	9201398	LOC_Os08g15204	thioredoxin domain-containing protein 9, putative, expressed
	NERICA 1	Chr8	9301978	9306698	LOC_Os08g15300	retrotransposon protein, putative, Ty3-gypsy subclass, expressed
	NERICA 1	Chr8	9307946	9310833	LOC_Os08g15310	transposon protein, putative, CACTA, En/Spm sub-class, expressed
	NERICA 1	Chr8	9313443	9316770	LOC_Os08g15320	transposon protein, putative, CACTA, En/Spm sub-class, expressed
	NERICA 1	Chr8	9333409	9333729	LOC_Os08g15330	anthocyanidin 3-O-glucosyltransferase, putative, expressed
	NERICA 1	Chr8	9343069	9343539	LOC_Os08g15340	expressed protein
	NERICA 1	Chr8	9354566	9356600	LOC_Os08g15350	retrotransposon protein, putative, unclassified, expressed
	NERICA 1	Chr8	9366210	9366769	LOC_Os08g15380	retrotransposon protein, putative, unclassified
	NERICA 1	Chr8	9369317	9370111	LOC_Os08g15390	hypothetical protein
	NERICA 1	Chr8	9370457	9374057	LOC_Os08g15400	retrotransposon protein, putative, unclassified, expressed
	NERICA 1	Chr8	9375244	9376998	LOC_Os08g15410	expressed protein
	NERICA 1	Chr8	9383340	9387790	LOC_Os08g15420	CSLC3 - cellulose synthase-like family C, expressed
	NERICA 1	Chr8	9391939	9394064	LOC_Os08g15440	hypothetical protein
	NERICA 1	Chr8	9395059	9397980	LOC_Os08g15444	expressed protein
	NERICA 1	Chr8	9399549	9402233	LOC_Os08g15450	nodulin, putative, expressed
	NERICA 1	Chr8	9405688	9414826	LOC_Os08g15460	preprotein translocase subunit secY, putative, expressed
	NERICA 1	Chr8	9420329	9421350	LOC_Os08g15490	expressed protein
	NERICA 1	Chr8	9424760	9428473	LOC_Os08g15500	expressed protein
	NERICA 1	Chr8	9434849	9437876	LOC_Os08g15510	transposon protein, putative, unclassified, expressed
	NERICA 1	Chr8	9460981	9461805	LOC_Os08g15560	hypothetical protein
	NERICA 1	Chr8	9475619	9481066	LOC_Os08g15590	Leucine rich repeat N-terminal domain containing protein, putative, expressed
	NERICA 1	Chr8	9481872	9482282	LOC_Os08g15600	stomatin-like protein 2, putative, expressed
	NERICA 1	Chr8	9484361	9485116	LOC_Os08g15610	expressed protein
	NERICA 1	Chr8	9485230	9486288	LOC_Os08g15620	LTPL170 - Protease inhibitor/seed storage/LTP family protein precursor, expressed
	NERICA 1	Chr8	9510340	9515413	LOC_Os08g15660	retrotransposon protein, putative, unclassified, expressed
	NERICA 1	Chr8	9516581	9518154	LOC_Os08g15670	retrotransposon protein, putative, unclassified, expressed
	NERICA 1	Chr8	9522501	9523692	LOC_Os08g15680	retrotransposon protein, putative, unclassified
	NERICA 1	Chr8	9525912	9527490	LOC_Os08g15690	retrotransposon protein, putative, unclassified, expressed
	NERICA 1	Chr8	9528239	9530838	LOC_Os08g15700	retrotransposon protein, putative, unclassified, expressed
	NERICA 1	Chr8	9538125	9539756	LOC_Os08g15710	DC1 domain, putative, expressed
	NERICA 1	Chr8	9543906	9545720	LOC_Os08g15720	retrotransposon protein, putative, LINE subclass, expressed
	NERICA 1	Chr8	9612992	9624455	LOC_Os08g15830	retrotransposon protein, putative, unclassified, expressed
	NERICA 1	Chr8	9628595	9633214	LOC_Os08g15840	ankyrin repeat-rich protein, putative, expressed
	NERICA 1	Chr8	9648419	9652923	LOC_Os08g15870	retrotransposon protein, putative, Ty1-copia subclass, expressed
	NERICA 1	Chr8	9692697	9697290	LOC_Os08g15920	expressed protein
	NERICA 1	Chr8	9704799	9706219	LOC_Os08g15940	transposon protein, putative, CACTA, En/Spm sub-class, expressed
	NERICA 1	Chr8	9746949	9753936	LOC_Os08g16000	retrotransposon protein, putative, Ty3-gypsy subclass, expressed
	NERICA 1	Chr8	9757399	9760707	LOC_Os08g16010	acetyltransferase, GNAT family, putative, expressed
	NERICA 1	Chr8	9771467	9772755	LOC_Os08g16020	hypothetical protein
	NERICA 1	Chr8	9780201	9781984	LOC_Os08g16030	expressed protein
	NERICA 1	Chr8	9784065	9786925	LOC_Os08g16050	tetraspanin family protein, putative, expressed
	NERICA 1	Chr8	9792590	9794516	LOC_Os08g16060	hypothetical protein
	NERICA 1	Chr8	9795796	9798581	LOC_Os08g16070	NB-ARC domain containing protein, expressed
	NERICA 1	Chr8	9804289	9807989	LOC_Os08g16080	transposon protein, putative, CACTA, En/Spm sub-class, expressed
	NERICA 1	Chr8	9810260	9813492	LOC_Os08g16090	transposon protein, putative, CACTA, En/Spm sub-class, expressed
	NERICA 1	Chr8	9815070	9818402	LOC_Os08g16100	transposon protein, putative, CACTA, En/Spm sub-class, expressed
	NERICA 1	Chr8	9824627	9828471	LOC_Os08g16120	disease resistance protein RPM1, putative, expressed
	NERICA 1	Chr8	9830986	9834051	LOC_Os08g16130	fiber protein Fb34, putative, expressed
	NERICA 1	Chr8	9840951	9844980	LOC_Os08g16140	transposon protein, putative, CACTA, En/Spm sub-class, expressed
	NERICA 1	Chr8	9845705	9846087	LOC_Os08g16150	expressed protein
	NERICA 1	Chr8	9847784	9850759	LOC_Os08g16160	transposon protein, putative, CACTA, En/Spm sub-class, expressed
	NERICA 1	Chr8	9870795	9874218	LOC_Os08g16190	retrotransposon protein, putative, unclassified, expressed
	NERICA 1	Chr8	9875207	9877076	LOC_Os08g16200	retrotransposon protein, putative, unclassified, expressed
	NERICA 1	Chr8	9899453	9905340	LOC_Os08g16240	retrotransposon protein, putative, Ty3-gypsy subclass, expressed
	NERICA 1	Chr8	9913733	9915098	LOC_Os08g16250	transposon protein, putative, CACTA, En/Spm sub-class
	NERICA 1	Chr8	9932258	9935590	LOC_Os08g16270	retrotransposon protein, putative, unclassified, expressed
	NERICA 1	Chr8	9936371	9940801	LOC_Os08g16280	retrotransposon protein, putative, unclassified, expressed
	NERICA 1	Chr8	9943177	9947104	LOC_Os08g16290	retrotransposon protein, putative, unclassified, expressed
	NERICA 1	Chr8	9953535	9955293	LOC_Os08g16300	expressed protein
	NERICA 1	Chr8	9955790	9957285	LOC_Os08g16310	expressed protein
	NERICA 1	Chr8	9964654	9965740	LOC_Os08g16330	expressed protein
	NERICA 1	Chr8	9966407	9969917	LOC_Os08g16340	transposon protein, putative, CACTA, En/Spm sub-class, expressed
	NERICA 1	Chr8	9976976	9980011	LOC_Os08g16350	expressed protein
	NERICA 1	Chr8	10077424	10081397	LOC_Os08g16460	NBS-LRR disease resistance protein, putative, expressed
	NERICA 1	Chr8	10085483	10087943	LOC_Os08g16470	expressed protein
	NERICA 1	Chr8	10097893	10104094	LOC_Os08g16480	ATPase, AFG1 family domain containing protein, expressed
	NERICA 1	Chr8	10108276	10109184	LOC_Os08g16490	retrotransposon protein, putative, unclassified, expressed
	NERICA 1	Chr8	10109765	10111058	LOC_Os08g16500	retrotransposon protein, putative, unclassified, expressed
	NERICA 1	Chr8	10117348	10118669	LOC_Os08g16520	retrotransposon protein, putative, unclassified, expressed
	NERICA 1	Chr8	10119519	10123570	LOC_Os08g16530	retrotransposon protein, putative, unclassified, expressed
	NERICA 1	Chr8	10123823	10126895	LOC_Os08g16540	retrotransposon protein, putative, unclassified, expressed
	NERICA 1	Chr8	10127068	10128057	LOC_Os08g16550	retrotransposon protein, putative, unclassified
	NERICA 1	Chr8	10131762	10135076	LOC_Os08g16559	expressed protein
	NERICA 1	Chr8	10138590	10141725	LOC_Os08g16570	expressed protein
	NERICA 1	Chr8	10142393	10144777	LOC_Os08g16580	Cf2/Cf5 disease resistance protein, putative, expressed
	NERICA 1	Chr8	10147914	10149776	LOC_Os08g16590	hypothetical protein
	NERICA 1	Chr8	10152071	10156811	LOC_Os08g16600	WD-40 repeat protein family, putative, expressed
	NERICA 1	Chr8	10160231	10165699	LOC_Os08g16610	Rad21 / Rec8 like protein, putative, expressed
	NERICA 1	Chr8	10168363	10169445	LOC_Os08g16620	expressed protein
	NERICA 1	Chr8	10178285	10179795	LOC_Os08g16630	OsFBX279 - F-box domain containing protein, expressed
	NERICA 1	Chr8	10189845	10193410	LOC_Os08g16660	aspartic proteinase nepenthesin precursor, putative, expressed
	NERICA 1	Chr8	10198424	10201758	LOC_Os08g16670	OsFBX280 - F-box domain containing protein, expressed
	NERICA 1	Chr8	10202120	10206092	LOC_Os08g16680	retrotransposon protein, putative, Ty1-copia subclass, expressed
	NERICA 1	Chr8	10207524	10209070	LOC_Os08g16690	expressed protein
	NERICA 1	Chr8	10213086	10213849	LOC_Os08g16700	expressed protein
	NERICA 1	Chr8	10217765	10220568	LOC_Os08g16710	OsFBX281 - F-box domain containing protein, expressed
	NERICA 1	Chr8	10221968	10222816	LOC_Os08g16720	retrotransposon protein, putative, unclassified, expressed
	NERICA 1	Chr8	10227523	10227819	LOC_Os08g16730	expressed protein
	NERICA 1	Chr8	10232503	10234749	LOC_Os08g16740	expressed protein
	NERICA 1	Chr8	10245307	10245607	LOC_Os08g16750	hypothetical protein
	NERICA 1	Chr8	10249104	10252343	LOC_Os08g16760	retrotransposon protein, putative, unclassified, expressed
	NERICA 1	Chr8	10252653	10255703	LOC_Os08g16770	transposon protein, putative, unclassified, expressed
	NERICA 1	Chr8	10257714	10268933	LOC_Os08g16780	sin-like protein conserved region containing protein, expressed
	NERICA 1	Chr8	10294174	10295184	LOC_Os08g16830	retrotransposon protein, putative, SINE subclass, expressed
	NERICA 1	Chr8	10296772	10300731	LOC_Os08g16840	OsFBL45 - F-box domain and LRR containing protein, expressed
	NERICA 1	Chr8	10301441	10301719	LOC_Os08g16850	expressed protein
	NERICA 1	Chr8	10316977	10321152	LOC_Os08g16860	OsFBX282 - F-box domain containing protein, expressed
	NERICA 1	Chr8	10325928	10327653	LOC_Os08g16870	expressed protein
	NERICA 1	Chr8	10329368	10335443	LOC_Os08g16880	sas10/Utp3 family protein, expressed
	NERICA 1	Chr8	10346495	10350040	LOC_Os08g16900	retrotransposon protein, putative, unclassified
	NERICA 1	Chr8	10355404	10358375	LOC_Os08g16910	dehydrogenase, putative, expressed
	NERICA 1	Chr8	10360409	10364290	LOC_Os08g16914	expressed protein
	NERICA 1	Chr8	10367168	10369364	LOC_Os08g16930	expressed protein
	NERICA 1	Chr8	10372707	10374868	LOC_Os08g16940	ZOS8-01 - C2H2 zinc finger protein, expressed
	NERICA 1	Chr8	10398737	10401720	LOC_Os08g16980	retrotransposon protein, putative, unclassified, expressed
	NERICA 1	Chr8	10403230	10407291	LOC_Os08g16990	retrotransposon protein, putative, Ty1-copia subclass, expressed
	NERICA 1	Chr8	10410093	10411904	LOC_Os08g17000	expressed protein
	NERICA 1	Chr8	10421309	10424585	LOC_Os08g17010	retrotransposon protein, putative, unclassified, expressed
	NERICA 1	Chr8	10425433	10427997	LOC_Os08g17020	expressed protein
	NERICA 1	Chr8	10428748	10432128	LOC_Os08g17030	transposon protein, putative, CACTA, En/Spm sub-class, expressed
	NERICA 1	Chr8	10432506	10442528	LOC_Os08g17040	retrotransposon protein, putative, unclassified, expressed
	NERICA 1	Chr8	10442926	10443474	LOC_Os08g17050	expressed protein
	NERICA 1	Chr8	10444349	10446893	LOC_Os08g17060	expressed protein
	NERICA 1	Chr8	10448355	10451801	LOC_Os08g17070	retrotransposon protein, putative, unclassified, expressed
	NERICA 1	Chr8	10453817	10458045	LOC_Os08g17080	PPR repeat domain containing protein, putative, expressed
	NERICA 1	Chr8	10458588	10461683	LOC_Os08g17090	retrotransposon protein, putative, unclassified, expressed
	NERICA 1	Chr8	10464738	10466281	LOC_Os08g17100	expressed protein
	NERICA 1	Chr8	10467478	10473165	LOC_Os08g17110	expressed protein
	NERICA 1	Chr8	10477863	10480027	LOC_Os08g17120	transposon protein, putative, CACTA, En/Spm sub-class
	NERICA 1	Chr8	10483029	10490307	LOC_Os08g17130	transposon protein, putative, CACTA, En/Spm sub-class, expressed
	NERICA 1	Chr8	10491640	10494280	LOC_Os08g17140	retrotransposon protein, putative, unclassified, expressed
	NERICA 1	Chr8	10503739	10504273	LOC_Os08g17150	expressed protein
	NERICA 1	Chr8	10517427	10522624	LOC_Os08g17170	retrotransposon protein, putative, Ty3-gypsy subclass, expressed
	NERICA 1	Chr8	10527070	10529031	LOC_Os08g17180	retrotransposon protein, putative, Ty3-gypsy subclass, expressed
	NERICA 1	Chr8	10542890	10545975	LOC_Os08g17210	transposon protein, putative, CACTA, En/Spm sub-class
	NERICA 1	Chr8	10548901	10551791	LOC_Os08g17230	transposon protein, putative, CACTA, En/Spm sub-class, expressed
	NERICA 1	Chr8	10554609	10556518	LOC_Os08g17240	retrotransposon, putative, centromere-specific
	NERICA 1	Chr8	10557664	10558359	LOC_Os08g17250	retrotransposon, putative, centromere-specific, expressed
	NERICA 1	Chr8	10561372	10562195	LOC_Os08g17259	retrotransposon protein, putative, unclassified
	NERICA 1	Chr8	10564164	10564579	LOC_Os08g17270	expressed protein
	NERICA 1	Chr8	10567331	10578011	LOC_Os08g17294	PSF3 - Putative GINS complex subunit, expressed
	NERICA 1	Chr8	10603149	10604939	LOC_Os08g17330	expressed protein
	NERICA 1	Chr8	10608902	10609894	LOC_Os08g17340	hypothetical protein
	NERICA 1	Chr8	10613092	10613674	LOC_Os08g17350	expressed protein
	NERICA 1	Chr8	10621749	10625448	LOC_Os08g17370	transmembrane 9 superfamily member, putative, expressed
	NERICA 1	Chr8	10629067	10629909	LOC_Os08g17380	retrotransposon protein, putative, unclassified, expressed
	NERICA 1	Chr8	10630309	10634375	LOC_Os08g17390	expressed protein
	NERICA 1	Chr8	10633195	10639603	LOC_Os08g17400	WRKY89, expressed
	NERICA 1	Chr8	10655416	10658547	LOC_Os08g17410	BRASSINOSTEROID INSENSITIVE 1 precursor, putative, expressed
	NERICA 1	Chr8	10685364	10686106	LOC_Os08g17440	expressed protein
	NERICA 1	Chr8	10692163	10696017	LOC_Os08g17450	retrotransposon protein, putative, unclassified, expressed
	NERICA 1	Chr8	10696760	10697807	LOC_Os08g17460	retrotransposon protein, putative, unclassified
	NERICA 1	Chr8	10698513	10700673	LOC_Os08g17470	retrotransposon protein, putative, unclassified, expressed
	NERICA 1	Chr8	10702878	10709350	LOC_Os08g17480	retrotransposon protein, putative, Ty3-gypsy subclass, expressed
	NERICA 1	Chr8	10710166	10713128	LOC_Os08g17490	retrotransposon protein, putative, Ty3-gypsy subclass, expressed
	NERICA 1	Chr8	10718581	10720791	LOC_Os08g17500	cinnamoyl-CoA reductase, putative, expressed
	NERICA 1	Chr8	10723312	10724665	LOC_Os08g17510	sulfotransferase domain containing protein, expressed
	NERICA 1	Chr8	10725761	10726744	LOC_Os08g17520	flavonol sulfotransferase-like, putative, expressed
	NERICA 1	Chr8	10729881	10730345	LOC_Os08g17530	retrotransposon protein, putative, Ty3-gypsy subclass, expressed
	NERICA 1	Chr8	10731522	10732164	LOC_Os08g17540	retrotransposon protein, putative, unclassified
	NERICA 1	Chr8	10739292	10741603	LOC_Os08g17550	retrotransposon protein, putative, unclassified, expressed
	NERICA 1	Chr8	10743137	10744651	LOC_Os08g17560	expressed protein
	NERICA 1	Chr8	10745070	10749321	LOC_Os08g17570	retrotransposon protein, putative, Ty3-gypsy subclass, expressed
	NERICA 1	Chr8	10753713	10754813	LOC_Os08g17580	hypothetical protein
	NERICA 1	Chr8	10759593	10763665	LOC_Os08g17600	SNARE domain containing protein, putative, expressed
	NERICA 1	Chr8	10767792	10771223	LOC_Os08g17610	expressed protein
	NERICA 1	Chr8	10772179	10772667	LOC_Os08g17620	expressed protein
	NERICA 1	Chr8	10795822	10803842	LOC_Os08g17650	LYR motif containing protein, putative, expressed
	NERICA 1	Chr8	10806585	10808105	LOC_Os08g17670	retrotransposon protein, putative, unclassified, expressed
	NERICA 1	Chr8	10810311	10813333	LOC_Os08g17680	stromal cell-derived factor 2-like protein precursor, putative, expressed
	NERICA 1	Chr8	10824307	10826407	LOC_Os08g17690	retrotransposon protein, putative, unclassified
	NERICA 1	Chr8	10831961	10835598	LOC_Os08g17700	retrotransposon protein, putative, Ty1-copia subclass, expressed
	NERICA 1	Chr8	10837778	10839653	LOC_Os08g17710	retrotransposon protein, putative, Ty1-copia subclass, expressed
	NERICA 1	Chr8	10840792	10844139	LOC_Os08g17720	transposon protein, putative, CACTA, En/Spm sub-class, expressed
	NERICA 1	Chr8	10846202	10847237	LOC_Os08g17730	transposon protein, putative, CACTA, En/Spm sub-class
	NERICA 1	Chr8	10847437	10849801	LOC_Os08g17740	transposon protein, putative, CACTA, En/Spm sub-class, expressed
	NERICA 1	Chr8	10859708	10865121	LOC_Os08g17750	retrotransposon protein, putative, Ty1-copia subclass, expressed
	NERICA 1	Chr8	10875232	10879442	LOC_Os08g17760	expressed protein
	NERICA 1	Chr8	10893851	10895839	LOC_Os08g17770	expressed protein
	NERICA 1	Chr8	10899779	10909658	LOC_Os08g17784	purple acid phosphatase, putative, expressed
	NERICA 1	Chr8	10918660	10919085	LOC_Os08g17800	retrotransposon protein, putative, unclassified
	NERICA 1	Chr8	10920047	10920462	LOC_Os08g17810	retrotransposon protein, putative, unclassified
	NERICA 1	Chr8	10925217	10936209	LOC_Os08g17820	retrotransposon protein, putative, unclassified, expressed
	NERICA 1	Chr8	10938444	10945133	LOC_Os08g17830	transposon protein, putative, unclassified, expressed
	NERICA 1	Chr8	10951597	10955571	LOC_Os08g17860	transposon protein, putative, Pong sub-class, expressed
	NERICA 1	Chr8	10960042	10967308	LOC_Os08g17870	reticulon domain containing protein, putative, expressed
	NERICA 1	Chr8	10970561	10971693	LOC_Os08g17880	expressed protein
	NERICA 1	Chr8	10977432	10982941	LOC_Os08g17890	retrotransposon protein, putative, Ty3-gypsy subclass, expressed
	NERICA 1	Chr8	10987383	10992224	LOC_Os08g17910	retrotransposon protein, putative, Ty3-gypsy subclass, expressed
	NERICA 1	Chr8	10993603	10993830	LOC_Os08g17920	retrotransposon, putative, centromere-specific
	NERICA 1	Chr8	10998343	11000675	LOC_Os08g17930	retrotransposon protein, putative, Ty3-gypsy subclass, expressed
	NERICA 1	Chr8	11003401	11006477	LOC_Os08g17940	retrotransposon protein, putative, Ty3-gypsy subclass, expressed
	NERICA 1	Chr8	11016108	11019335	LOC_Os08g17960	hypothetical protein
	NERICA 1	Chr8	11022070	11022681	LOC_Os08g17980	photosystem II P680 chlorophyll A apoprotein, putative, expressed
	NERICA 1	Chr8	11025502	11031588	LOC_Os08g17990	retrotransposon protein, putative, unclassified, expressed
	NERICA 1	Chr8	11034074	11051241	LOC_Os08g18000	OsFBX283 - F-box domain containing protein, expressed
	NERICA 1	Chr8	11051897	11054733	LOC_Os08g18030	expressed protein
	NERICA 1	Chr8	11055387	11062439	LOC_Os08g18044	tetraspanin family protein, putative, expressed
	NERICA 1	Chr8	11067890	11069977	LOC_Os08g18070	expressed protein
	NERICA 1	Chr8	11074054	11078779	LOC_Os08g18079	expressed protein
	NERICA 1	Chr8	11093553	11099708	LOC_Os08g18100	retrotransposon protein, putative, unclassified, expressed
	NERICA 1	Chr8	11102723	11108276	LOC_Os08g18110	alpha-soluble NSF attachment protein, putative, expressed
	NERICA 1	Chr8	11119487	11123296	LOC_Os08g18140	retrotransposon protein, putative, Ty3-gypsy subclass
	NERICA 1	Chr8	11126801	11130613	LOC_Os08g18150	WD domain, G-beta repeat domain containing protein, expressed
	NERICA 1	Chr8	11145681	11151643	LOC_Os08g18180	transposon protein, putative, CACTA, En/Spm sub-class, expressed
	NERICA 1	Chr8	11152061	11153561	LOC_Os08g18190	transposon protein, putative, CACTA, En/Spm sub-class, expressed
	NERICA 1	Chr8	11253391	11254944	LOC_Os08g18860	retrotransposon protein, putative, Ty1-copia subclass, expressed
	NERICA 1	Chr8	11258610	11260109	LOC_Os08g18870	expressed protein
	NERICA 1	Chr8	11263328	11266929	LOC_Os08g18880	WD domain, G-beta repeat domain containing protein, expressed
	NERICA 1	Chr8	11269345	11270854	LOC_Os08g18900	retrotransposon protein, putative, unclassified, expressed
	NERICA 1	Chr8	11271280	11271895	LOC_Os08g18910	expressed protein
	NERICA 1	Chr8	11274669	11279209	LOC_Os08g18920	protein kinase domain containing protein, expressed
	NERICA 1	Chr8	11282570	11286596	LOC_Os08g18930	expressed protein
	NERICA 1	Chr8	11306277	11308295	LOC_Os08g18960	transposon protein, putative, unclassified, expressed
	NERICA 1	Chr8	11310680	11317860	LOC_Os08g18970	pectate lyase family protein, expressed
	NERICA 1	Chr8	11321673	11323563	LOC_Os08g18974	expressed protein
	NERICA 1	Chr8	11327541	11328330	LOC_Os08g18980	expressed protein
	NERICA 1	Chr8	11332125	11336353	LOC_Os08g18990	retrotransposon protein, putative, unclassified, expressed
	NERICA 1	Chr8	11339899	11342592	LOC_Os08g19000	retrotransposon protein, putative, unclassified
	NERICA 1	Chr8	11349415	11350478	LOC_Os08g19010	retrotransposon, putative, centromere-specific
	NERICA 1	Chr8	11356629	11357222	LOC_Os08g19020	expressed protein
	NERICA 1	Chr8	11361733	11363136	LOC_Os08g19030	retrotransposon protein, putative, unclassified, expressed
	NERICA 1	Chr8	11363859	11364723	LOC_Os08g19040	retrotransposon protein, putative, unclassified, expressed
	NERICA 1	Chr8	11368937	11370571	LOC_Os08g19050	expressed protein
	NERICA 1	Chr8	11378789	11381698	LOC_Os08g19060	retrotransposon protein, putative, unclassified, expressed
	NERICA 1	Chr8	11384045	11384317	LOC_Os08g19070	retrotransposon protein, putative, unclassified
	NERICA 1	Chr8	11387391	11389691	LOC_Os08g19080	retrotransposon protein, putative, unclassified, expressed
	NERICA 1	Chr8	11395334	11396807	LOC_Os08g19100	expressed protein
	NERICA 1	Chr8	11399711	11402862	LOC_Os08g19105	expressed protein
	NERICA 1	Chr8	11403638	11404965	LOC_Os08g19110	expressed protein
	NERICA 1	Chr8	11404699	11409808	LOC_Os08g19114	expressed protein
	NERICA 1	Chr8	11430326	11432628	LOC_Os08g19120	retrotransposon protein, putative, Ty1-copia subclass, expressed
	NERICA 1	Chr8	11442523	11453895	LOC_Os08g19140	adenylate kinase family protein, putative, expressed
	NERICA 1	Chr8	11458657	11459166	LOC_Os08g19150	expressed protein
	NERICA 1	Chr8	11460357	11462712	LOC_Os08g19160	transmembrane 9 superfamily member, putative, expressed
	NERICA 1	Chr8	11463116	11468806	LOC_Os08g19170	G-patch domain containing protein, expressed
	NERICA 1	Chr8	11470138	11472880	LOC_Os08g19180	transposon protein, putative, unclassified, expressed
	NERICA 1	Chr8	11473488	11475200	LOC_Os08g19190	conserved hypothetical protein
	NERICA 1	Chr8	11477108	11477569	LOC_Os08g19200	expressed protein
	NERICA 1	Chr8	11487287	11491399	LOC_Os08g19210	expressed protein
	NERICA 1	Chr8	11493924	11501269	LOC_Os08g19220	transposon protein, putative, CACTA, En/Spm sub-class, expressed
	NERICA 1	Chr8	11504528	11505118	LOC_Os08g19230	expressed protein
	NERICA 1	Chr8	11510586	11510921	LOC_Os08g19240	histone H2A.6, putative, expressed
	NERICA 1	Chr8	11512329	11518809	LOC_Os08g19250	retrotransposon protein, putative, Ty1-copia subclass, expressed
	NERICA 1	Chr8	11519795	11522096	LOC_Os08g19260	expressed protein
	NERICA 1	Chr8	11526259	11530532	LOC_Os08g19270	expressed protein
	NERICA 1	Chr8	11534164	11535753	LOC_Os08g19280	retrotransposon, putative, centromere-specific
	NERICA 1	Chr8	11538252	11538899	LOC_Os08g19290	hypothetical protein
	NERICA 1	Chr8	11552519	11554939	LOC_Os08g19310	pentatricopeptide repeat domain containing protein, putative, expressed
	NERICA 1	Chr8	11558450	11563788	LOC_Os08g19320	aberrant root formation protein 4, putative, expressed
	NERICA 1	Chr8	11567389	11569043	LOC_Os08g19340	expressed protein
	NERICA 1	Chr8	11583452	11587229	LOC_Os08g19370	expressed protein
	NERICA 1	Chr8	11587793	11590913	LOC_Os08g19374	expressed protein
	NERICA 1	Chr8	11603233	11603670	LOC_Os08g19410	CBL-interacting protein kinase, putative, expressed
	NERICA 1	Chr8	11607390	11608885	LOC_Os08g19420	O-methyltransferase, putative, expressed
	NERICA 1	Chr8	11613511	11615338	LOC_Os08g19440	retrotransposon protein, putative, Ty3-gypsy subclass, expressed
	NERICA 1	Chr8	11617772	11621827	LOC_Os08g19450	retrotransposon protein, putative, Ty3-gypsy subclass, expressed
	NERICA 1	Chr8	11622922	11625351	LOC_Os08g19460	retrotransposon protein, putative, unclassified, expressed
	NERICA 1	Chr8	11638358	11642534	LOC_Os08g19480	retrotransposon protein, putative, Ty3-gypsy subclass, expressed
	NERICA 1	Chr8	11643943	11644619	LOC_Os08g19490	expressed protein
	NERICA 1	Chr8	11648863	11652154	LOC_Os08g19500	retrotransposon protein, putative, unclassified, expressed
	NERICA 1	Chr8	11668106	11673504	LOC_Os08g19520	retrotransposon protein, putative, unclassified, expressed
	NERICA 1	Chr8	11702603	11711044	LOC_Os08g19590	Homeobox domain containing protein, expressed
	NERICA 1	Chr8	11716743	11718622	LOC_Os08g19600	expressed protein
	NERICA 1	Chr8	11728223	11733120	LOC_Os08g19610	peptidyl-prolyl cis-trans isomerase, putative, expressed
	NERICA 1	Chr8	11736524	11737659	LOC_Os08g19620	hypothetical protein
	NERICA 1	Chr8	11747528	11747770	LOC_Os08g19630	expressed protein
	NERICA 1	Chr8	11754869	11755138	LOC_Os08g19640	hypothetical protein
	NERICA 1	Chr8	11758701	11765266	LOC_Os08g19650	homeobox protein knotted-1, putative, expressed
	NERICA 1	Chr8	11770341	11772871	LOC_Os08g19660	hypothetical protein
	NERICA 1	Chr8	11780383	11782202	LOC_Os08g19680	expressed protein
	NERICA 1	Chr8	11785529	11798467	LOC_Os08g19694	NB-ARC domain containing protein, expressed
	NERICA 1	Chr8	11802149	11805309	LOC_Os08g19710	retrotransposon protein, putative, Ty3-gypsy subclass, expressed
	NERICA 1	Chr8	11805766	11810940	LOC_Os08g19720	retrotransposon protein, putative, Ty3-gypsy subclass, expressed
	NERICA 1	Chr8	11811703	11812770	LOC_Os08g19730	retrotransposon protein, putative, unclassified, expressed
	NERICA 1	Chr8	11816537	11817461	LOC_Os08g19740	retrotransposon protein, putative, Ty1-copia subclass
	NERICA 1	Chr8	11820212	11829079	LOC_Os08g19750	retrotransposon protein, putative, Ty3-gypsy subclass, expressed
	NERICA 1	Chr8	11829763	11832175	LOC_Os08g19760	retrotransposon protein, putative, Ty3-gypsy subclass
	NERICA 1	Chr8	11841136	11845359	LOC_Os08g19770	expressed protein
	NERICA 1	Chr8	11849255	11849884	LOC_Os08g19780	expressed protein
	NERICA 1	Chr8	11850809	11851754	LOC_Os08g19790	retrotransposon protein, putative, Ty3-gypsy subclass, expressed
	NERICA 1	Chr8	11854515	11856332	LOC_Os08g19800	expressed protein
	NERICA 1	Chr8	11856906	11857181	LOC_Os08g19810	expressed protein
	NERICA 1	Chr8	11859500	11861575	LOC_Os08g19820	expressed protein
	NERICA 1	Chr8	11869980	11879530	LOC_Os08g19830	ubiquitin family protein, putative, expressed
	NERICA 1	Chr8	11880358	11881124	LOC_Os08g19840	expressed protein
	NERICA 1	Chr8	11887888	11897493	LOC_Os08g19850	threonyl-tRNA synthetase, mitochondrial precursor, putative, expressed
	NERICA 1	Chr8	11904331	11906792	LOC_Os08g19870	transposon protein, putative, Ac/Ds sub-class, expressed
	NERICA 1	Chr8	11911493	11920323	LOC_Os08g19890	ZOS8-03 - C2H2 zinc finger protein, expressed
	NERICA 1	Chr8	11926922	11927731	LOC_Os08g19910	expressed protein
	NERICA 1	Chr8	11949017	11956138	LOC_Os08g19970	transposon protein, putative, unclassified, expressed
	NERICA 1	Chr8	11956651	11965968	LOC_Os08g19980	NBS-LRR disease resistance protein, putative, expressed
	NERICA 1	Chr8	11969449	11972476	LOC_Os08g19990	transposon protein, putative, CACTA, En/Spm sub-class, expressed
	NERICA 1	Chr8	11974692	11981929	LOC_Os08g20000	NB-ARC domain containing protein, expressed
	NERICA 1	Chr8	11984652	11989799	LOC_Os08g20020	octicosapeptide/Phox/Bem1p, putative, expressed
	NERICA 1	Chr8	11996688	12003075	LOC_Os08g20030	retrotransposon protein, putative, Ty3-gypsy subclass, expressed
	NERICA 1	Chr8	12048783	12049223	LOC_Os08g20100	retrotransposon protein, putative, Ty3-gypsy subclass, expressed
	NERICA 1	Chr8	12052930	12057408	LOC_Os08g20110	retrotransposon protein, putative, Ty3-gypsy subclass, expressed
	NERICA 1	Chr8	12058468	12059914	LOC_Os08g20120	retrotransposon protein, putative, Ty3-gypsy subclass, expressed
	NERICA 1	Chr8	12066869	12068457	LOC_Os08g20130	flavonol sulfotransferase, putative, expressed
	NERICA 1	Chr8	12072924	12075067	LOC_Os08g20150	retrotransposon protein, putative, unclassified
	NERICA 1	Chr8	12088020	12093659	LOC_Os08g20170	retrotransposon protein, putative, Ty3-gypsy subclass, expressed
	NERICA 1	Chr8	12104256	12109534	LOC_Os08g20180	retrotransposon protein, putative, Ty3-gypsy subclass, expressed
	NERICA 1	Chr8	12111235	12112206	LOC_Os08g20190	nitrate and chloride transporter, putative, expressed
	NERICA 1	Chr8	12115583	12121357	LOC_Os08g20200	male sterility protein, putative, expressed
	NERICA 1	Chr8	12129787	12139867	LOC_Os08g20220	retrotransposon protein, putative, unclassified, expressed
	NERICA 1	Chr8	12170582	12177361	LOC_Os08g20270	MEMO1, putative, expressed
	NERICA 1	Chr8	12256990	12259738	LOC_Os08g20410	expressed protein
	NERICA 1	Chr8	12266091	12269671	LOC_Os08g20420	MGD2, putative, expressed
	NERICA 1	Chr8	12272625	12277708	LOC_Os08g20440	OsMADS69 - MADS-box family gene with M-alpha type-box, expressed
	NERICA 1	Chr8	12280861	12281382	LOC_Os08g20470	retrotransposon protein, putative, unclassified
	NERICA 1	Chr8	12284998	12293003	LOC_Os08g20480	OsFBO20 - F-box and other domain containing protein, expressed
	NERICA 1	Chr8	12293336	12300164	LOC_Os08g20486	transposon protein, putative, unclassified, expressed
	NERICA 1	Chr8	12304155	12306485	LOC_Os08g20492	OsFBX285 - F-box domain containing protein, expressed
	NERICA 1	Chr8	12309595	12314800	LOC_Os08g20500	retrotransposon protein, putative, unclassified, expressed
	NERICA 1	Chr8	12331526	12342183	LOC_Os08g20544	expressed protein
	NERICA 1	Chr8	12350726	12357011	LOC_Os08g20570	chloride channel protein, putative, expressed
	NERICA 1	Chr8	12357703	12358959	LOC_Os08g20580	ZOS8-04 - C2H2 zinc finger protein, expressed
	NERICA 1	Chr8	12366915	12369080	LOC_Os08g20590	transposon protein, putative, unclassified, expressed
	NERICA 1	Chr8	12384552	12386790	LOC_Os08g20620	expressed protein
	NERICA 1	Chr8	12395041	12397310	LOC_Os08g20636	expressed protein
	NERICA 1	Chr8	12407736	12408200	LOC_Os08g20644	expressed protein
	NERICA 1	Chr8	12411932	12424769	LOC_Os08g20660	sucrose-phosphate synthase, putative, expressed
	NERICA 1	Chr8	12427020	12428406	LOC_Os08g20670	retrotransposon protein, putative, unclassified, expressed
	NERICA 1	Chr8	12430023	12431050	LOC_Os08g20680	expressed protein
	NERICA 1	Chr8	12432879	12435869	LOC_Os08g20690	retrotransposon protein, putative, unclassified, expressed
	NERICA 1	Chr8	12448494	12454166	LOC_Os08g20720	retrotransposon protein, putative, unclassified, expressed
	NERICA 1	Chr8	12455954	12458105	LOC_Os08g20730	peroxidase precursor, putative, expressed
	NERICA 1	Chr8	12459863	12460107	LOC_Os08g20740	expressed protein
	NERICA 1	Chr8	12461011	12462324	LOC_Os08g20750	retrotransposon protein, putative, unclassified, expressed
	NERICA 1	Chr8	12464479	12464781	LOC_Os08g20760	hypothetical protein
	NERICA 1	Chr8	12486067	12488711	LOC_Os08g20790	retrotransposon protein, putative, Ty3-gypsy subclass
	NERICA 1	Chr8	12488808	12492769	LOC_Os08g20800	retrotransposon protein, putative, Ty3-gypsy subclass, expressed
	NERICA 1	Chr8	12496543	12498136	LOC_Os08g20830	retrotransposon protein, putative, Ty3-gypsy subclass, expressed
	NERICA 1	Chr8	12518923	12522139	LOC_Os08g20870	retrotransposon protein, putative, Ty3-gypsy subclass, expressed
	NERICA 1	Chr8	12622333	12631852	LOC_Os08g21124	retrotransposon protein, putative, Ty3-gypsy subclass, expressed
	NERICA 1	Chr8	12646041	12649444	LOC_Os08g21170	transposon protein, putative, CACTA, En/Spm sub-class, expressed
	NERICA 1	Chr8	12649924	12650736	LOC_Os08g21180	maSp2a, putative, expressed
	NERICA 1	Chr8	12656840	12660347	LOC_Os08g21200	transposon protein, putative, CACTA, En/Spm sub-class, expressed
	NERICA 1	Chr8	12661517	12665576	LOC_Os08g21210	transposon protein, putative, CACTA, En/Spm sub-class, expressed
	NERICA 1	Chr8	12666920	12673075	LOC_Os08g21220	retrotransposon protein, putative, unclassified, expressed
	NERICA 1	Chr8	12673691	12676996	LOC_Os08g21230	retrotransposon protein, putative, unclassified, expressed
	NERICA 1	Chr8	12684717	12685626	LOC_Os08g21240	hypothetical protein
	NERICA 1	Chr8	12687341	12688108	LOC_Os08g21250	retrotransposon protein, putative, unclassified
	NERICA 1	Chr8	12695327	12695731	LOC_Os08g21260	retrotransposon protein, putative, Ty3-gypsy subclass
	NERICA 1	Chr8	12698521	12702312	LOC_Os08g21280	retrotransposon protein, putative, Ty3-gypsy subclass, expressed
	NERICA 1	Chr8	12705469	12706017	LOC_Os08g21290	retrotransposon protein, putative, Ty3-gypsy subclass
	NERICA 1	Chr8	12706944	12708732	LOC_Os08g21300	retrotransposon protein, putative, Ty3-gypsy subclass, expressed
	NERICA 1	Chr8	12709948	12710181	LOC_Os08g21320	hypothetical protein
	NERICA 1	Chr8	12710873	12719471	LOC_Os08g21330	formamidopyrimidine-DNA glycosylase, putative, expressed
	NERICA 1	Chr8	12724301	12732653	LOC_Os08g21350	cig3, putative, expressed
	NERICA 1	Chr8	12736599	12744524	LOC_Os08g21360	retrotransposon protein, putative, Ty3-gypsy subclass, expressed
	NERICA 1	Chr8	12749136	12751610	LOC_Os08g21370	retrotransposon protein, putative, unclassified, expressed
	NERICA 1	Chr8	12754239	12760198	LOC_Os08g21380	retrotransposon protein, putative, unclassified, expressed
	NERICA 1	Chr8	12761397	12763302	LOC_Os08g21390	retrotransposon, putative, centromere-specific
	NERICA 1	Chr8	12767756	12770853	LOC_Os08g21410	retrotransposon, putative, centromere-specific, expressed
	NERICA 1	Chr8	12774744	12777983	LOC_Os08g21420	retrotransposon, putative, centromere-specific, expressed
	NERICA 1	Chr8	12778436	12782289	LOC_Os08g21434	retrotransposon, putative, centromere-specific, expressed
	NERICA 1	Chr8	12785561	12785860	LOC_Os08g21450	transposon protein, putative, unclassified, expressed
	NERICA 1	Chr8	12789954	12793784	LOC_Os08g21460	retrotransposon protein, putative, Ty3-gypsy subclass, expressed
	NERICA 1	Chr8	12795752	12796584	LOC_Os08g21470	retrotransposon, putative, centromere-specific, expressed
	NERICA 1	Chr8	12799012	12801452	LOC_Os08g21474	retrotransposon, putative, centromere-specific
	NERICA 1	Chr8	12802744	12806062	LOC_Os08g21480	retrotransposon protein, putative, Ty3-gypsy subclass
	NERICA 1	Chr8	12806410	12809626	LOC_Os08g21490	retrotransposon protein, putative, Ty3-gypsy subclass, expressed
	NERICA 1	Chr8	12812661	12814359	LOC_Os08g21500	retrotransposon, putative, centromere-specific
	NERICA 1	Chr8	12822192	12824261	LOC_Os08g21520	retrotransposon protein, putative, unclassified
	NERICA 1	Chr8	12829625	12830056	LOC_Os08g21530	expressed protein
	NERICA 1	Chr8	12830882	12836049	LOC_Os08g21541	expressed protein
	NERICA 1	Chr8	12838368	12840823	LOC_Os08g21554	expressed protein
	NERICA 1	Chr8	12843778	12845603	LOC_Os08g21561	PPR repeat domain containing protein, putative, expressed
	NERICA 1	Chr8	12847980	12850114	LOC_Os08g21570	25.3 kDa vesicle transport protein, putative, expressed
	NERICA 1	Chr8	12854431	12874470	LOC_Os08g21590	phosphatidylinositol 3-kinase, root isoform, putative, expressed
	NERICA 1	Chr8	12883719	12884392	LOC_Os08g21630	RAD23 protein, putative, expressed
	NERICA 1	Chr8	12895544	12896019	LOC_Os08g21650	expressed protein
	NERICA 1	Chr8	12902181	12903124	LOC_Os08g21654	retrotransposon protein, putative, Ty3-gypsy subclass, expressed
	NERICA 1	Chr8	12906720	12913661	LOC_Os08g21660	WD domain, G-beta repeat domain containing protein, expressed
	NERICA 1	Chr8	12914229	12915285	LOC_Os08g21670	expressed protein
	NERICA 1	Chr8	12916237	12920181	LOC_Os08g21680	retrotransposon, putative, centromere-specific, expressed
	NERICA 1	Chr8	13000764	13005578	LOC_Os08g21700	DCL, chloroplast precursor, putative, expressed
	NERICA 1	Chr8	13010480	13012597	LOC_Os08g21710	retrotransposon protein, putative, unclassified
	NERICA 1	Chr8	13017242	13017660	LOC_Os08g21720	rhamnogalacturonate lyase, putative
	NERICA 1	Chr8	13022679	13024345	LOC_Os08g21740	retrotransposon protein, putative, unclassified, expressed
	NERICA 1	Chr8	13028055	13034215	LOC_Os08g21760	Rer1 protein, putative, expressed
	NERICA 1	Chr8	13035395	13039544	LOC_Os08g21770	retrotransposon, putative, centromere-specific, expressed
	NERICA 1	Chr8	13041137	13042242	LOC_Os08g21780	retrotransposon, putative, centromere-specific, expressed
	NERICA 1	Chr8	13043825	13046698	LOC_Os08g21790	retrotransposon protein, putative, unclassified, expressed
	NERICA 1	Chr8	13047527	13051299	LOC_Os08g21800	retrotransposon protein, putative, unclassified, expressed
	NERICA 1	Chr8	13051741	13054028	LOC_Os08g21804	retrotransposon protein, putative, unclassified
	NERICA 1	Chr8	13057114	13058417	LOC_Os08g21810	retrotransposon, putative, centromere-specific, expressed
	NERICA 1	Chr8	13059425	13060579	LOC_Os08g21820	retrotransposon, putative, centromere-specific
	NERICA 1	Chr8	13063000	13063602	LOC_Os08g21830	retrotransposon protein, putative, Ty3-gypsy subclass, expressed
	NERICA 1	Chr8	13072637	13076061	LOC_Os08g21840	50S ribosomal protein L15, putative, expressed
	NERICA 1	Chr8	13079382	13080035	LOC_Os08g21849	retrotransposon, putative, centromere-specific
	NERICA 1	Chr8	13358943	13367575	LOC_Os08g22149	CBS domain containing membrane protein, putative, expressed
	NERICA 1	Chr8	13378340	13384735	LOC_Os08g22180	retrotransposon protein, putative, Ty3-gypsy subclass, expressed
	NERICA 1	Chr8	13389019	13389835	LOC_Os08g22190	expressed protein
	NERICA 1	Chr8	13392628	13398572	LOC_Os08g22200	expressed protein
	NERICA 1	Chr8	13399565	13401107	LOC_Os08g22210	retrotransposon protein, putative, unclassified
	NERICA 1	Chr8	13420590	13425113	LOC_Os08g22270	retrotransposon protein, putative, Ty3-gypsy subclass
	NERICA 1	Chr8	13430627	13435905	LOC_Os08g22284	retrotransposon protein, putative, Ty3-gypsy subclass, expressed
	NERICA 1	Chr8	13438274	13438537	LOC_Os08g22300	retrotransposon, putative, centromere-specific
	NERICA 1	Chr8	13446530	13451360	LOC_Os08g22310	retrotransposon protein, putative, unclassified, expressed
	NERICA 1	Chr8	13452808	13455524	LOC_Os08g22320	retrotransposon protein, putative, unclassified, expressed
	NERICA 1	Chr8	13456974	13460963	LOC_Os08g22330	retrotransposon protein, putative, unclassified, expressed
	NERICA 1	Chr8	13471744	13479204	LOC_Os08g22354	polyadenylate-binding protein, putative, expressed
	NERICA 1	Chr8	13488181	13490351	LOC_Os08g22370	retrotransposon protein, putative, unclassified, expressed
	NERICA 1	Chr8	13494686	13499083	LOC_Os08g22380	retrotransposon protein, putative, unclassified, expressed
	NERICA 1	Chr8	13516557	13520846	LOC_Os08g22400	retrotransposon protein, putative, unclassified
	NERICA 1	Chr8	13522582	13525582	LOC_Os08g22410	retrotransposon protein, putative, unclassified, expressed
	NERICA 1	Chr8	13534075	13537266	LOC_Os08g22430	retrotransposon protein, putative, unclassified
	NERICA 1	Chr8	13555420	13557801	LOC_Os08g22500	retrotransposon protein, putative, Ty3-gypsy subclass
	NERICA 1	Chr8	13558673	13561451	LOC_Os08g22510	retrotransposon protein, putative, Ty3-gypsy subclass, expressed
	NERICA 1	Chr8	13565960	13568205	LOC_Os08g22520	retrotransposon protein, putative, unclassified, expressed
	NERICA 1	Chr8	13571708	13576185	LOC_Os08g22540	retrotransposon protein, putative, Ty3-gypsy subclass, expressed
	NERICA 1	Chr8	13587179	13588958	LOC_Os08g22570	retrotransposon protein, putative, Ty3-gypsy subclass
	NERICA 1	Chr8	13591960	13594066	LOC_Os08g22590	retrotransposon protein, putative, unclassified, expressed
	NERICA 1	Chr8	13603168	13604269	LOC_Os08g22604	expressed protein
	NERICA 1	Chr8	13606598	13607401	LOC_Os08g22610	retrotransposon protein, putative, Ty3-gypsy subclass
	NERICA 1	Chr8	13608019	13612716	LOC_Os08g22620	retrotransposon protein, putative, Ty3-gypsy subclass, expressed
	NERICA 1	Chr8	13613046	13615974	LOC_Os08g22630	retrotransposon protein, putative, unclassified, expressed
	NERICA 1	Chr8	13617931	13622393	LOC_Os08g22640	retrotransposon protein, putative, unclassified, expressed
	NERICA 1	Chr8	13624331	13630600	LOC_Os08g22650	retrotransposon protein, putative, Ty3-gypsy subclass, expressed
	NERICA 1	Chr8	13633176	13635206	LOC_Os08g22660	retrotransposon, putative, centromere-specific, expressed
	NERICA 1	Chr8	13665734	13669414	LOC_Os08g22740	retrotransposon protein, putative, unclassified
	NERICA 1	Chr8	13677003	13679689	LOC_Os08g22750	retrotransposon protein, putative, Ty3-gypsy subclass, expressed
	NERICA 1	Chr8	13680047	13687196	LOC_Os08g22760	retrotransposon protein, putative, Ty3-gypsy subclass, expressed
	NERICA 1	Chr8	13689154	13690378	LOC_Os08g22770	retrotransposon protein, putative, Ty3-gypsy subclass
	NERICA 1	Chr8	13690574	13696631	LOC_Os08g22780	retrotransposon protein, putative, Ty3-gypsy subclass, expressed
	NERICA 1	Chr8	13701038	13708567	LOC_Os08g22790	retrotransposon protein, putative, unclassified, expressed
	NERICA 1	Chr8	13709870	13712729	LOC_Os08g22810	retrotransposon protein, putative, unclassified, expressed
	NERICA 1	Chr8	13728672	13730719	LOC_Os08g22830	retrotransposon protein, putative, Ty3-gypsy subclass, expressed
	NERICA 1	Chr8	13735426	13738459	LOC_Os08g22840	expressed protein
	NERICA 1	Chr8	13738801	13740419	LOC_Os08g22852	expressed protein
	NERICA 1	Chr8	13740479	13765529	LOC_Os08g22864	sec8 exocyst complex component specific domain containing protein, expressed
	NERICA 1	Chr8	13773054	13774365	LOC_Os08g22890	retrotransposon protein, putative, Ty3-gypsy subclass
	NERICA 1	Chr8	13774700	13776393	LOC_Os08g22900	retrotransposon protein, putative, unclassified
	NERICA 1	Chr8	13776729	13778728	LOC_Os08g22910	retrotransposon, putative, centromere-specific
	NERICA 1	Chr8	13779636	13781102	LOC_Os08g22920	retrotransposon, putative, centromere-specific
	NERICA 1	Chr8	13785023	13787295	LOC_Os08g22930	conserved hypothetical protein
	NERICA 1	Chr8	13799618	13811645	LOC_Os08g22960	retrotransposon protein, putative, Ty3-gypsy subclass, expressed
	NERICA 1	Chr8	13815761	13816642	LOC_Os08g22970	retrotransposon protein, putative, unclassified
	NERICA 1	Chr8	13856333	13858696	LOC_Os08g23000	retrotransposon protein, putative, Ty1-copia subclass
	NERICA 1	Chr8	13861089	13861658	LOC_Os08g23010	retrotransposon protein, putative, unclassified
	NERICA 1	Chr8	13862018	13867595	LOC_Os08g23020	retrotransposon protein, putative, unclassified, expressed
	NERICA 1	Chr8	13868915	13869157	LOC_Os08g23030	hypothetical protein
	NERICA 1	Chr8	13871787	13872554	LOC_Os08g23040	retrotransposon protein, putative, Ty3-gypsy subclass, expressed
	NERICA 1	Chr8	13872809	13877009	LOC_Os08g23050	retrotransposon protein, putative, Ty3-gypsy subclass, expressed
	NERICA 1	Chr8	13908086	13909842	LOC_Os08g23090	retrotransposon protein, putative, unclassified, expressed
	NERICA 1	Chr8	13912643	13919786	LOC_Os08g23100	cyclase family protein, putative, expressed
	NERICA 1	Chr8	13919925	13925717	LOC_Os08g23110	tRNA synthetase, putative, expressed
	NERICA 1	Chr8	13930451	13934710	LOC_Os08g23120	RNA recognition motif containing protein, putative, expressed
	NERICA 1	Chr8	13937457	13942087	LOC_Os08g23130	oligopeptide transporter, putative, expressed
	NERICA 1	Chr8	13943831	13950707	LOC_Os08g23140	expressed protein
	NERICA 1	Chr8	13954452	13958415	LOC_Os08g23150	indole-3-glycerol phosphate synthase, chloroplast precursor, putative, expressed
	NERICA 1	Chr8	13965559	13972066	LOC_Os08g23160	expressed protein
	NERICA 1	Chr8	13973115	13973802	LOC_Os08g23170	expressed protein
	NERICA 1	Chr8	13985040	13988220	LOC_Os08g23180	fasciclin-like arabinogalactan protein 8 precursor, putative, expressed
	NERICA 1	Chr8	13989903	13990121	LOC_Os08g23189	hypothetical protein
	NERICA 1	Chr8	13992134	13995709	LOC_Os08g23200	transposon protein, putative, Ac/Ds sub-class, expressed
	NERICA 1	Chr8	14016434	14017518	LOC_Os08g23210	retrotransposon protein, putative, unclassified, expressed
	NERICA 1	Chr8	14019794	14020425	LOC_Os08g23220	expressed protein
	NERICA 1	Chr8	14030825	14033372	LOC_Os08g23240	retrotransposon protein, putative, unclassified, expressed
	NERICA 1	Chr8	14044092	14045678	LOC_Os08g23270	transposon protein, putative, unclassified
	NERICA 1	Chr8	14048233	14051353	LOC_Os08g23280	expressed protein
	NERICA 1	Chr8	14056070	14058411	LOC_Os08g23290	serine/threonine-protein kinase BRI1-like 2 precursor, putative, expressed
	NERICA 1	Chr8	14078934	14082484	LOC_Os08g23320	para-hydroxybenzoate--polyprenyltransferase, mitochondrial precursor, putative, expressed
	NERICA 1	Chr8	14085618	14090507	LOC_Os08g23330	transposon protein, putative, CACTA, En/Spm sub-class, expressed
	NERICA 1	Chr8	14100318	14100698	LOC_Os08g23350	expressed protein
	NERICA 1	Chr8	14106107	14117751	LOC_Os08g23360	signal recognition particle 68 kDa protein, putative, expressed
	NERICA 1	Chr8	14132279	14135705	LOC_Os08g23380	retrotransposon protein, putative, unclassified, expressed
	NERICA 1	Chr8	14164722	14166291	LOC_Os08g23420	conserved hypothetical protein
	NERICA 1	Chr8	14167710	14178889	LOC_Os08g23430	starch binding domain containing protein, putative, expressed
	NERICA 1	Chr8	14186144	14195420	LOC_Os08g23440	amino acid permease family protein, putative, expressed
	NERICA 1	Chr8	14196341	14200309	LOC_Os08g23450	retrotransposon protein, putative, unclassified, expressed
	NERICA 1	Chr8	14222825	14224885	LOC_Os08g23490	retrotransposon protein, putative, unclassified
	NERICA 1	Chr8	14225520	14225960	LOC_Os08g23500	retrotransposon protein, putative, unclassified
	NERICA 1	Chr8	14246663	14247406	LOC_Os08g23530	retrotransposon protein, putative, unclassified
	NERICA 1	Chr8	14250788	14253028	LOC_Os08g23540	retrotransposon protein, putative, unclassified, expressed
	NERICA 1	Chr8	14258300	14259072	LOC_Os08g23560	hypothetical protein
	NERICA 1	Chr8	14260500	14263506	LOC_Os08g23570	B3 DNA binding domain containing protein, expressed
	NERICA 1	Chr8	14267649	14275938	LOC_Os08g23580	transposon protein, putative, CACTA, En/Spm sub-class, expressed
	NERICA 1	Chr8	14288039	14289215	LOC_Os08g23600	expressed protein
	NERICA 1	Chr8	14290785	14293616	LOC_Os08g23610	retrotransposon, putative, centromere-specific, expressed
	NERICA 1	Chr8	14293963	14299947	LOC_Os08g23620	retrotransposon protein, putative, Ty3-gypsy subclass
	NERICA 1	Chr8	14301043	14306220	LOC_Os08g23630	retrotransposon protein, putative, unclassified, expressed
	NERICA 1	Chr8	14306840	14308697	LOC_Os08g23640	retrotransposon protein, putative, unclassified
	NERICA 1	Chr8	14312038	14319643	LOC_Os08g23654	retrotransposon protein, putative, Ty3-gypsy subclass, expressed
	NERICA 1	Chr8	14319699	14320501	LOC_Os08g23670	expressed protein
	NERICA 1	Chr8	14321256	14328134	LOC_Os08g23680	FHA domain containing protein, putative, expressed
	NERICA 1	Chr8	14328555	14328992	LOC_Os08g23690	hypothetical protein
	NERICA 1	Chr8	14331008	14338408	LOC_Os08g23700	transposon protein, putative, Mutator sub-class, expressed
	NERICA 1	Chr8	14340459	14342940	LOC_Os08g23710	ribosomal protein L7Ae, putative, expressed
	NERICA 1	Chr8	14349346	14354637	LOC_Os08g23720	glucan endo-1,3-beta-glucosidase precursor, putative, expressed
	NERICA 1	Chr8	14356969	14361049	LOC_Os08g23730	class I glutamine amidotransferase, putative, expressed
	NERICA 1	Chr8	14362636	14366745	LOC_Os08g23740	OsSub55 - Putative Subtilisin homologue, expressed
	NERICA 1	Chr8	14367114	14367657	LOC_Os08g23750	expressed protein
	NERICA 1	Chr8	14371649	14377016	LOC_Os08g23754	expressed protein
	NERICA 1	Chr8	14383717	14394849	LOC_Os08g23770	retrotransposon protein, putative, unclassified, expressed
	NERICA 1	Chr8	14397923	14403073	LOC_Os08g23780	glycosyl transferase 8 domain containing protein, putative, expressed
	NERICA 1	Chr8	14404164	14406706	LOC_Os08g23790	polygalacturonase, putative, expressed
	NERICA 1	Chr8	14408817	14410585	LOC_Os08g23800	expressed protein
	NERICA 1	Chr8	14414336	14418996	LOC_Os08g23810	enoyl-acyl-carrier-protein reductase NADH, chloroplast precursor, expressed
	NERICA 1	Chr8	14450166	14451006	LOC_Os08g23870	late embryogenesis abundant group 1, putative, expressed
	NERICA 1	Chr8	14465820	14470235	LOC_Os08g23910	transposon protein, putative, CACTA, En/Spm sub-class, expressed
	NERICA 1	Chr8	14475910	14482282	LOC_Os08g23930	ENT domain containing protein, expressed
	NERICA 1	Chr8	14483457	14484366	LOC_Os08g23940	expressed protein
	NERICA 1	Chr8	14487703	14489485	LOC_Os08g23950	expressed protein
	NERICA 1	Chr8	14491822	14494629	LOC_Os08g23960	OsFBL46 - F-box domain and LRR containing protein, expressed
	NERICA 1	Chr8	14512278	14515209	LOC_Os08g23990	retrotransposon protein, putative, unclassified, expressed
	NERICA 1	Chr8	14519023	14520861	LOC_Os08g24000	retrotransposon protein, putative, unclassified, expressed
	NERICA 1	Chr8	14521656	14522853	LOC_Os08g24010	retrotransposon protein, putative, unclassified
	NERICA 1	Chr8	14526412	14527273	LOC_Os08g24020	retrotransposon protein, putative, unclassified
	NERICA 1	Chr8	14528415	14531651	LOC_Os08g24030	transposon protein, putative, unclassified
	NERICA 1	Chr8	14543445	14544589	LOC_Os08g24050	retrotransposon protein, putative, unclassified, expressed
	NERICA 1	Chr8	14545352	14546755	LOC_Os08g24060	retrotransposon protein, putative, unclassified
	NERICA 1	Chr8	14564227	14570051	LOC_Os08g24120	retrotransposon protein, putative, unclassified, expressed
	NERICA 1	Chr8	14571510	14574266	LOC_Os08g24130	retrotransposon protein, putative, unclassified, expressed
	NERICA 1	Chr8	14580096	14581874	LOC_Os08g24140	OsFBL47 - F-box domain and LRR containing protein, expressed
	NERICA 1	Chr8	14582680	14583382	LOC_Os08g24150	expressed protein
	NERICA 1	Chr8	14587491	14588099	LOC_Os08g24160	invertase/pectin methylesterase inhibitor family protein, putative, expressed
	NERICA 1	Chr8	14599906	14600811	LOC_Os08g24182	expressed protein
	NERICA 1	Chr8	14600881	14605653	LOC_Os08g24190	OsFBX286 - F-box domain containing protein, expressed
	NERICA 1	Chr8	14609105	14610445	LOC_Os08g24210	agmatine coumaroyltransferase, putative, expressed
	NERICA 1	Chr8	14642887	14645838	LOC_Os08g24260	retrotransposon protein, putative, Ty3-gypsy subclass, expressed
	NERICA 1	Chr8	14646154	14652201	LOC_Os08g24270	retrotransposon protein, putative, Ty3-gypsy subclass, expressed
	NERICA 1	Chr8	14654158	14656986	LOC_Os08g24280	transposon protein, putative, CACTA, En/Spm sub-class, expressed
	NERICA 1	Chr8	14659276	14661945	LOC_Os08g24290	transposon protein, putative, CACTA, En/Spm sub-class, expressed
	NERICA 1	Chr8	14673019	14679422	LOC_Os08g24310	receptor-like protein kinase precursor, putative, expressed
	NERICA 1	Chr8	14682482	14686469	LOC_Os08g24320	retrotransposon protein, putative, unclassified, expressed
	NERICA 1	Chr8	14687255	14690827	LOC_Os08g24330	transposon protein, putative, CACTA, En/Spm sub-class, expressed
	NERICA 1	Chr8	14696062	14696857	LOC_Os08g24340	expressed protein
	NERICA 1	Chr8	14698435	14699450	LOC_Os08g24350	hypothetical protein
	NERICA 1	Chr8	14702765	14705177	LOC_Os08g24360	expressed protein
	NERICA 1	Chr8	14714652	14721326	LOC_Os08g24380	NB-ARC domain containing protein, expressed
	NERICA 1	Chr8	14724917	14732071	LOC_Os08g24390	expressed protein
	NERICA 1	Chr8	14738535	14742273	LOC_Os08g24400	SWP, putative, expressed
	NERICA 1	Chr8	14746172	14751508	LOC_Os08g24410	retrotransposon protein, putative, unclassified, expressed
	NERICA 1	Chr8	14752692	14759644	LOC_Os08g24420	SWP, putative, expressed
	NERICA 1	Chr8	14760284	14766266	LOC_Os08g24434	expressed protein
	NERICA 1	Chr8	14777501	14779472	LOC_Os08g24460	hypothetical protein
	NERICA 1	Chr8	14779988	14782859	LOC_Os08g24470	expressed protein
	NERICA 1	Chr8	14786959	14789397	LOC_Os08g24480	HAT family dimerisation domain containing protein, identical, putative, expressed
	NERICA 1	Chr8	14793963	14795465	LOC_Os08g24490	retrotransposon protein, putative, Ty1-copia subclass, expressed
	NERICA 1	Chr8	14796356	14798128	LOC_Os08g24500	retrotransposon protein, putative, Ty3-gypsy subclass, expressed
	NERICA 1	Chr8	14861554	14864636	LOC_Os08g24580	retrotransposon protein, putative, Ty3-gypsy subclass
	NERICA 1	Chr8	14871067	14874791	LOC_Os08g24590	transposon protein, putative, CACTA, En/Spm sub-class, expressed
	NERICA 1	Chr8	14879027	14879954	LOC_Os08g24620	hypothetical protein
	NERICA 1	Chr8	14886671	14887877	LOC_Os08g24630	protein kinase domain containing protein, expressed
	NERICA 1	Chr8	14893145	14896086	LOC_Os08g24640	retrotransposon protein, putative, Ty3-gypsy subclass, expressed
	NERICA 1	Chr8	14896403	14902498	LOC_Os08g24650	retrotransposon protein, putative, Ty3-gypsy subclass, expressed
	NERICA 1	Chr8	14909182	14909967	LOC_Os08g24670	legume lectins beta domain containing protein, putative, expressed
	NERICA 1	Chr8	14912012	14915539	LOC_Os08g24680	retrotransposon protein, putative, unclassified, expressed
	NERICA 1	Chr8	14916009	14918875	LOC_Os08g24690	retrotransposon protein, putative, unclassified, expressed
	NERICA 1	Chr8	14933080	14936354	LOC_Os08g24710	retrotransposon protein, putative, unclassified
	NERICA 1	Chr8	14970694	14971327	LOC_Os08g24740	expressed protein
	NERICA 1	Chr8	14976007	14978065	LOC_Os08g24750	xyloglucan fucosyltransferase, putative, expressed
	NERICA 1	Chr8	14981401	14992328	LOC_Os08g24760	ATP-dependent RNA helicase, putative, expressed
	NERICA 1	Chr8	14997285	15006831	LOC_Os08g24770	protein kinase, putative, expressed
	NERICA 1	Chr8	15011162	15012532	LOC_Os08g24800	expressed protein
	NERICA 1	Chr8	15014619	15016247	LOC_Os08g24810	expressed protein
	NERICA 1	Chr8	15016933	15017367	LOC_Os08g24820	expressed protein
	NERICA 1	Chr8	15019904	15021160	LOC_Os08g24830	OsFBDUF44 - F-box and DUF domain containing protein, expressed
	NERICA 1	Chr8	15026585	15027112	LOC_Os08g24840	expressed protein
	NERICA 1	Chr8	15031584	15032304	LOC_Os08g24850	retrotransposon, putative, centromere-specific, expressed
	NERICA 1	Chr8	15059110	15064638	LOC_Os08g24880	EDM2, putative, expressed
	NERICA 1	Chr8	15066529	15072879	LOC_Os08g24900	retrotransposon protein, putative, unclassified, expressed
	NERICA 1	Chr8	15080495	15081043	LOC_Os08g24910	expressed protein
	NERICA 1	Chr8	15105055	15109398	LOC_Os08g24930	expressed protein
	NERICA 1	Chr8	15115420	15130251	LOC_Os08g24946	EDM2, putative, expressed
[truncated: 25,993 more rows]

## Sheet: Sheet1
d
1	Chr1	2783189	2790454	LOC_Os01g05820	gamma-glutamyltranspeptidase 1 precursor, putative, expressed
1	Chr1	6295991	6297676	LOC_Os01g11670	OsSCP2 - Putative Serine Carboxypeptidase homologue, expressed
1	Chr1	6471718	6485507	LOC_Os01g11920	retrotransposon protein, putative, unclassified, expressed
1	Chr1	6494516	6499769	LOC_Os01g11940	osFTL1 FT-Like1 homologous to Flowering Locus T gene%3B contains Pfam profile PF01161%3A Phosphatidylethanolamine-binding protein, expressed
0	Chr1	6494516	6499769	LOC_Os01g11940	osFTL1 FT-Like1 homologous to Flowering Locus T gene%3B contains Pfam profile PF01161%3A Phosphatidylethanolamine-binding protein, expressed
1	Chr1	6546714	6554267	LOC_Os01g12040	transposon protein, putative, unclassified, expressed
1	Chr1	6624963	6630463	LOC_Os01g12160	OsGH3.3 - Probable indole-3-acetic acid-amido synthetase, expressed
0	Chr1	6624963	6630463	LOC_Os01g12160	OsGH3.3 - Probable indole-3-acetic acid-amido synthetase, expressed
0	Chr1	6624963	6630463	LOC_Os01g12160	OsGH3.3 - Probable indole-3-acetic acid-amido synthetase, expressed
0	Chr1	6624963	6630463	LOC_Os01g12160	OsGH3.3 - Probable indole-3-acetic acid-amido synthetase, expressed
1	Chr1	6642665	6645196	LOC_Os01g12180	expressed protein
1	Chr1	6653077	6655383	LOC_Os01g12200	expressed protein
1	Chr1	6659149	6662582	LOC_Os01g12210	aluminum-activated malate transporter, putative, expressed
1	Chr1	6663533	6665460	LOC_Os01g12220	uncharacterized protein family UPF0016 domain containing protein, expressed
0	Chr1	6663533	6665460	LOC_Os01g12220	uncharacterized protein family UPF0016 domain containing protein, expressed
1	Chr1	6667854	6670442	LOC_Os01g12230	peptidase C45, acyl-coenzyme A%2F6-aminopenicillanic acid acyl-transferase, putative, expressed
1	Chr1	7936170	7937575	LOC_Os01g14160	retrotransposon, putative, centromere-specific, expressed
1	Chr1	9386194	9390635	LOC_Os01g16540	NEDD8-activating enzyme E1 catalytic subunit, putative, expressed
1	Chr1	9889548	9902738	LOC_Os01g17214	major facilitator superfamily antiporter, putative, expressed
1	Chr1	10113381	10119022	LOC_Os01g18060	sugar transporter superfamily, putative, expressed
1	Chr1	10133857	10135806	LOC_Os01g18080	retrotransposon protein, putative, unclassified, expressed
1	Chr1	11316601	11320197	LOC_Os01g19940	expressed protein
0	Chr1	11316601	11320197	LOC_Os01g19940	expressed protein
1	Chr1	11378988	11379725	LOC_Os01g20030	expressed protein
1	Chr1	11386070	11387654	LOC_Os01g20050	retrotransposon protein, putative, unclassified, expressed
1	Chr1	11398914	11401032	LOC_Os01g20080	transposon protein, putative, CACTA, En%2FSpm sub-class
1	Chr1	11458955	11463442	LOC_Os01g20160	OsHKT1%3B5 - Na%2B transporter, expressed
0	Chr1	11458955	11463442	LOC_Os01g20160	OsHKT1%3B5 - Na%2B transporter, expressed
0	Chr1	11458955	11463442	LOC_Os01g20160	OsHKT1%3B5 - Na%2B transporter, expressed
1	Chr1	11472467	11475066	LOC_Os01g20170	expressed protein
0	Chr1	11472467	11475066	LOC_Os01g20170	expressed protein
1	Chr1	11804111	11809061	LOC_Os01g21160	2-oxo acid dehydrogenases acyltransferase domain containing protein, expressed
0	Chr1	11804111	11809061	LOC_Os01g21160	2-oxo acid dehydrogenases acyltransferase domain containing protein, expressed
0	Chr1	11804111	11809061	LOC_Os01g21160	2-oxo acid dehydrogenases acyltransferase domain containing protein, expressed
1	Chr1	11817810	11823814	LOC_Os01g21190	transposon protein, putative, unclassified, expressed
0	Chr1	11817810	11823814	LOC_Os01g21190	transposon protein, putative, unclassified, expressed
0	Chr1	11817810	11823814	LOC_Os01g21190	transposon protein, putative, unclassified, expressed
0	Chr1	11817810	11823814	LOC_Os01g21190	transposon protein, putative, unclassified, expressed
1	Chr1	11831607	11839055	LOC_Os01g21210	retrotransposon protein, putative, unclassified, expressed
1	Chr1	11840972	11843234	LOC_Os01g21220	retrotransposon protein, putative, unclassified
1	Chr1	11897558	11902407	LOC_Os01g21300	esterase%2Flipase%2Fthioesterase family protein, putative, expressed
0	Chr1	11897558	11902407	LOC_Os01g21300	esterase%2Flipase%2Fthioesterase family protein, putative, expressed
1	Chr1	11906864	11910916	LOC_Os01g21320	NAD dependent epimerase%2Fdehydratase family domain containing protein, expressed
1	Chr1	11953342	11955449	LOC_Os01g21410	expressed protein
1	Chr1	12157455	12161768	LOC_Os01g21670	plant protein of unknown function domain containing protein, expressed
0	Chr1	12157455	12161768	LOC_Os01g21670	plant protein of unknown function domain containing protein, expressed
0	Chr1	12157455	12161768	LOC_Os01g21670	plant protein of unknown function domain containing protein, expressed
0	Chr1	12157455	12161768	LOC_Os01g21670	plant protein of unknown function domain containing protein, expressed
1	Chr1	12163770	12164080	LOC_Os01g21680	expressed protein
0	Chr1	12163770	12164080	LOC_Os01g21680	expressed protein
1	Chr1	12166733	12170415	LOC_Os01g21690	retrotransposon, putative, centromere-specific, expressed
0	Chr1	12166733	12170415	LOC_Os01g21690	retrotransposon, putative, centromere-specific, expressed
0	Chr1	12166733	12170415	LOC_Os01g21690	retrotransposon, putative, centromere-specific, expressed
0	Chr1	12166733	12170415	LOC_Os01g21690	retrotransposon, putative, centromere-specific, expressed
0	Chr1	12166733	12170415	LOC_Os01g21690	retrotransposon, putative, centromere-specific, expressed
0	Chr1	12166733	12170415	LOC_Os01g21690	retrotransposon, putative, centromere-specific, expressed
0	Chr1	12166733	12170415	LOC_Os01g21690	retrotransposon, putative, centromere-specific, expressed
1	Chr1	12521032	12526795	LOC_Os01g22270	retrotransposon protein, putative, unclassified, expressed
0	Chr1	12521032	12526795	LOC_Os01g22270	retrotransposon protein, putative, unclassified, expressed
1	Chr1	12564283	12570032	LOC_Os01g22352	peroxidase precursor, putative, expressed
0	Chr1	12564283	12570032	LOC_Os01g22352	peroxidase precursor, putative, expressed
0	Chr1	12564283	12570032	LOC_Os01g22352	peroxidase precursor, putative, expressed
0	Chr1	12564283	12570032	LOC_Os01g22352	peroxidase precursor, putative, expressed
0	Chr1	12564283	12570032	LOC_Os01g22352	peroxidase precursor, putative, expressed
0	Chr1	12564283	12570032	LOC_Os01g22352	peroxidase precursor, putative, expressed
0	Chr1	12564283	12570032	LOC_Os01g22352	peroxidase precursor, putative, expressed
0	Chr1	12564283	12570032	LOC_Os01g22352	peroxidase precursor, putative, expressed
0	Chr1	12564283	12570032	LOC_Os01g22352	peroxidase precursor, putative, expressed
0	Chr1	12564283	12570032	LOC_Os01g22352	peroxidase precursor, putative, expressed
0	Chr1	12564283	12570032	LOC_Os01g22352	peroxidase precursor, putative, expressed
1	Chr1	12578189	12582301	LOC_Os01g22370	peroxidase precursor, putative, expressed
0	Chr1	12578189	12582301	LOC_Os01g22370	peroxidase precursor, putative, expressed
1	Chr1	12584652	12594761	LOC_Os01g22390	WD domain containing protein, putative, expressed
0	Chr1	12584652	12594761	LOC_Os01g22390	WD domain containing protein, putative, expressed
1	Chr1	12646586	12650014	LOC_Os01g22500	craniofacial development protein 1, putative, expressed
1	Chr1	12742056	12746046	LOC_Os01g22660	GDSL-like lipase%2Facylhydrolase, putative, expressed
0	Chr1	12742056	12746046	LOC_Os01g22660	GDSL-like lipase%2Facylhydrolase, putative, expressed
1	Chr1	12751899	12753162	LOC_Os01g22680	fruit bromelain precursor, putative, expressed
0	Chr1	12751899	12753162	LOC_Os01g22680	fruit bromelain precursor, putative, expressed
1	Chr1	12756935	12757588	LOC_Os01g22700	organic cation transporter-related, putative, expressed
1	Chr1	12814561	12817628	LOC_Os01g22794	transposon protein, putative, CACTA, En%2FSpm sub-class, expressed
1	Chr1	13272614	13282201	LOC_Os01g23610	dihydrolipoyl dehydrogenase, putative, expressed
1	Chr1	13922344	13927455	LOC_Os01g24750	Ser%2FThr protein phosphatase family protein, putative, expressed
1	Chr1	13986738	13988711	LOC_Os01g24840	conserved hypothetical protein
1	Chr1	13998831	14004121	LOC_Os01g24860	retrotransposon protein, putative, unclassified, expressed
1	Chr1	14005040	14007024	LOC_Os01g24870	retrotransposon protein, putative, unclassified, expressed
0	Chr1	14005040	14007024	LOC_Os01g24870	retrotransposon protein, putative, unclassified, expressed
0	Chr1	14005040	14007024	LOC_Os01g24870	retrotransposon protein, putative, unclassified, expressed
0	Chr1	14005040	14007024	LOC_Os01g24870	retrotransposon protein, putative, unclassified, expressed
1	Chr1	14012515	14019465	LOC_Os01g24880	zinc finger, C3HC4 type domain containing protein, expressed
0	Chr1	14012515	14019465	LOC_Os01g24880	zinc finger, C3HC4 type domain containing protein, expressed
1	Chr1	14026067	14026560	LOC_Os01g24900	expressed protein
1	Chr1	14026791	14028833	LOC_Os01g24910	transposon protein, putative, CACTA, En%2FSpm sub-class, expressed
1	Chr1	14031364	14038788	LOC_Os01g24920	poly synthetase 2-B, putative, expressed
1	Chr1	14043089	14044083	LOC_Os01g24930	hypothetical protein
1	Chr1	14171243	14175815	LOC_Os01g25110	clathrin adaptor complex small chain domain containing protein, expressed
0	Chr1	14171243	14175815	LOC_Os01g25110	clathrin adaptor complex small chain domain containing protein, expressed
0	Chr1	14171243	14175815	LOC_Os01g25110	clathrin adaptor complex small chain domain containing protein, expressed
0	Chr1	14171243	14175815	LOC_Os01g25110	clathrin adaptor complex small chain domain containing protein, expressed
1	Chr1	14340133	14357449	LOC_Os01g25386	multidrug resistance-associated protein, putative, expressed
1	Chr1	14414670	14431253	LOC_Os01g25450	AIG1 family protein, expressed
0	Chr1	14414670	14431253	LOC_Os01g25450	AIG1 family protein, expressed
1	Chr1	14459951	14461849	LOC_Os01g25510	alpha-amylase isozyme C, putative, expressed
1	Chr1	14754773	14764507	LOC_Os01g26039	expressed protein
1	Chr1	15146084	15152518	LOC_Os01g27160	cullin, putative, expressed
0	Chr1	15146084	15152518	LOC_Os01g27160	cullin, putative, expressed
1	Chr1	15216813	15217959	LOC_Os01g27260	glutathione S-transferase, putative, expressed
1	Chr1	15515054	15523392	LOC_Os01g27790	retrotransposon protein, putative, unclassified, expressed
1	Chr1	15618221	15624566	LOC_Os01g27940	cyclin-L1-1, putative, expressed
1	Chr1	16145806	16147475	LOC_Os01g28830	expressed protein
1	Chr1	16377716	16389716	LOC_Os01g29230	expressed protein
1	Chr1	16400629	16403593	LOC_Os01g29260	retrotransposon protein, putative, unclassified, expressed
0	Chr1	16400629	16403593	LOC_Os01g29260	retrotransposon protein, putative, unclassified, expressed
1	Chr1	16407770	16413368	LOC_Os01g29270	retrotransposon protein, putative, unclassified, expressed
0	Chr1	16407770	16413368	LOC_Os01g29270	retrotransposon protein, putative, unclassified, expressed
1	Chr1	16425783	16430086	LOC_Os01g29320	retrotransposon protein, putative, unclassified, expressed
1	Chr1	16437495	16442130	LOC_Os01g29340	retrotransposon protein, putative, unclassified, expressed
1	Chr1	16464516	16466267	LOC_Os01g29380	retrotransposon protein, putative, unclassified
1	Chr1	16480363	16494335	LOC_Os01g29409	tRNA methyltransferase, putative, expressed
0	Chr1	16480363	16494335	LOC_Os01g29409	tRNA methyltransferase, putative, expressed
1	Chr1	16551839	16557812	LOC_Os01g29530	retrotransposon protein, putative, Ty3-gypsy subclass, expressed
1	Chr1	16565533	16571420	LOC_Os01g29560	retrotransposon protein, putative, unclassified, expressed
1	Chr1	16673797	16678412	LOC_Os01g29760	retrotransposon protein, putative, unclassified, expressed
1	Chr1	16961290	16973754	LOC_Os01g31020	retrotransposon protein, putative, unclassified, expressed
1	Chr1	16987655	16988993	LOC_Os01g31070	retrotransposon protein, putative, Ty3-gypsy subclass
1	Chr1	17078006	17081619	LOC_Os01g31230	retrotransposon, putative, centromere-specific, expressed
0	Chr1	17078006	17081619	LOC_Os01g31230	retrotransposon, putative, centromere-specific, expressed
1	Chr1	17082671	17086418	LOC_Os01g31240	retrotransposon protein, putative, unclassified
1	Chr1	17266159	17274840	LOC_Os01g31580	BZIP protein, putative, expressed
1	Chr1	17531777	17534137	LOC_Os01g32020	retrotransposon, putative, centromere-specific, expressed
1	Chr1	17534896	17536918	LOC_Os01g32030	retrotransposon, putative, centromere-specific
1	Chr1	17548583	17549932	LOC_Os01g32060	retrotransposon protein, putative, unclassified, expressed
1	Chr1	17551621	17553728	LOC_Os01g32070	retrotransposon protein, putative, unclassified, expressed
0	Chr1	17551621	17553728	LOC_Os01g32070	retrotransposon protein, putative, unclassified, expressed
1	Chr1	17583645	17586310	LOC_Os01g32130	expressed protein
1	Chr1	17629789	17630779	LOC_Os01g32200	hypothetical protein
1	Chr1	17632040	17635691	LOC_Os01g32210	retrotransposon protein, putative, unclassified
1	Chr1	17691882	17693677	LOC_Os01g32270	hypothetical protein
1	Chr1	17767880	17768465	LOC_Os01g32380	expressed protein
1	Chr1	17775361	17777353	LOC_Os01g32400	retrotransposon protein, putative, unclassified, expressed
0	Chr1	17775361	17777353	LOC_Os01g32400	retrotransposon protein, putative, unclassified, expressed
1	Chr1	17783039	17783779	LOC_Os01g32420	retrotransposon protein, putative, unclassified, expressed
0	Chr1	17783039	17783779	LOC_Os01g32420	retrotransposon protein, putative, unclassified, expressed
1	Chr1	17789754	17790302	LOC_Os01g32430	expressed protein
1	Chr1	17792209	17794532	LOC_Os01g32439	expressed protein
0	Chr1	17792209	17794532	LOC_Os01g32439	expressed protein
1	Chr1	17798261	17799032	LOC_Os01g32460	expressed protein
1	Chr1	17803151	17804029	LOC_Os01g32470	retrotransposon protein, putative, unclassified
1	Chr1	17808859	17809254	LOC_Os01g32480	retrotransposon, putative, centromere-specific
1	Chr1	17817775	17818718	LOC_Os01g32490	hypothetical protein
1	Chr1	17820210	17826419	LOC_Os01g32500	retrotransposon protein, putative, unclassified, expressed
0	Chr1	17820210	17826419	LOC_Os01g32500	retrotransposon protein, putative, unclassified, expressed
0	Chr1	17820210	17826419	LOC_Os01g32500	retrotransposon protein, putative, unclassified, expressed
0	Chr1	17820210	17826419	LOC_Os01g32500	retrotransposon protein, putative, unclassified, expressed
0	Chr1	17820210	17826419	LOC_Os01g32500	retrotransposon protein, putative, unclassified, expressed
0	Chr1	17820210	17826419	LOC_Os01g32500	retrotransposon protein, putative, unclassified, expressed
0	Chr1	17820210	17826419	LOC_Os01g32500	retrotransposon protein, putative, unclassified, expressed
1	Chr1	17827164	17831627	LOC_Os01g32510	retrotransposon protein, putative, unclassified, expressed
0	Chr1	17827164	17831627	LOC_Os01g32510	retrotransposon protein, putative, unclassified, expressed
0	Chr1	17827164	17831627	LOC_Os01g32510	retrotransposon protein, putative, unclassified, expressed
0	Chr1	17827164	17831627	LOC_Os01g32510	retrotransposon protein, putative, unclassified, expressed
0	Chr1	17827164	17831627	LOC_Os01g32510	retrotransposon protein, putative, unclassified, expressed
0	Chr1	17827164	17831627	LOC_Os01g32510	retrotransposon protein, putative, unclassified, expressed
1	Chr1	17836906	17837466	LOC_Os01g32520	expressed protein
1	Chr1	17840970	17843733	LOC_Os01g32530	transposon protein, putative, CACTA, En%2FSpm sub-class
0	Chr1	17840970	17843733	LOC_Os01g32530	transposon protein, putative, CACTA, En%2FSpm sub-class
1	Chr1	17846809	17849850	LOC_Os01g32550	hypothetical protein
0	Chr1	17846809	17849850	LOC_Os01g32550	hypothetical protein
0	Chr1	17846809	17849850	LOC_Os01g32550	hypothetical protein
0	Chr1	17846809	17849850	LOC_Os01g32550	hypothetical protein
0	Chr1	17846809	17849850	LOC_Os01g32550	hypothetical protein
1	Chr1	17867572	17870398	LOC_Os01g32574	transposon protein, putative, CACTA, En%2FSpm sub-class
1	Chr1	17870537	17871211	LOC_Os01g32590	transposon protein, putative, CACTA, En%2FSpm sub-class, expressed
1	Chr1	17874256	17877337	LOC_Os01g32600	transposon protein, putative, CACTA, En%2FSpm sub-class, expressed
0	Chr1	17874256	17877337	LOC_Os01g32600	transposon protein, putative, CACTA, En%2FSpm sub-class, expressed
1	Chr1	17881781	17885487	LOC_Os01g32610	expressed protein
1	Chr1	17894912	17898610	LOC_Os01g32640	OsFBX9 - F-box domain containing protein, expressed
1	Chr1	17904775	17910174	LOC_Os01g32660	STE_MEK_ste7_MAP2K.2 - STE kinases include homologs to sterile 7, sterile 11 and sterile 20 from yeast, expressed
0	Chr1	17904775	17910174	LOC_Os01g32660	STE_MEK_ste7_MAP2K.2 - STE kinases include homologs to sterile 7, sterile 11 and sterile 20 from yeast, expressed
1	Chr1	17927689	17929705	LOC_Os01g32700	transposon protein, putative, unclassified, expressed
0	Chr1	17927689	17929705	LOC_Os01g32700	transposon protein, putative, unclassified, expressed
0	Chr1	17927689	17929705	LOC_Os01g32700	transposon protein, putative, unclassified, expressed
1	Chr1	17932853	17934360	LOC_Os01g32710	EDM2, putative, expressed
1	Chr1	17935889	17947080	LOC_Os01g32720	expressed protein
0	Chr1	17935889	17947080	LOC_Os01g32720	expressed protein
0	Chr1	17935889	17947080	LOC_Os01g32720	expressed protein
0	Chr1	17935889	17947080	LOC_Os01g32720	expressed protein
0	Chr1	17935889	17947080	LOC_Os01g32720	expressed protein
0	Chr1	17935889	17947080	LOC_Os01g32720	expressed protein
1	Chr1	17947747	17951664	LOC_Os01g32730	tetratricopeptide repeat containing protein, putative, expressed
1	Chr1	17960865	17968602	LOC_Os01g32750	TATA binding protein-associated factor, putative, expressed
0	Chr1	17960865	17968602	LOC_Os01g32750	TATA binding protein-associated factor, putative, expressed
1	Chr1	17969693	17971684	LOC_Os01g32760	hypothetical protein
0	Chr1	17969693	17971684	LOC_Os01g32760	hypothetical protein
0	Chr1	17969693	17971684	LOC_Os01g32760	hypothetical protein
1	Chr1	17975816	17977327	LOC_Os01g32770	DUF260 domain containing protein, putative, expressed
1	Chr1	18671229	18675674	LOC_Os01g33950	expressed protein
1	Chr1	18948821	18956617	LOC_Os01g34374	transposon protein, putative, CACTA, En%2FSpm sub-class, expressed
0	Chr1	18948821	18956617	LOC_Os01g34374	transposon protein, putative, CACTA, En%2FSpm sub-class, expressed
1	Chr1	19026019	19027670	LOC_Os01g34510	hypothetical protein
1	Chr1	19070908	19071216	LOC_Os01g34580	hypothetical protein
1	Chr1	19089909	19094304	LOC_Os01g34620	OsGrx_S15.1 - glutaredoxin subgroup II, expressed
0	Chr1	19089909	19094304	LOC_Os01g34620	OsGrx_S15.1 - glutaredoxin subgroup II, expressed
0	Chr1	19089909	19094304	LOC_Os01g34620	OsGrx_S15.1 - glutaredoxin subgroup II, expressed
0	Chr1	19089909	19094304	LOC_Os01g34620	OsGrx_S15.1 - glutaredoxin subgroup II, expressed
0	Chr1	19089909	19094304	LOC_Os01g34620	OsGrx_S15.1 - glutaredoxin subgroup II, expressed
1	Chr1	19095517	19100157	LOC_Os01g34630	retrotransposon protein, putative, Ty1-copia subclass, expressed
0	Chr1	19095517	19100157	LOC_Os01g34630	retrotransposon protein, putative, Ty1-copia subclass, expressed
1	Chr1	19123411	19129192	LOC_Os01g34680	expressed protein
0	Chr1	19123411	19129192	LOC_Os01g34680	expressed protein
0	Chr1	19123411	19129192	LOC_Os01g34680	expressed protein
1	Chr1	21992872	21997045	LOC_Os01g39110	ZOS1-10 - C2H2 zinc finger protein, expressed
1	Chr1	22579476	22581814	LOC_Os01g40030	expressed protein
1	Chr1	22587503	22589976	LOC_Os01g40040	expressed protein
1	Chr1	22656369	22664571	LOC_Os01g40170	translation initiation factor, putative, expressed
1	Chr1	22756079	22758879	LOC_Os01g40320	DNA damage-binding protein 1, putative, expressed
1	Chr1	22835778	22840127	LOC_Os01g40450	2-aminoethanethiol dioxygenase, putative, expressed
0	Chr1	22835778	22840127	LOC_Os01g40450	2-aminoethanethiol dioxygenase, putative, expressed
0	Chr1	22835778	22840127	LOC_Os01g40450	2-aminoethanethiol dioxygenase, putative, expressed
1	Chr1	22855458	22859753	LOC_Os01g40470	vacuolar ATP synthase subunit d, putative, expressed
0	Chr1	22855458	22859753	LOC_Os01g40470	vacuolar ATP synthase subunit d, putative, expressed
1	Chr1	22879904	22895941	LOC_Os01g40499	S-locus lectin protein kinase family protein, putative, expressed
1	Chr1	22931927	22937272	LOC_Os01g40610	coiled-coil domain-containing protein, putative, expressed
1	Chr1	22983392	22985788	LOC_Os01g40650	expressed protein
1	Chr1	23073579	23079781	LOC_Os01g40820	peptidase family M41 containing protein, expressed
0	Chr1	23073579	23079781	LOC_Os01g40820	peptidase family M41 containing protein, expressed
0	Chr1	23073579	23079781	LOC_Os01g40820	peptidase family M41 containing protein, expressed
0	Chr1	23073579	23079781	LOC_Os01g40820	peptidase family M41 containing protein, expressed
1	Chr1	23082349	23089374	LOC_Os01g40830	transposon protein, putative, Mutator sub-class, expressed
1	Chr1	23090754	23095383	LOC_Os01g40840	serine%2Fthreonine-protein kinase AFC3, putative, expressed
0	Chr1	23090754	23095383	LOC_Os01g40840	serine%2Fthreonine-protein kinase AFC3, putative, expressed
1	Chr1	23097256	23106303	LOC_Os01g40860	aldehyde dehydrogenase, putative, expressed
0	Chr1	23097256	23106303	LOC_Os01g40860	aldehyde dehydrogenase, putative, expressed
1	Chr1	23137484	23142649	LOC_Os01g40910	transposon protein, putative, unclassified
1	Chr1	23145188	23147620	LOC_Os01g40920	hypothetical protein
1	Chr1	23174817	23186976	LOC_Os01g40980	helicase, putative, expressed
1	Chr1	23189362	23213721	LOC_Os01g40990	expressed protein
0	Chr1	23189362	23213721	LOC_Os01g40990	expressed protein
1	Chr1	23257782	23263959	LOC_Os01g41070	retrotransposon protein, putative, unclassified, expressed
1	Chr1	23264627	23267699	LOC_Os01g41080	retrotransposon protein, putative, unclassified, expressed
1	Chr1	23268296	23273414	LOC_Os01g41090	retrotransposon protein, putative, unclassified, expressed
1	Chr1	23280032	23280870	LOC_Os01g41110	expressed protein
0	Chr1	23280032	23280870	LOC_Os01g41110	expressed protein
1	Chr1	23316216	23322915	LOC_Os01g41190	glycine-rich protein, putative, expressed
1	Chr1	23333006	23337594	LOC_Os01g41220	DUF538 domain containing protein, putative, expressed
0	Chr1	23333006	23337594	LOC_Os01g41220	DUF538 domain containing protein, putative, expressed
1	Chr1	23347750	23349394	LOC_Os01g41250	OsFBX17 - F-box domain containing protein, expressed
1	Chr1	23363772	23365998	LOC_Os01g41290	OsFBD5 - F-box and FBD domain containing protein, expressed
1	Chr1	23424049	23424369	LOC_Os01g41390	retrotransposon, putative, centromere-specific
1	Chr1	23456074	23458037	LOC_Os01g41430	UDP-glucoronosyl and UDP-glucosyl transferase, putative, expressed
0	Chr1	23456074	23458037	LOC_Os01g41430	UDP-glucoronosyl and UDP-glucosyl transferase, putative, expressed
1	Chr1	23472219	23474470	LOC_Os01g41460	retrotransposon protein, putative, Ty3-gypsy subclass, expressed
0	Chr1	23472219	23474470	LOC_Os01g41460	retrotransposon protein, putative, Ty3-gypsy subclass, expressed
0	Chr1	23472219	23474470	LOC_Os01g41460	retrotransposon protein, putative, Ty3-gypsy subclass, expressed
1	Chr1	23498443	23502377	LOC_Os01g41510	calcineurin B, putative, expressed
1	Chr1	23553683	23557654	LOC_Os01g41610	mitochondrial ATP synthase g subunit family protein, putative, expressed
1	Chr1	23569779	23576544	LOC_Os01g41630	serine%2Fthreonine protein phosphatase 2A 55 kDa regulatory subunit B, putative, expressed
1	Chr1	23682382	23685393	LOC_Os01g41820	cytochrome P450 72A1, putative, expressed
1	Chr1	23702080	23704044	LOC_Os01g41850	transposon protein, putative, unclassified, expressed
1	Chr1	23712305	23713236	LOC_Os01g41860	hypothetical protein
1	Chr1	23746840	23751713	LOC_Os01g41890	MLA1, putative, expressed
1	Chr1	23782487	23785775	LOC_Os01g41950	expressed protein
1	Chr1	23787960	23796972	LOC_Os01g41960	retrotransposon protein, putative, unclassified, expressed
0	Chr1	23787960	23796972	LOC_Os01g41960	retrotransposon protein, putative, unclassified, expressed
0	Chr1	23787960	23796972	LOC_Os01g41960	retrotransposon protein, putative, unclassified, expressed
1	Chr1	23875313	23876214	LOC_Os01g42100	expressed protein
1	Chr1	23896936	23897459	LOC_Os01g42160	MEGL14 - Maternally expressed gene MEG family protein precursor, putative, expressed
1	Chr1	23923718	23933451	LOC_Os01g42234	amino acid permease family protein, putative, expressed
0	Chr1	23923718	23933451	LOC_Os01g42234	amino acid permease family protein, putative, expressed
0	Chr1	23923718	23933451	LOC_Os01g42234	amino acid permease family protein, putative, expressed
1	Chr1	23938369	23949895	LOC_Os01g42260	transcriptional corepressor LEUNIG, putative, expressed
0	Chr1	23938369	23949895	LOC_Os01g42260	transcriptional corepressor LEUNIG, putative, expressed
0	Chr1	23938369	23949895	LOC_Os01g42260	transcriptional corepressor LEUNIG, putative, expressed
0	Chr1	23938369	23949895	LOC_Os01g42260	transcriptional corepressor LEUNIG, putative, expressed
1	Chr1	23952800	23963455	LOC_Os01g42270	transcriptional corepressor LEUNIG, putative, expressed
0	Chr1	23952800	23963455	LOC_Os01g42270	transcriptional corepressor LEUNIG, putative, expressed
0	Chr1	23952800	23963455	LOC_Os01g42270	transcriptional corepressor LEUNIG, putative, expressed
0	Chr1	23952800	23963455	LOC_Os01g42270	transcriptional corepressor LEUNIG, putative, expressed
0	Chr1	23952800	23963455	LOC_Os01g42270	transcriptional corepressor LEUNIG, putative, expressed
0	Chr1	23952800	23963455	LOC_Os01g42270	transcriptional corepressor LEUNIG, putative, expressed
1	Chr1	23975949	23982081	LOC_Os01g42294	inactive receptor kinase At2g26730 precursor, putative, expressed
0	Chr1	23975949	23982081	LOC_Os01g42294	inactive receptor kinase At2g26730 precursor, putative, expressed
0	Chr1	23975949	23982081	LOC_Os01g42294	inactive receptor kinase At2g26730 precursor, putative, expressed
0	Chr1	23975949	23982081	LOC_Os01g42294	inactive receptor kinase At2g26730 precursor, putative, expressed
0	Chr1	23975949	23982081	LOC_Os01g42294	inactive receptor kinase At2g26730 precursor, putative, expressed
0	Chr1	23975949	23982081	LOC_Os01g42294	inactive receptor kinase At2g26730 precursor, putative, expressed
1	Chr1	24001541	24002970	LOC_Os01g42310	retrotransposon protein, putative, unclassified
0	Chr1	24001541	24002970	LOC_Os01g42310	retrotransposon protein, putative, unclassified
1	Chr1	24015673	24019941	LOC_Os01g42320	aspartic proteinase nepenthesin-2 precursor, putative, expressed
0	Chr1	24015673	24019941	LOC_Os01g42320	aspartic proteinase nepenthesin-2 precursor, putative, expressed
0	Chr1	24015673	24019941	LOC_Os01g42320	aspartic proteinase nepenthesin-2 precursor, putative, expressed
0	Chr1	24015673	24019941	LOC_Os01g42320	aspartic proteinase nepenthesin-2 precursor, putative, expressed
0	Chr1	24015673	24019941	LOC_Os01g42320	aspartic proteinase nepenthesin-2 precursor, putative, expressed
0	Chr1	24015673	24019941	LOC_Os01g42320	aspartic proteinase nepenthesin-2 precursor, putative, expressed
0	Chr1	24015673	24019941	LOC_Os01g42320	aspartic proteinase nepenthesin-2 precursor, putative, expressed
1	Chr1	24047544	24055918	LOC_Os01g42350	pleiotropic drug resistance protein, putative, expressed
0	Chr1	24047544	24055918	LOC_Os01g42350	pleiotropic drug resistance protein, putative, expressed
0	Chr1	24047544	24055918	LOC_Os01g42350	pleiotropic drug resistance protein, putative, expressed
0	Chr1	24047544	24055918	LOC_Os01g42350	pleiotropic drug resistance protein, putative, expressed
0	Chr1	24047544	24055918	LOC_Os01g42350	pleiotropic drug resistance protein, putative, expressed
0	Chr1	24047544	24055918	LOC_Os01g42350	pleiotropic drug resistance protein, putative, expressed
0	Chr1	24047544	24055918	LOC_Os01g42350	pleiotropic drug resistance protein, putative, expressed
0	Chr1	24047544	24055918	LOC_Os01g42350	pleiotropic drug resistance protein, putative, expressed
0	Chr1	24047544	24055918	LOC_Os01g42350	pleiotropic drug resistance protein, putative, expressed
1	Chr1	24103349	24105829	LOC_Os01g42400	STE_MEK_ste7_MAP2K.3 - STE kinases include homologs to sterile 7, sterile 11 and sterile 20 from yeast, expressed
1	Chr1	24107080	24115143	LOC_Os01g42410	pleiotropic drug resistance protein, putative, expressed
0	Chr1	24107080	24115143	LOC_Os01g42410	pleiotropic drug resistance protein, putative, expressed
0	Chr1	24107080	24115143	LOC_Os01g42410	pleiotropic drug resistance protein, putative, expressed
0	Chr1	24107080	24115143	LOC_Os01g42410	pleiotropic drug resistance protein, putative, expressed
0	Chr1	24107080	24115143	LOC_Os01g42410	pleiotropic drug resistance protein, putative, expressed
0	Chr1	24107080	24115143	LOC_Os01g42410	pleiotropic drug resistance protein, putative, expressed
1	Chr1	24123244	24123990	LOC_Os01g42420	expressed protein
0	Chr1	24123244	24123990	LOC_Os01g42420	expressed protein
1	Chr1	24126549	24129627	LOC_Os01g42430	vacuolar ATP synthase, putative, expressed
1	Chr1	24130519	24130791	LOC_Os01g42440	expressed protein
0	Chr1	24130519	24130791	LOC_Os01g42440	expressed protein
1	Chr1	24136871	24144338	LOC_Os01g42460	BAH domain containing protein, expressed
0	Chr1	24136871	24144338	LOC_Os01g42460	BAH domain containing protein, expressed
0	Chr1	24136871	24144338	LOC_Os01g42460	BAH domain containing protein, expressed
0	Chr1	24136871	24144338	LOC_Os01g42460	BAH domain containing protein, expressed
0	Chr1	24136871	24144338	LOC_Os01g42460	BAH domain containing protein, expressed
1	Chr1	24145843	24149003	LOC_Os01g42470	acetyltransferase, GNAT family, putative, expressed
1	Chr1	24150983	24154101	LOC_Os01g42480	Yip1 domain containing protein, expressed
1	Chr1	24155647	24162572	LOC_Os01g42490	endonuclease%2Fexonuclease%2Fphosphatase family domain containing protein, expressed
0	Chr1	24155647	24162572	LOC_Os01g42490	endonuclease%2Fexonuclease%2Fphosphatase family domain containing protein, expressed
0	Chr1	24155647	24162572	LOC_Os01g42490	endonuclease%2Fexonuclease%2Fphosphatase family domain containing protein, expressed
0	Chr1	24155647	24162572	LOC_Os01g42490	endonuclease%2Fexonuclease%2Fphosphatase family domain containing protein, expressed
0	Chr1	24155647	24162572	LOC_Os01g42490	endonuclease%2Fexonuclease%2Fphosphatase family domain containing protein, expressed
1	Chr1	24168245	24171441	LOC_Os01g42510	expressed protein
0	Chr1	24168245	24171441	LOC_Os01g42510	expressed protein
0	Chr1	24168245	24171441	LOC_Os01g42510	expressed protein
1	Chr1	24195819	24196265	LOC_Os01g42550	expressed protein
1	Chr1	24199239	24200411	LOC_Os01g42560	retrotransposon protein, putative, unclassified, expressed
1	Chr1	24205926	24206672	LOC_Os01g42580	retrotransposon protein, putative, unclassified
1	Chr1	24209573	24214707	LOC_Os01g42590	retrotransposon protein, putative, unclassified, expressed
0	Chr1	24209573	24214707	LOC_Os01g42590	retrotransposon protein, putative, unclassified, expressed
0	Chr1	24209573	24214707	LOC_Os01g42590	retrotransposon protein, putative, unclassified, expressed
0	Chr1	24209573	24214707	LOC_Os01g42590	retrotransposon protein, putative, unclassified, expressed
0	Chr1	24209573	24214707	LOC_Os01g42590	retrotransposon protein, putative, unclassified, expressed
0	Chr1	24209573	24214707	LOC_Os01g42590	retrotransposon protein, putative, unclassified, expressed
1	Chr1	24234629	24238989	LOC_Os01g42610	terpene synthase, putative, expressed
0	Chr1	24234629	24238989	LOC_Os01g42610	terpene synthase, putative, expressed
0	Chr1	24234629	24238989	LOC_Os01g42610	terpene synthase, putative, expressed
0	Chr1	24234629	24238989	LOC_Os01g42610	terpene synthase, putative, expressed
0	Chr1	24234629	24238989	LOC_Os01g42610	terpene synthase, putative, expressed
1	Chr1	24239930	24245230	LOC_Os01g42620	pentatricopeptide containing protein, putative, expressed
1	Chr1	24245731	24249379	LOC_Os01g42630	C-5 cytosine-specific DNA methylase, putative, expressed
0	Chr1	24245731	24249379	LOC_Os01g42630	C-5 cytosine-specific DNA methylase, putative, expressed
0	Chr1	24245731	24249379	LOC_Os01g42630	C-5 cytosine-specific DNA methylase, putative, expressed
1	Chr1	24249884	24250737	LOC_Os01g42640	ribosomal protein, putative, expressed
0	Chr1	24249884	24250737	LOC_Os01g42640	ribosomal protein, putative, expressed
0	Chr1	24249884	24250737	LOC_Os01g42640	ribosomal protein, putative, expressed
0	Chr1	24249884	24250737	LOC_Os01g42640	ribosomal protein, putative, expressed
1	Chr1	24255299	24259958	LOC_Os01g42650	cytochrome c oxidase subunit 5B, mitochondrial precursor, putative, expressed
0	Chr1	24255299	24259958	LOC_Os01g42650	cytochrome c oxidase subunit 5B, mitochondrial precursor, putative, expressed
0	Chr1	24255299	24259958	LOC_Os01g42650	cytochrome c oxidase subunit 5B, mitochondrial precursor, putative, expressed
1	Chr1	24264516	24266499	LOC_Os01g42660	hypothetical protein
0	Chr1	24264516	24266499	LOC_Os01g42660	hypothetical protein
0	Chr1	24264516	24266499	LOC_Os01g42660	hypothetical protein
1	Chr1	24269791	24272402	LOC_Os01g42670	hypothetical protein
0	Chr1	24269791	24272402	LOC_Os01g42670	hypothetical protein
0	Chr1	24269791	24272402	LOC_Os01g42670	hypothetical protein
0	Chr1	24269791	24272402	LOC_Os01g42670	hypothetical protein
1	Chr1	24277095	24281049	LOC_Os01g42690	OsPOP2 - Putative Prolyl Oligopeptidase homologue, expressed
0	Chr1	24277095	24281049	LOC_Os01g42690	OsPOP2 - Putative Prolyl Oligopeptidase homologue, expressed
1	Chr1	24292537	24299697	LOC_Os01g42710	retrotransposon protein, putative, unclassified, expressed
0	Chr1	24292537	24299697	LOC_Os01g42710	retrotransposon protein, putative, unclassified, expressed
0	Chr1	24292537	24299697	LOC_Os01g42710	retrotransposon protein, putative, unclassified, expressed
0	Chr1	24292537	24299697	LOC_Os01g42710	retrotransposon protein, putative, unclassified, expressed
0	Chr1	24292537	24299697	LOC_Os01g42710	retrotransposon protein, putative, unclassified, expressed
1	Chr1	25427475	25428332	LOC_Os01g44320	expressed protein
1	Chr1	25615863	25617353	LOC_Os01g45140	anthocyanin 3-O-beta-glucosyltransferase, putative, expressed
1	Chr1	26446825	26447025	LOC_Os01g46490	hypothetical protein
1	Chr1	26514543	26521761	LOC_Os01g46570	CTP synthase, putative, expressed
1	Chr1	26576545	26578000	LOC_Os01g46670	expressed protein
0	Chr1	26576545	26578000	LOC_Os01g46670	expressed protein
0	Chr1	26576545	26578000	LOC_Os01g46670	expressed protein
0	Chr1	26576545	26578000	LOC_Os01g46670	expressed protein
1	Chr1	26583296	26585903	LOC_Os01g46690	expressed protein
1	Chr1	27660013	27666772	LOC_Os01g48270	AAA-type ATPase family protein, putative, expressed
1	Chr1	27888052	27894271	LOC_Os01g48650	expressed protein
0	Chr1	27888052	27894271	LOC_Os01g48650	expressed protein
0	Chr1	27888052	27894271	LOC_Os01g48650	expressed protein
1	Chr1	27906608	27920980	LOC_Os01g48680	two pore calcium channel protein 1, putative, expressed
0	Chr1	27906608	27920980	LOC_Os01g48680	two pore calcium channel protein 1, putative, expressed
1	Chr1	27938768	27947047	LOC_Os01g48720	RNA polymerase III subunit RPC82 family protein, putative, expressed
1	Chr1	29529726	29532847	LOC_Os01g51360	lipase, putative, expressed
1	Chr1	29536683	29542409	LOC_Os01g51380	ATP synthase, putative, expressed
1	Chr1	29593727	29594326	LOC_Os01g51510	expressed protein
1	Chr1	29598881	29601172	LOC_Os01g51530	methyltransferase domain containing protein, expressed
1	Chr1	29610944	29614656	LOC_Os01g51550	peroxidase family protein, expressed
0	Chr1	29610944	29614656	LOC_Os01g51550	peroxidase family protein, expressed
1	Chr1	29652580	29655625	LOC_Os01g51630	XIE, putative, expressed
1	Chr1	29679090	29683010	LOC_Os01g51640	expressed protein
1	Chr1	29685442	29692160	LOC_Os01g51650	retrotransposon protein, putative, unclassified, expressed
1	Chr1	29730128	29735114	LOC_Os01g51700	ras-related protein, putative, expressed
1	Chr1	29736288	29739449	LOC_Os01g51710	zinc knuckle domain containing protein, expressed
1	Chr1	29760719	29770037	LOC_Os01g51754	alpha-amylase precursor, putative, expressed
1	Chr1	29780279	29783148	LOC_Os01g51790	expressed protein
1	Chr1	29801081	29806970	LOC_Os01g51840	IQ calmodulin-binding motif family protein, putative, expressed
0	Chr1	29801081	29806970	LOC_Os01g51840	IQ calmodulin-binding motif family protein, putative, expressed
1	Chr1	29810802	29812468	LOC_Os01g51850	expressed protein
1	Chr1	29852252	29853059	LOC_Os01g51930	expressed protein
1	Chr1	29860846	29866424	LOC_Os01g51950	retrotransposon protein, putative, unclassified, expressed
0	Chr1	29860846	29866424	LOC_Os01g51950	retrotransposon protein, putative, unclassified, expressed
1	Chr1	29871164	29873653	LOC_Os01g51970	hypothetical protein
1	Chr1	29894027	29898467	LOC_Os01g52010	alliin lyase precursor, putative, expressed
0	Chr1	29894027	29898467	LOC_Os01g52010	alliin lyase precursor, putative, expressed
0	Chr1	29894027	29898467	LOC_Os01g52010	alliin lyase precursor, putative, expressed
1	Chr1	29900306	29902162	LOC_Os01g52020	subtilase, putative, expressed
0	Chr1	29900306	29902162	LOC_Os01g52020	subtilase, putative, expressed
0	Chr1	29900306	29902162	LOC_Os01g52020	subtilase, putative, expressed
0	Chr1	29900306	29902162	LOC_Os01g52020	subtilase, putative, expressed
1	Chr1	29987911	29994141	LOC_Os01g52130	sulfate transporter, putative, expressed
1	Chr1	30017781	30019979	LOC_Os01g52200	mitochondrial ATP synthase g subunit family protein, putative, expressed
0	Chr1	30017781	30019979	LOC_Os01g52200	mitochondrial ATP synthase g subunit family protein, putative, expressed
0	Chr1	30017781	30019979	LOC_Os01g52200	mitochondrial ATP synthase g subunit family protein, putative, expressed
1	Chr1	30025249	30026465	LOC_Os01g52230	phosphoethanolamine%2Fphosphocholine phosphatase, putative, expressed
1	Chr1	30030997	30041476	LOC_Os01g52250	starch synthase, putative, expressed
1	Chr1	30030998	30032054	LOC_Os01g52240	chlorophyll A-B binding protein, putative, expressed
1	Chr1	30030997	30041476	LOC_Os01g52250	starch synthase, putative, expressed
1	Chr1	30512276	30521565	LOC_Os01g53090	pathogen-related protein, putative, expressed
1	Chr1	31678311	31689927	LOC_Os01g55094	expressed protein
0	Chr1	31678311	31689927	LOC_Os01g55094	expressed protein
1	Chr1	31722218	31722559	LOC_Os01g55130	expressed protein
1	Chr1	31743861	31748581	LOC_Os01g55180	expressed protein
1	Chr1	31916597	31918264	LOC_Os01g55400	expressed protein
0	Chr1	31916597	31918264	LOC_Os01g55400	expressed protein
1	Chr1	31925866	31927051	LOC_Os01g55420	expressed protein
0	Chr1	31925866	31927051	LOC_Os01g55420	expressed protein
0	Chr1	31925866	31927051	LOC_Os01g55420	expressed protein
1	Chr1	31938442	31940188	LOC_Os01g55440	CAMK_KIN1%2FSNF1%2FNim1_like.1 - CAMK includes calcium%2Fcalmodulin depedent protein kinases, expressed
1	Chr1	31943528	31948580	LOC_Os01g55450	CAMK_KIN1%2FSNF1%2FNim1_like.11 - CAMK includes calcium%2Fcalmodulin depedent protein kinases, expressed
0	Chr1	31943528	31948580	LOC_Os01g55450	CAMK_KIN1%2FSNF1%2FNim1_like.11 - CAMK includes calcium%2Fcalmodulin depedent protein kinases, expressed
0	Chr1	31943528	31948580	LOC_Os01g55450	CAMK_KIN1%2FSNF1%2FNim1_like.11 - CAMK includes calcium%2Fcalmodulin depedent protein kinases, expressed
0	Chr1	31943528	31948580	LOC_Os01g55450	CAMK_KIN1%2FSNF1%2FNim1_like.11 - CAMK includes calcium%2Fcalmodulin depedent protein kinases, expressed
1	Chr1	32038018	32040378	LOC_Os01g55610	peptide transporter PTR2, putative, expressed
1	Chr1	32049962	32050766	LOC_Os01g55620	transposon protein, putative, unclassified, expressed
0	Chr1	32049962	32050766	LOC_Os01g55620	transposon protein, putative, unclassified, expressed
1	Chr1	32072449	32082488	LOC_Os01g55700	NLI interacting factor-like phosphatase, putative, expressed
0	Chr1	32072449	32082488	LOC_Os01g55700	NLI interacting factor-like phosphatase, putative, expressed
0	Chr1	32072449	32082488	LOC_Os01g55700	NLI interacting factor-like phosphatase, putative, expressed
1	Chr1	32091564	32094141	LOC_Os01g55730	AGAP003732-PA, putative, expressed
1	Chr1	32094403	32098715	LOC_Os01g55740	OsRhmbd4 - Putative Rhomboid homologue, expressed
0	Chr1	32094403	32098715	LOC_Os01g55740	OsRhmbd4 - Putative Rhomboid homologue, expressed
0	Chr1	32094403	32098715	LOC_Os01g55740	OsRhmbd4 - Putative Rhomboid homologue, expressed
0	Chr1	32094403	32098715	LOC_Os01g55740	OsRhmbd4 - Putative Rhomboid homologue, expressed
0	Chr1	32094403	32098715	LOC_Os01g55740	OsRhmbd4 - Putative Rhomboid homologue, expressed
1	Chr1	32221376	32225123	LOC_Os01g55940	OsGH3.2 - Probable indole-3-acetic acid-amido synthetase, expressed
1	Chr1	32233035	32238980	LOC_Os01g55974	deoxycytidylate deaminase, putative, expressed
1	Chr1	32240137	32240724	LOC_Os01g55990	expressed protein
0	Chr1	32240137	32240724	LOC_Os01g55990	expressed protein
1	Chr1	32241235	32250788	LOC_Os01g56000	RNA recognition motif containing protein, expressed
1	Chr1	32249971	32251625	LOC_Os01g56010	serpin domain containing protein, putative, expressed
1	Chr1	32252117	32255022	LOC_Os01g56020	expressed protein
1	Chr1	32267055	32269458	LOC_Os01g56040	zinc finger A20 and AN1 domain-containing stress-associated protein, putative, expressed
1	Chr1	32303699	32306637	LOC_Os01g56110	RNA recognition motif containing protein, putative, expressed
0	Chr1	32303699	32306637	LOC_Os01g56110	RNA recognition motif containing protein, putative, expressed
1	Chr1	32334652	32338090	LOC_Os01g56150	OsProCP1 - Putative Lysosomal Pro-x Carboxypeptidase homologue, expressed
0	Chr1	32334652	32338090	LOC_Os01g56150	OsProCP1 - Putative Lysosomal Pro-x Carboxypeptidase homologue, expressed
0	Chr1	32334652	32338090	LOC_Os01g56150	OsProCP1 - Putative Lysosomal Pro-x Carboxypeptidase homologue, expressed
1	Chr1	32338330	32339088	LOC_Os01g56160	expressed protein
0	Chr1	32338330	32339088	LOC_Os01g56160	expressed protein
1	Chr1	32346889	32350138	LOC_Os01g56180	expressed protein
1	Chr1	32415075	32417311	LOC_Os01g56280	transposon protein, putative, unclassified
1	Chr1	32433084	32439784	LOC_Os01g56300	expressed protein
1	Chr1	32461878	32465066	LOC_Os01g56330	TKL_IRAK_CrRLK1L-1.5 - The CrRLK1L-1 subfamily has homology to the CrRLK1L homolog, expressed
0	Chr1	32461878	32465066	LOC_Os01g56330	TKL_IRAK_CrRLK1L-1.5 - The CrRLK1L-1 subfamily has homology to the CrRLK1L homolog, expressed
1	Chr1	32501013	32502957	LOC_Os01g56380	decarboxylase, putative, expressed
0	Chr1	32501013	32502957	LOC_Os01g56380	decarboxylase, putative, expressed
1	Chr1	32552611	32569756	LOC_Os01g56490	ubiquitin carboxyl-terminal hydrolase, putative, expressed
0	Chr1	32552611	32569756	LOC_Os01g56490	ubiquitin carboxyl-terminal hydrolase, putative, expressed
1	Chr1	32594360	32597265	LOC_Os01g56540	histone-lysine N-methyltransferase SUVR3, putative, expressed
1	Chr1	32624170	32647048	LOC_Os01g56590	guanine nucleotide exchange family protein, putative, expressed
1	Chr1	32652482	32656601	LOC_Os01g56600	signal recognition particle 54 kDa protein, putative, expressed
1	Chr1	32660700	32667425	LOC_Os01g56620	pseudouridylate synthase, putative, expressed
1	Chr1	32669491	32676573	LOC_Os01g56630	dymeclin, putative, expressed
1	Chr1	32675440	32681407	LOC_Os01g56640	transcription factor jumonji, putative, expressed
1	Chr1	32747534	32757798	LOC_Os01g56764	expressed protein
1	Chr1	32773479	32784325	LOC_Os01g56800	MATH domain containing protein, expressed
0	Chr1	32773479	32784325	LOC_Os01g56800	MATH domain containing protein, expressed
1	Chr1	33059187	33065392	LOC_Os01g57220	secretory carrier-associated membrane protein, putative, expressed
1	Chr1	33073501	33078968	LOC_Os01g57240	expressed protein
1	Chr1	33098072	33104550	LOC_Os01g57280	rp1, putative, expressed
1	Chr1	33137905	33152593	LOC_Os01g57350	diacylglycerol kinase, putative, expressed
0	Chr1	33137905	33152593	LOC_Os01g57350	diacylglycerol kinase, putative, expressed
1	Chr1	33318035	33322910	LOC_Os01g57630	pentatricopeptide containing protein, putative, expressed
0	Chr1	33318035	33322910	LOC_Os01g57630	pentatricopeptide containing protein, putative, expressed
1	Chr1	33329420	33331935	LOC_Os01g57650	ZOS1-12 - C2H2 zinc finger protein, expressed
1	Chr1	33364239	33367379	LOC_Os01g57710	membrane protein, putative, expressed
1	Chr1	34232026	34243093	LOC_Os01g59230	retrotransposon protein, putative, unclassified, expressed
0	Chr1	34232026	34243093	LOC_Os01g59230	retrotransposon protein, putative, unclassified, expressed
0	Chr1	34232026	34243093	LOC_Os01g59230	retrotransposon protein, putative, unclassified, expressed
0	Chr1	34232026	34243093	LOC_Os01g59230	retrotransposon protein, putative, unclassified, expressed
0	Chr1	34232026	34243093	LOC_Os01g59230	retrotransposon protein, putative, unclassified, expressed
0	Chr1	34232026	34243093	LOC_Os01g59230	retrotransposon protein, putative, unclassified, expressed
0	Chr1	34232026	34243093	LOC_Os01g59230	retrotransposon protein, putative, unclassified, expressed
0	Chr1	34232026	34243093	LOC_Os01g59230	retrotransposon protein, putative, unclassified, expressed
0	Chr1	34232026	34243093	LOC_Os01g59230	retrotransposon protein, putative, unclassified, expressed
0	Chr1	34232026	34243093	LOC_Os01g59230	retrotransposon protein, putative, unclassified, expressed
0	Chr1	34232026	34243093	LOC_Os01g59230	retrotransposon protein, putative, unclassified, expressed
0	Chr1	34232026	34243093	LOC_Os01g59230	retrotransposon protein, putative, unclassified, expressed
0	Chr1	34232026	34243093	LOC_Os01g59230	retrotransposon protein, putative, unclassified, expressed
1	Chr1	34244660	34244896	LOC_Os01g59240	expressed protein
1	Chr1	34246251	34249623	LOC_Os01g59250	expressed protein
1	Chr1	34293077	34295574	LOC_Os01g59320	expressed protein
1	Chr1	34295651	34307049	LOC_Os01g59340	dihydropyrimidinase, putative, expressed
0	Chr1	34295651	34307049	LOC_Os01g59340	dihydropyrimidinase, putative, expressed
0	Chr1	34295651	34307049	LOC_Os01g59340	dihydropyrimidinase, putative, expressed
0	Chr1	34295651	34307049	LOC_Os01g59340	dihydropyrimidinase, putative, expressed
1	Chr1	34306514	34313319	LOC_Os01g59350	transcription factor, putative, expressed
0	Chr1	34306514	34313319	LOC_Os01g59350	transcription factor, putative, expressed
1	Chr1	34364097	34367572	LOC_Os01g59420	expressed protein
0	Chr1	34364097	34367572	LOC_Os01g59420	expressed protein
1	Chr1	34375858	34376421	LOC_Os01g59430	expressed protein
1	Chr1	34996792	35003226	LOC_Os01g60520	WRKY116, expressed
0	Chr1	34996792	35003226	LOC_Os01g60520	WRKY116, expressed
1	Chr1	35052818	35053586	LOC_Os01g60630	expressed protein
1	Chr1	35148704	35153083	LOC_Os01g60780	solute carrier family 35 member E3, putative, expressed
1	Chr1	35192463	35193265	LOC_Os01g60870	expressed protein
1	Chr1	35228867	35234373	LOC_Os01g60910	CAMK_KIN1%2FSNF1%2FNim1_like.12 - CAMK includes calcium%2Fcalmodulin depedent protein kinases, expressed
1	Chr1	35302492	35305739	LOC_Os01g61010	nodulin, putative, expressed
1	Chr1	37060600	37064615	LOC_Os01g63870	nucleobase-ascorbate transporter, putative, expressed
1	Chr1	37181216	37188580	LOC_Os01g64020	transcription factor, putative, expressed
1	Chr1	39257838	39261362	LOC_Os01g67540	AMP-binding domain containing protein, expressed
1	Chr1	39266705	39269619	LOC_Os01g67560	Divergent PAP2 family domain containing protein, expressed
1	Chr1	39357455	39362884	LOC_Os01g67720	ABC1 family domain containing protein, putative, expressed
0	Chr1	39357455	39362884	LOC_Os01g67720	ABC1 family domain containing protein, putative, expressed
1	Chr1	39363241	39365639	LOC_Os01g67730	1-5-phosphoribosyl-5-5-phosphoribosylaminomethylideneaminoimidazole-4-carboxamide isomerase, chloroplast precursor, putative, expressed
0	Chr1	39363241	39365639	LOC_Os01g67730	1-5-phosphoribosyl-5-5-phosphoribosylaminomethylideneaminoimidazole-4-carboxamide isomerase, chloroplast precursor, putative, expressed
0	Chr1	39363241	39365639	LOC_Os01g67730	1-5-phosphoribosyl-5-5-phosphoribosylaminomethylideneaminoimidazole-4-carboxamide isomerase, chloroplast precursor, putative, expressed
1	Chr1	39365920	39374228	LOC_Os01g67740	chromosome segregation protein, putative, expressed
0	Chr1	39365920	39374228	LOC_Os01g67740	chromosome segregation protein, putative, expressed
0	Chr1	39365920	39374228	LOC_Os01g67740	chromosome segregation protein, putative, expressed
0	Chr1	39365920	39374228	LOC_Os01g67740	chromosome segregation protein, putative, expressed
0	Chr1	39365920	39374228	LOC_Os01g67740	chromosome segregation protein, putative, expressed
0	Chr1	39365920	39374228	LOC_Os01g67740	chromosome segregation protein, putative, expressed
0	Chr1	39365920	39374228	LOC_Os01g67740	chromosome segregation protein, putative, expressed
0	Chr1	39365920	39374228	LOC_Os01g67740	chromosome segregation protein, putative, expressed
0	Chr1	39365920	39374228	LOC_Os01g67740	chromosome segregation protein, putative, expressed
0	Chr1	39365920	39374228	LOC_Os01g67740	chromosome segregation protein, putative, expressed
0	Chr1	39365920	39374228	LOC_Os01g67740	chromosome segregation protein, putative, expressed
0	Chr1	39365920	39374228	LOC_Os01g67740	chromosome segregation protein, putative, expressed
1	Chr1	39374936	39379568	LOC_Os01g67750	expressed protein
0	Chr1	39374936	39379568	LOC_Os01g67750	expressed protein
1	Chr1	39387230	39391101	LOC_Os01g67770	two-component response regulator, putative, expressed
0	Chr1	39387230	39391101	LOC_Os01g67770	two-component response regulator, putative, expressed
1	Chr1	39403151	39407485	LOC_Os01g67800	retrotransposon protein, putative, unclassified, expressed
1	Chr1	39408246	39410374	LOC_Os01g67810	transposon protein, putative, unclassified, expressed
0	Chr1	39408246	39410374	LOC_Os01g67810	transposon protein, putative, unclassified, expressed
0	Chr1	39408246	39410374	LOC_Os01g67810	transposon protein, putative, unclassified, expressed
1	Chr1	39411190	39413062	LOC_Os01g67820	exo70 exocyst complex subunit domain containing protein, expressed
0	Chr1	39411190	39413062	LOC_Os01g67820	exo70 exocyst complex subunit domain containing protein, expressed
1	Chr1	39414801	39418617	LOC_Os01g67830	B3 DNA binding domain containing protein, expressed
0	Chr1	39414801	39418617	LOC_Os01g67830	B3 DNA binding domain containing protein, expressed
0	Chr1	39414801	39418617	LOC_Os01g67830	B3 DNA binding domain containing protein, expressed
0	Chr1	39414801	39418617	LOC_Os01g67830	B3 DNA binding domain containing protein, expressed
0	Chr1	39414801	39418617	LOC_Os01g67830	B3 DNA binding domain containing protein, expressed
1	Chr1	39421336	39422280	LOC_Os01g67835	ompA%2FMotB, putative, expressed
1	Chr1	39429064	39432496	LOC_Os01g67850	zinc finger, RING-type, putative, expressed
0	Chr1	39429064	39432496	LOC_Os01g67850	zinc finger, RING-type, putative, expressed
1	Chr1	39433331	39435713	LOC_Os01g67860	fructose-bisphospate aldolase isozyme, putative, expressed
0	Chr1	39433331	39435713	LOC_Os01g67860	fructose-bisphospate aldolase isozyme, putative, expressed
0	Chr1	39433331	39435713	LOC_Os01g67860	fructose-bisphospate aldolase isozyme, putative, expressed
0	Chr1	39433331	39435713	LOC_Os01g67860	fructose-bisphospate aldolase isozyme, putative, expressed
0	Chr1	39433331	39435713	LOC_Os01g67860	fructose-bisphospate aldolase isozyme, putative, expressed
1	Chr1	39437967	39442873	LOC_Os01g67870	expressed protein
0	Chr1	39437967	39442873	LOC_Os01g67870	expressed protein
1	Chr1	39449661	39454731	LOC_Os01g67880	vacuolar protein sorting-associated protein 53, putative, expressed
0	Chr1	39449661	39454731	LOC_Os01g67880	vacuolar protein sorting-associated protein 53, putative, expressed
0	Chr1	39449661	39454731	LOC_Os01g67880	vacuolar protein sorting-associated protein 53, putative, expressed
0	Chr1	39449661	39454731	LOC_Os01g67880	vacuolar protein sorting-associated protein 53, putative, expressed
1	Chr1	39459599	39461050	LOC_Os01g67890	OsMADS96 - MADS-box family gene with M-beta type-box, expressed
1	Chr1	39465264	39466348	LOC_Os01g67910	expressed protein
0	Chr1	39465264	39466348	LOC_Os01g67910	expressed protein
0	Chr1	39465264	39466348	LOC_Os01g67910	expressed protein
0	Chr1	39465264	39466348	LOC_Os01g67910	expressed protein
0	Chr1	39465264	39466348	LOC_Os01g67910	expressed protein
1	Chr1	39467296	39473838	LOC_Os01g67920	tetratricopeptide repeat domain containing protein, expressed
0	Chr1	39467296	39473838	LOC_Os01g67920	tetratricopeptide repeat domain containing protein, expressed
0	Chr1	39467296	39473838	LOC_Os01g67920	tetratricopeptide repeat domain containing protein, expressed
0	Chr1	39467296	39473838	LOC_Os01g67920	tetratricopeptide repeat domain containing protein, expressed
1	Chr1	39486932	39492099	LOC_Os01g67960	GPI transamidase component PIG-S-related, putative, expressed
0	Chr1	39486932	39492099	LOC_Os01g67960	GPI transamidase component PIG-S-related, putative, expressed
1	Chr1	39493173	39500045	LOC_Os01g67970	ZOS1-20 - C2H2 zinc finger protein, expressed
0	Chr1	39493173	39500045	LOC_Os01g67970	ZOS1-20 - C2H2 zinc finger protein, expressed
1	Chr1	39501330	39502978	LOC_Os01g67980	cysteine proteinase EP-B 1 precursor, putative, expressed
1	Chr1	39523638	39527227	LOC_Os01g68000	AML1, putative, expressed
0	Chr1	39523638	39527227	LOC_Os01g68000	AML1, putative, expressed
0	Chr1	39523638	39527227	LOC_Os01g68000	AML1, putative, expressed
0	Chr1	39523638	39527227	LOC_Os01g68000	AML1, putative, expressed
1	Chr1	39538143	39541096	LOC_Os01g68010	TBC domain containing protein, expressed
0	Chr1	39538143	39541096	LOC_Os01g68010	TBC domain containing protein, expressed
0	Chr1	39538143	39541096	LOC_Os01g68010	TBC domain containing protein, expressed
0	Chr1	39538143	39541096	LOC_Os01g68010	TBC domain containing protein, expressed
1	Chr1	39544224	39548624	LOC_Os01g68020	BTBZ2 - Bric-a-Brac, Tramtrack, and Broad Complex BTB domain with TAZ zinc finger and Calmodulin-binding domains, expressed
0	Chr1	39544224	39548624	LOC_Os01g68020	BTBZ2 - Bric-a-Brac, Tramtrack, and Broad Complex BTB domain with TAZ zinc finger and Calmodulin-binding domains, expressed
0	Chr1	39544224	39548624	LOC_Os01g68020	BTBZ2 - Bric-a-Brac, Tramtrack, and Broad Complex BTB domain with TAZ zinc finger and Calmodulin-binding domains, expressed
0	Chr1	39544224	39548624	LOC_Os01g68020	BTBZ2 - Bric-a-Brac, Tramtrack, and Broad Complex BTB domain with TAZ zinc finger and Calmodulin-binding domains, expressed
0	Chr1	39544224	39548624	LOC_Os01g68020	BTBZ2 - Bric-a-Brac, Tramtrack, and Broad Complex BTB domain with TAZ zinc finger and Calmodulin-binding domains, expressed
0	Chr1	39544224	39548624	LOC_Os01g68020	BTBZ2 - Bric-a-Brac, Tramtrack, and Broad Complex BTB domain with TAZ zinc finger and Calmodulin-binding domains, expressed
0	Chr1	39544224	39548624	LOC_Os01g68020	BTBZ2 - Bric-a-Brac, Tramtrack, and Broad Complex BTB domain with TAZ zinc finger and Calmodulin-binding domains, expressed
1	Chr1	39549164	39550832	LOC_Os01g68030	expressed protein
1	Chr1	39551421	39555254	LOC_Os01g68040	CorA-like magnesium transporter protein, putative, expressed
1	Chr1	39562495	39565691	LOC_Os01g68050	transmembrane amino acid transporter protein, putative, expressed
0	Chr1	39562495	39565691	LOC_Os01g68050	transmembrane amino acid transporter protein, putative, expressed
1	Chr1	39565751	39570176	LOC_Os01g68060	copine, putative, expressed
0	Chr1	39565751	39570176	LOC_Os01g68060	copine, putative, expressed
0	Chr1	39565751	39570176	LOC_Os01g68060	copine, putative, expressed
1	Chr1	39577048	39580186	LOC_Os01g68070	PPR repeat containing protein, expressed
1	Chr1	39582355	39583722	LOC_Os01g68090	harpin-induced protein 1 domain containing protein, expressed
0	Chr1	39582355	39583722	LOC_Os01g68090	harpin-induced protein 1 domain containing protein, expressed
1	Chr1	39588269	39591239	LOC_Os01g68104	ZOS1-21 - C2H2 zinc finger protein, expressed
0	Chr1	39588269	39591239	LOC_Os01g68104	ZOS1-21 - C2H2 zinc finger protein, expressed
0	Chr1	39588269	39591239	LOC_Os01g68104	ZOS1-21 - C2H2 zinc finger protein, expressed
0	Chr1	39588269	39591239	LOC_Os01g68104	ZOS1-21 - C2H2 zinc finger protein, expressed
0	Chr1	39588269	39591239	LOC_Os01g68104	ZOS1-21 - C2H2 zinc finger protein, expressed
0	Chr1	39588269	39591239	LOC_Os01g68104	ZOS1-21 - C2H2 zinc finger protein, expressed
1	Chr1	39595681	39605717	LOC_Os01g68120	DCL3, putative, expressed
0	Chr1	39595681	39605717	LOC_Os01g68120	DCL3, putative, expressed
0	Chr1	39595681	39605717	LOC_Os01g68120	DCL3, putative, expressed
0	Chr1	39595681	39605717	LOC_Os01g68120	DCL3, putative, expressed
0	Chr1	39595681	39605717	LOC_Os01g68120	DCL3, putative, expressed
0	Chr1	39595681	39605717	LOC_Os01g68120	DCL3, putative, expressed
0	Chr1	39595681	39605717	LOC_Os01g68120	DCL3, putative, expressed
0	Chr1	39595681	39605717	LOC_Os01g68120	DCL3, putative, expressed
0	Chr1	39595681	39605717	LOC_Os01g68120	DCL3, putative, expressed
0	Chr1	39595681	39605717	LOC_Os01g68120	DCL3, putative, expressed
0	Chr1	39595681	39605717	LOC_Os01g68120	DCL3, putative, expressed
0	Chr1	39595681	39605717	LOC_Os01g68120	DCL3, putative, expressed
1	Chr1	39608023	39612003	LOC_Os01g68130	expressed protein
0	Chr1	39608023	39612003	LOC_Os01g68130	expressed protein
0	Chr1	39608023	39612003	LOC_Os01g68130	expressed protein
1	Chr1	39612598	39614338	LOC_Os01g68140	expressed protein
1	Chr1	39616197	39633854	LOC_Os01g68160	ZOS1-22 - C2H2 zinc finger protein, expressed
0	Chr1	39616197	39633854	LOC_Os01g68160	ZOS1-22 - C2H2 zinc finger protein, expressed
0	Chr1	39616197	39633854	LOC_Os01g68160	ZOS1-22 - C2H2 zinc finger protein, expressed
0	Chr1	39616197	39633854	LOC_Os01g68160	ZOS1-22 - C2H2 zinc finger protein, expressed
0	Chr1	39616197	39633854	LOC_Os01g68160	ZOS1-22 - C2H2 zinc finger protein, expressed
0	Chr1	39616197	39633854	LOC_Os01g68160	ZOS1-22 - C2H2 zinc finger protein, expressed
0	Chr1	39616197	39633854	LOC_Os01g68160	ZOS1-22 - C2H2 zinc finger protein, expressed
0	Chr1	39616197	39633854	LOC_Os01g68160	ZOS1-22 - C2H2 zinc finger protein, expressed
0	Chr1	39616197	39633854	LOC_Os01g68160	ZOS1-22 - C2H2 zinc finger protein, expressed
0	Chr1	39616197	39633854	LOC_Os01g68160	ZOS1-22 - C2H2 zinc finger protein, expressed
0	Chr1	39616197	39633854	LOC_Os01g68160	ZOS1-22 - C2H2 zinc finger protein, expressed
0	Chr1	39616197	39633854	LOC_Os01g68160	ZOS1-22 - C2H2 zinc finger protein, expressed
0	Chr1	39616197	39633854	LOC_Os01g68160	ZOS1-22 - C2H2 zinc finger protein, expressed
0	Chr1	39616197	39633854	LOC_Os01g68160	ZOS1-22 - C2H2 zinc finger protein, expressed
0	Chr1	39616197	39633854	LOC_Os01g68160	ZOS1-22 - C2H2 zinc finger protein, expressed
0	Chr1	39616197	39633854	LOC_Os01g68160	ZOS1-22 - C2H2 zinc finger protein, expressed
1	Chr1	39643692	39644843	LOC_Os01g68210	expressed protein
1	Chr1	39666655	39670332	LOC_Os01g68260	lysine ketoglutarate reductase trans-splicing related 1, putative, expressed
0	Chr1	39666655	39670332	LOC_Os01g68260	lysine ketoglutarate reductase trans-splicing related 1, putative, expressed
1	Chr1	39670739	39672248	LOC_Os01g68269	expressed protein
0	Chr1	39670739	39672248	LOC_Os01g68269	expressed protein
1	Chr1	39682834	39683442	LOC_Os01g68300	expressed protein
1	Chr1	39684922	39687007	LOC_Os01g68310	sas10%2FUtp3 family protein, expressed
0	Chr1	39684922	39687007	LOC_Os01g68310	sas10%2FUtp3 family protein, expressed
0	Chr1	39684922	39687007	LOC_Os01g68310	sas10%2FUtp3 family protein, expressed
0	Chr1	39684922	39687007	LOC_Os01g68310	sas10%2FUtp3 family protein, expressed
1	Chr1	39688260	39693159	LOC_Os01g68320	DEAD-box ATP-dependent RNA helicase 30, putative, expressed
0	Chr1	39688260	39693159	LOC_Os01g68320	DEAD-box ATP-dependent RNA helicase 30, putative, expressed
0	Chr1	39688260	39693159	LOC_Os01g68320	DEAD-box ATP-dependent RNA helicase 30, putative, expressed
0	Chr1	39688260	39693159	LOC_Os01g68320	DEAD-box ATP-dependent RNA helicase 30, putative, expressed
0	Chr1	39688260	39693159	LOC_Os01g68320	DEAD-box ATP-dependent RNA helicase 30, putative, expressed
0	Chr1	39688260	39693159	LOC_Os01g68320	DEAD-box ATP-dependent RNA helicase 30, putative, expressed
1	Chr1	39695963	39703207	LOC_Os01g68324	dolichyl-diphosphooligosaccharide--protein glycosyltransferase 63 kDasubunit precursor, putative, expressed
0	Chr1	39695963	39703207	LOC_Os01g68324	dolichyl-diphosphooligosaccharide--protein glycosyltransferase 63 kDasubunit precursor, putative, expressed
0	Chr1	39695963	39703207	LOC_Os01g68324	dolichyl-diphosphooligosaccharide--protein glycosyltransferase 63 kDasubunit precursor, putative, expressed
0	Chr1	39695963	39703207	LOC_Os01g68324	dolichyl-diphosphooligosaccharide--protein glycosyltransferase 63 kDasubunit precursor, putative, expressed
0	Chr1	39695963	39703207	LOC_Os01g68324	dolichyl-diphosphooligosaccharide--protein glycosyltransferase 63 kDasubunit precursor, putative, expressed
0	Chr1	39695963	39703207	LOC_Os01g68324	dolichyl-diphosphooligosaccharide--protein glycosyltransferase 63 kDasubunit precursor, putative, expressed
0	Chr1	39695963	39703207	LOC_Os01g68324	dolichyl-diphosphooligosaccharide--protein glycosyltransferase 63 kDasubunit precursor, putative, expressed
0	Chr1	39695963	39703207	LOC_Os01g68324	dolichyl-diphosphooligosaccharide--protein glycosyltransferase 63 kDasubunit precursor, putative, expressed
1	Chr1	39703820	39708403	LOC_Os01g68330	antigen peptide transporter-like 1, chloroplast precursor, putative, expressed
0	Chr1	39703820	39708403	LOC_Os01g68330	antigen peptide transporter-like 1, chloroplast precursor, putative, expressed
0	Chr1	39703820	39708403	LOC_Os01g68330	antigen peptide transporter-like 1, chloroplast precursor, putative, expressed
0	Chr1	39703820	39708403	LOC_Os01g68330	antigen peptide transporter-like 1, chloroplast precursor, putative, expressed
0	Chr1	39703820	39708403	LOC_Os01g68330	antigen peptide transporter-like 1, chloroplast precursor, putative, expressed
0	Chr1	39703820	39708403	LOC_Os01g68330	antigen peptide transporter-like 1, chloroplast precursor, putative, expressed
0	Chr1	39703820	39708403	LOC_Os01g68330	antigen peptide transporter-like 1, chloroplast precursor, putative, expressed
1	Chr1	39713729	39717622	LOC_Os01g68350	retrotransposon protein, putative, unclassified, expressed
0	Chr1	39713729	39717622	LOC_Os01g68350	retrotransposon protein, putative, unclassified, expressed
1	Chr1	39723155	39726988	LOC_Os01g68370	B3 DNA binding domain containing protein, expressed
0	Chr1	39723155	39726988	LOC_Os01g68370	B3 DNA binding domain containing protein, expressed
0	Chr1	39723155	39726988	LOC_Os01g68370	B3 DNA binding domain containing protein, expressed
0	Chr1	39723155	39726988	LOC_Os01g68370	B3 DNA binding domain containing protein, expressed
1	Chr1	39729980	39736817	LOC_Os01g68380	expressed protein
0	Chr1	39729980	39736817	LOC_Os01g68380	expressed protein
0	Chr1	39729980	39736817	LOC_Os01g68380	expressed protein
0	Chr1	39729980	39736817	LOC_Os01g68380	expressed protein
1	Chr1	39737106	39741764	LOC_Os01g68390	Uncharacterized ACR, COG1565 containing protein, putative, expressed
0	Chr1	39737106	39741764	LOC_Os01g68390	Uncharacterized ACR, COG1565 containing protein, putative, expressed
1	Chr1	39766319	39770991	LOC_Os01g68430	transposon protein, putative, unclassified
1	Chr1	39773091	39776787	LOC_Os01g68440	expressed protein
0	Chr1	39773091	39776787	LOC_Os01g68440	expressed protein
1	Chr1	39777748	39779937	LOC_Os01g68450	expressed protein
0	Chr1	39777748	39779937	LOC_Os01g68450	expressed protein
1	Chr1	39780783	39783345	LOC_Os01g68460	DC1, putative, expressed
1	Chr1	39789653	39791224	LOC_Os01g68470	expressed protein
0	Chr1	39789653	39791224	LOC_Os01g68470	expressed protein
0	Chr1	39789653	39791224	LOC_Os01g68470	expressed protein
0	Chr1	39789653	39791224	LOC_Os01g68470	expressed protein
0	Chr1	39789653	39791224	LOC_Os01g68470	expressed protein
1	Chr1	39794226	39799341	LOC_Os01g68490	tetratricopeptide-like helical, putative, expressed
1	Chr1	39794226	39795811	LOC_Os01g68480	thioredoxin, putative, expressed
1	Chr1	39794226	39799341	LOC_Os01g68490	tetratricopeptide-like helical, putative, expressed
1	Chr1	39794226	39795811	LOC_Os01g68480	thioredoxin, putative, expressed
1	Chr1	39794226	39799341	LOC_Os01g68490	tetratricopeptide-like helical, putative, expressed
0	Chr1	39794226	39799341	LOC_Os01g68490	tetratricopeptide-like helical, putative, expressed
0	Chr1	39794226	39799341	LOC_Os01g68490	tetratricopeptide-like helical, putative, expressed
1	Chr1	39810303	39815206	LOC_Os01g68510	peptide transporter PTR2, putative, expressed
0	Chr1	39810303	39815206	LOC_Os01g68510	peptide transporter PTR2, putative, expressed
0	Chr1	39810303	39815206	LOC_Os01g68510	peptide transporter PTR2, putative, expressed
0	Chr1	39810303	39815206	LOC_Os01g68510	peptide transporter PTR2, putative, expressed
1	Chr1	39811722	39819555	LOC_Os01g68524	pentatricopeptide, putative, expressed
1	Chr1	39810303	39815206	LOC_Os01g68510	peptide transporter PTR2, putative, expressed
1	Chr1	39811722	39819555	LOC_Os01g68524	pentatricopeptide, putative, expressed
1	Chr1	39810303	39815206	LOC_Os01g68510	peptide transporter PTR2, putative, expressed
1	Chr1	39811722	39819555	LOC_Os01g68524	pentatricopeptide, putative, expressed
1	Chr1	39810303	39815206	LOC_Os01g68510	peptide transporter PTR2, putative, expressed
1	Chr1	39811722	39819555	LOC_Os01g68524	pentatricopeptide, putative, expressed
1	Chr1	39810303	39815206	LOC_Os01g68510	peptide transporter PTR2, putative, expressed
1	Chr1	39811722	39819555	LOC_Os01g68524	pentatricopeptide, putative, expressed
1	Chr1	39810303	39815206	LOC_Os01g68510	peptide transporter PTR2, putative, expressed
1	Chr1	39811722	39819555	LOC_Os01g68524	pentatricopeptide, putative, expressed
1	Chr1	39810303	39815206	LOC_Os01g68510	peptide transporter PTR2, putative, expressed
1	Chr1	39811722	39819555	LOC_Os01g68524	pentatricopeptide, putative, expressed
0	Chr1	39811722	39819555	LOC_Os01g68524	pentatricopeptide, putative, expressed
0	Chr1	39811722	39819555	LOC_Os01g68524	pentatricopeptide, putative, expressed
0	Chr1	39811722	39819555	LOC_Os01g68524	pentatricopeptide, putative, expressed
0	Chr1	39811722	39819555	LOC_Os01g68524	pentatricopeptide, putative, expressed
0	Chr1	39811722	39819555	LOC_Os01g68524	pentatricopeptide, putative, expressed
0	Chr1	39811722	39819555	LOC_Os01g68524	pentatricopeptide, putative, expressed
1	Chr1	39822033	39823851	LOC_Os01g68540	rho GDP-dissociation inhibitor 1, putative, expressed
0	Chr1	39822033	39823851	LOC_Os01g68540	rho GDP-dissociation inhibitor 1, putative, expressed
0	Chr1	39822033	39823851	LOC_Os01g68540	rho GDP-dissociation inhibitor 1, putative, expressed
1	Chr1	39824867	39826708	LOC_Os01g68545	expressed protein
0	Chr1	39824867	39826708	LOC_Os01g68545	expressed protein
1	Chr1	39826794	39828732	LOC_Os01g68560	OsMADS98 - MADS-box family gene with M-beta type-box, expressed
0	Chr1	39826794	39828732	LOC_Os01g68560	OsMADS98 - MADS-box family gene with M-beta type-box, expressed
1	Chr1	39878959	39879405	LOC_Os01g68670	cysteine proteinase inhibitor precursor, putative, expressed
1	Chr1	39881007	39890797	LOC_Os01g68680	tetratricopeptide repeat domain containing protein, expressed
0	Chr1	39881007	39890797	LOC_Os01g68680	tetratricopeptide repeat domain containing protein, expressed
0	Chr1	39881007	39890797	LOC_Os01g68680	tetratricopeptide repeat domain containing protein, expressed
0	Chr1	39881007	39890797	LOC_Os01g68680	tetratricopeptide repeat domain containing protein, expressed
0	Chr1	39881007	39890797	LOC_Os01g68680	tetratricopeptide repeat domain containing protein, expressed
0	Chr1	39881007	39890797	LOC_Os01g68680	tetratricopeptide repeat domain containing protein, expressed
0	Chr1	39881007	39890797	LOC_Os01g68680	tetratricopeptide repeat domain containing protein, expressed
1	Chr1	39892990	39894456	LOC_Os01g68690	hypothetical protein
1	Chr1	39931265	39938167	LOC_Os01g68750	adaptin, putative, expressed
1	Chr1	39938753	39944888	LOC_Os01g68760	WW domain containing protein, expressed
1	Chr1	39954529	39956684	LOC_Os01g68790	RNA recognition motif containing protein, putative, expressed
1	Chr1	39960285	39975917	LOC_Os01g68810	expressed protein
0	Chr1	39960285	39975917	LOC_Os01g68810	expressed protein
1	Chr1	39991966	39995113	LOC_Os01g68830	expressed protein
1	Chr1	39998110	39999091	LOC_Os01g68840	CRP6 - Cysteine-rich family protein precursor, expressed
1	Chr1	40016601	40023861	LOC_Os01g68870	leucine-rich repeat receptor protein kinase EXS precursor, putative, expressed
0	Chr1	40016601	40023861	LOC_Os01g68870	leucine-rich repeat receptor protein kinase EXS precursor, putative, expressed
0	Chr1	40016601	40023861	LOC_Os01g68870	leucine-rich repeat receptor protein kinase EXS precursor, putative, expressed
1	Chr1	40077988	40082410	LOC_Os01g68990	retrotransposon, putative, centromere-specific, expressed
1	Chr1	40101404	40107186	LOC_Os01g69030	sucrose-phosphate synthase, putative, expressed
0	Chr1	40101404	40107186	LOC_Os01g69030	sucrose-phosphate synthase, putative, expressed
1	Chr1	40403715	40409615	LOC_Os01g69920	histidine kinase, putative, expressed
1	Chr1	40438233	40442444	LOC_Os01g69930	dnaJ domain containing protein, expressed
1	Chr1	40442828	40446423	LOC_Os01g69940	OsFBX32 - F-box domain containing protein, expressed
1	Chr1	40463007	40467759	LOC_Os01g69970	WD domain, G-beta repeat domain containing protein, expressed
0	Chr1	40463007	40467759	LOC_Os01g69970	WD domain, G-beta repeat domain containing protein, expressed
0	Chr1	40463007	40467759	LOC_Os01g69970	WD domain, G-beta repeat domain containing protein, expressed
0	Chr1	40463007	40467759	LOC_Os01g69970	WD domain, G-beta repeat domain containing protein, expressed
0	Chr1	40463007	40467759	LOC_Os01g69970	WD domain, G-beta repeat domain containing protein, expressed
1	Chr1	40483305	40489660	LOC_Os01g69990	GYF domain containing protein, putative, expressed
0	Chr1	40483305	40489660	LOC_Os01g69990	GYF domain containing protein, putative, expressed
1	Chr1	40496343	40498279	LOC_Os01g70010	ribosomal protein L7Ae, putative, expressed
0	Chr1	40496343	40498279	LOC_Os01g70010	ribosomal protein L7Ae, putative, expressed
0	Chr1	40496343	40498279	LOC_Os01g70010	ribosomal protein L7Ae, putative, expressed
1	Chr1	40501147	40507790	LOC_Os01g70020	DEK C terminal domain containing protein, expressed
0	Chr1	40501147	40507790	LOC_Os01g70020	DEK C terminal domain containing protein, expressed
0	Chr1	40501147	40507790	LOC_Os01g70020	DEK C terminal domain containing protein, expressed
0	Chr1	40501147	40507790	LOC_Os01g70020	DEK C terminal domain containing protein, expressed
0	Chr1	40501147	40507790	LOC_Os01g70020	DEK C terminal domain containing protein, expressed
0	Chr1	40501147	40507790	LOC_Os01g70020	DEK C terminal domain containing protein, expressed
1	Chr1	40513757	40518591	LOC_Os01g70030	transposon protein, putative, CACTA, En%2FSpm sub-class, expressed
0	Chr1	40513757	40518591	LOC_Os01g70030	transposon protein, putative, CACTA, En%2FSpm sub-class, expressed
1	Chr1	40521200	40524445	LOC_Os01g70040	transposon protein, putative, CACTA, En%2FSpm sub-class
1	Chr1	40572819	40574020	LOC_Os01g70110	No apical meristem protein, putative, expressed
0	Chr1	40572819	40574020	LOC_Os01g70110	No apical meristem protein, putative, expressed
1	Chr1	40584971	40591302	LOC_Os01g70130	protein kinase domain containing protein, expressed
0	Chr1	40584971	40591302	LOC_Os01g70130	protein kinase domain containing protein, expressed
0	Chr1	40584971	40591302	LOC_Os01g70130	protein kinase domain containing protein, expressed
1	Chr1	40607531	40610341	LOC_Os01g70160	zinc finger, C3HC4 type domain containing protein, expressed
1	Chr1	40610513	40613463	LOC_Os01g70170	transaldolase, putative, expressed
1	Chr1	40615700	40619637	LOC_Os01g70180	exostosin family domain containing protein, expressed
0	Chr1	40615700	40619637	LOC_Os01g70180	exostosin family domain containing protein, expressed
0	Chr1	40615700	40619637	LOC_Os01g70180	exostosin family domain containing protein, expressed
1	Chr1	40626011	40629506	LOC_Os01g70190	exostosin family domain containing protein, expressed
0	Chr1	40626011	40629506	LOC_Os01g70190	exostosin family domain containing protein, expressed
1	Chr1	40633090	40636112	LOC_Os01g70200	exostosin family domain containing protein, expressed
1	Chr1	40644597	40648434	LOC_Os01g70210	CRAL%2FTRIO domain containing protein, expressed
0	Chr1	40644597	40648434	LOC_Os01g70210	CRAL%2FTRIO domain containing protein, expressed
0	Chr1	40644597	40648434	LOC_Os01g70210	CRAL%2FTRIO domain containing protein, expressed
0	Chr1	40644597	40648434	LOC_Os01g70210	CRAL%2FTRIO domain containing protein, expressed
0	Chr1	40644597	40648434	LOC_Os01g70210	CRAL%2FTRIO domain containing protein, expressed
0	Chr1	40644597	40648434	LOC_Os01g70210	CRAL%2FTRIO domain containing protein, expressed
0	Chr1	40644597	40648434	LOC_Os01g70210	CRAL%2FTRIO domain containing protein, expressed
0	Chr1	40644597	40648434	LOC_Os01g70210	CRAL%2FTRIO domain containing protein, expressed
0	Chr1	40644597	40648434	LOC_Os01g70210	CRAL%2FTRIO domain containing protein, expressed
1	Chr1	40654188	40664396	LOC_Os01g70220	histone-lysine N-methyltransferase, putative, expressed
0	Chr1	40654188	40664396	LOC_Os01g70220	histone-lysine N-methyltransferase, putative, expressed
0	Chr1	40654188	40664396	LOC_Os01g70220	histone-lysine N-methyltransferase, putative, expressed
0	Chr1	40654188	40664396	LOC_Os01g70220	histone-lysine N-methyltransferase, putative, expressed
0	Chr1	40654188	40664396	LOC_Os01g70220	histone-lysine N-methyltransferase, putative, expressed
0	Chr1	40654188	40664396	LOC_Os01g70220	histone-lysine N-methyltransferase, putative, expressed
0	Chr1	40654188	40664396	LOC_Os01g70220	histone-lysine N-methyltransferase, putative, expressed
1	Chr1	40668623	40671874	LOC_Os01g70240	expressed protein
0	Chr1	40668623	40671874	LOC_Os01g70240	expressed protein
1	Chr1	40674891	40677841	LOC_Os01g70250	heat shock protein DnaJ, putative, expressed
1	Chr1	40679577	40683903	LOC_Os01g70260	receptor-like protein kinase 2 precursor, putative, expressed
0	Chr1	40679577	40683903	LOC_Os01g70260	receptor-like protein kinase 2 precursor, putative, expressed
0	Chr1	40679577	40683903	LOC_Os01g70260	receptor-like protein kinase 2 precursor, putative, expressed
1	Chr1	40695642	40700998	LOC_Os01g70270	auxin response factor, putative, expressed
0	Chr1	40695642	40700998	LOC_Os01g70270	auxin response factor, putative, expressed
0	Chr1	40695642	40700998	LOC_Os01g70270	auxin response factor, putative, expressed
1	Chr1	40704794	40705722	LOC_Os01g70280	expressed protein
0	Chr1	40704794	40705722	LOC_Os01g70280	expressed protein
0	Chr1	40704794	40705722	LOC_Os01g70280	expressed protein
1	Chr1	40706975	40708123	LOC_Os01g70290	expressed protein
0	Chr1	40706975	40708123	LOC_Os01g70290	expressed protein
1	Chr1	40714145	40717179	LOC_Os01g70310	inducer of CBF expression 2, putative, expressed
0	Chr1	40714145	40717179	LOC_Os01g70310	inducer of CBF expression 2, putative, expressed
1	Chr1	40723385	40730507	LOC_Os01g70320	expressed protein
1	Chr1	40739077	40743760	LOC_Os01g70330	prefoldin subunit family protein, expressed
1	Chr1	40755754	40756885	LOC_Os01g70350	expressed protein
1	Chr1	40759332	40763911	LOC_Os01g70360	serine palmitoyltransferase 2, putative, expressed
0	Chr1	40759332	40763911	LOC_Os01g70360	serine palmitoyltransferase 2, putative, expressed
0	Chr1	40759332	40763911	LOC_Os01g70360	serine palmitoyltransferase 2, putative, expressed
1	Chr1	40774498	40778604	LOC_Os01g70380	serine palmitoyltransferase 2, putative, expressed
1	Chr1	40780344	40784885	LOC_Os01g70390	expressed protein
0	Chr1	40780344	40784885	LOC_Os01g70390	expressed protein
1	Chr1	40785124	40787220	LOC_Os01g70400	expressed protein
1	Chr1	40786166	40790612	LOC_Os01g70410	protein kinase, putative, expressed
1	Chr1	40794124	40796977	LOC_Os01g70430	oxidoreductase, short chain dehydrogenase%2Freductase family domain containing protein, expressed
1	Chr1	40807102	40809380	LOC_Os01g70460	expressed protein
0	Chr1	40807102	40809380	LOC_Os01g70460	expressed protein
1	Chr1	40812543	40814133	LOC_Os01g70470	expressed protein
1	Chr1	40822280	40823822	LOC_Os01g70480	expressed protein
1	Chr1	40825681	40830301	LOC_Os01g70490	potassium transporter, putative, expressed
0	Chr1	40825681	40830301	LOC_Os01g70490	potassium transporter, putative, expressed
0	Chr1	40825681	40830301	LOC_Os01g70490	potassium transporter, putative, expressed
0	Chr1	40825681	40830301	LOC_Os01g70490	potassium transporter, putative, expressed
0	Chr1	40825681	40830301	LOC_Os01g70490	potassium transporter, putative, expressed
1	Chr1	40833544	40834861	LOC_Os01g70500	expressed protein
0	Chr1	40833544	40834861	LOC_Os01g70500	expressed protein
1	Chr1	40842242	40848348	LOC_Os01g70520	Os1bglu5 - beta-glucosidase homologue, similar to G. max isohydroxyurate hydrolase, expressed
1	Chr1	40849226	40850197	LOC_Os01g70525	tropinone reductase, putative, expressed
0	Chr1	40849226	40850197	LOC_Os01g70525	tropinone reductase, putative, expressed
1	Chr1	40858427	40861921	LOC_Os01g70550	heparan-alpha-glucosaminide N-acetyltransferase, putative, expressed
0	Chr1	40858427	40861921	LOC_Os01g70550	heparan-alpha-glucosaminide N-acetyltransferase, putative, expressed
0	Chr1	40858427	40861921	LOC_Os01g70550	heparan-alpha-glucosaminide N-acetyltransferase, putative, expressed
1	Chr1	40862786	40864400	LOC_Os01g70560	expressed protein
1	Chr1	40864908	40868356	LOC_Os01g70570	acyltransferase, putative, expressed
0	Chr1	40864908	40868356	LOC_Os01g70570	acyltransferase, putative, expressed
1	Chr1	40868708	40871884	LOC_Os01g70580	thiamin pyrophosphokinase 1, putative, expressed
0	Chr1	40868708	40871884	LOC_Os01g70580	thiamin pyrophosphokinase 1, putative, expressed
1	Chr1	40875375	40876289	LOC_Os01g70590	DUF567 domain containing protein, putative, expressed
0	Chr1	40875375	40876289	LOC_Os01g70590	DUF567 domain containing protein, putative, expressed
1	Chr1	40877137	40881181	LOC_Os01g70600	DUF567 domain containing protein, putative, expressed
0	Chr1	40877137	40881181	LOC_Os01g70600	DUF567 domain containing protein, putative, expressed
0	Chr1	40877137	40881181	LOC_Os01g70600	DUF567 domain containing protein, putative, expressed
0	Chr1	40877137	40881181	LOC_Os01g70600	DUF567 domain containing protein, putative, expressed
0	Chr1	40877137	40881181	LOC_Os01g70600	DUF567 domain containing protein, putative, expressed
0	Chr1	40877137	40881181	LOC_Os01g70600	DUF567 domain containing protein, putative, expressed
0	Chr1	40877137	40881181	LOC_Os01g70600	DUF567 domain containing protein, putative, expressed
0	Chr1	40877137	40881181	LOC_Os01g70600	DUF567 domain containing protein, putative, expressed
0	Chr1	40877137	40881181	LOC_Os01g70600	DUF567 domain containing protein, putative, expressed
0	Chr1	40877137	40881181	LOC_Os01g70600	DUF567 domain containing protein, putative, expressed
0	Chr1	40877137	40881181	LOC_Os01g70600	DUF567 domain containing protein, putative, expressed
1	Chr1	40899421	40899846	LOC_Os01g70650	subtilisin N-terminal Region family protein, expressed
1	Chr1	40902493	40907438	LOC_Os01g70660	potassium transporter, putative, expressed
0	Chr1	40902493	40907438	LOC_Os01g70660	potassium transporter, putative, expressed
1	Chr1	40915335	40920785	LOC_Os01g70670	BTBM1 - Bric-a-Brac, Tramtrack, Broad Complex BTB domain with Meprin and TRAF Homology MATH domain, expressed
0	Chr1	40915335	40920785	LOC_Os01g70670	BTBM1 - Bric-a-Brac, Tramtrack, Broad Complex BTB domain with Meprin and TRAF Homology MATH domain, expressed
1	Chr1	40926204	40929357	LOC_Os01g70700	expressed protein
0	Chr1	40926204	40929357	LOC_Os01g70700	expressed protein
1	Chr1	40937817	40941018	LOC_Os01g70720	expressed protein
1	Chr1	40942204	40943109	LOC_Os01g70730	flowering promoting factor-like 1, putative, expressed
1	Chr1	40947071	40949593	LOC_Os01g70740	expressed protein
0	Chr1	40947071	40949593	LOC_Os01g70740	expressed protein
0	Chr1	40947071	40949593	LOC_Os01g70740	expressed protein
1	Chr1	40952866	40955739	LOC_Os01g70750	retrotransposon protein, putative, Ty3-gypsy subclass, expressed
1	Chr1	40962401	40964248	LOC_Os01g70770	glutathione S-transferase, putative, expressed
0	Chr1	40962401	40964248	LOC_Os01g70770	glutathione S-transferase, putative, expressed
1	Chr1	40984436	40992970	LOC_Os01g70810	homeobox domain containing protein, expressed
0	Chr1	40984436	40992970	LOC_Os01g70810	homeobox domain containing protein, expressed
0	Chr1	40984436	40992970	LOC_Os01g70810	homeobox domain containing protein, expressed
0	Chr1	40984436	40992970	LOC_Os01g70810	homeobox domain containing protein, expressed
1	Chr1	40999828	41000884	LOC_Os01g70830	esterase PIR7A, putative, expressed
0	Chr1	40999828	41000884	LOC_Os01g70830	esterase PIR7A, putative, expressed
1	Chr1	41002434	41004063	LOC_Os01g70840	esterase, putative, expressed
1	Chr1	41004288	41006137	LOC_Os01g70850	esterase, putative, expressed
0	Chr1	41004288	41006137	LOC_Os01g70850	esterase, putative, expressed
0	Chr1	41004288	41006137	LOC_Os01g70850	esterase, putative, expressed
1	Chr1	41011306	41015063	LOC_Os01g70870	ZOS1-23 - C2H2 zinc finger protein, expressed
0	Chr1	41011306	41015063	LOC_Os01g70870	ZOS1-23 - C2H2 zinc finger protein, expressed
0	Chr1	41011306	41015063	LOC_Os01g70870	ZOS1-23 - C2H2 zinc finger protein, expressed
0	Chr1	41011306	41015063	LOC_Os01g70870	ZOS1-23 - C2H2 zinc finger protein, expressed
0	Chr1	41011306	41015063	LOC_Os01g70870	ZOS1-23 - C2H2 zinc finger protein, expressed
1	Chr1	41021478	41021912	LOC_Os01g70880	histone-like transcription factor and archaeal histone, putative, expressed
1	Chr1	41028601	41030025	LOC_Os01g70890	histone-like transcription factor and archaeal histone, putative, expressed
0	Chr1	41028601	41030025	LOC_Os01g70890	histone-like transcription factor and archaeal histone, putative, expressed
1	Chr1	41052348	41056649	LOC_Os01g70920	cullin-1, putative, expressed
1	Chr1	41061091	41067527	LOC_Os01g70940	potassium transporter, putative, expressed
0	Chr1	41061091	41067527	LOC_Os01g70940	potassium transporter, putative, expressed
0	Chr1	41061091	41067527	LOC_Os01g70940	potassium transporter, putative, expressed
0	Chr1	41061091	41067527	LOC_Os01g70940	potassium transporter, putative, expressed
1	Chr1	41066583	41070764	LOC_Os01g70950	spermatogenesis-associated protein 20 precursor, putative, expressed
0	Chr1	41066583	41070764	LOC_Os01g70950	spermatogenesis-associated protein 20 precursor, putative, expressed
1	Chr1	41079469	41082009	LOC_Os01g70970	protein kinase, putative, expressed
1	Chr1	41085901	41088168	LOC_Os01g70980	expressed protein
1	Chr1	41100496	41105056	LOC_Os01g71010	lipase precursor, putative, expressed
1	Chr1	41106628	41106936	LOC_Os01g71020	expressed protein
1	Chr1	41112004	41114858	LOC_Os01g71040	expressed protein
0	Chr1	41112004	41114858	LOC_Os01g71040	expressed protein
0	Chr1	41112004	41114858	LOC_Os01g71040	expressed protein
1	Chr1	41116985	41122312	LOC_Os01g71050	MSP domain containing protein, putative, expressed
0	Chr1	41116985	41122312	LOC_Os01g71050	MSP domain containing protein, putative, expressed
0	Chr1	41116985	41122312	LOC_Os01g71050	MSP domain containing protein, putative, expressed
1	Chr1	41126094	41127677	LOC_Os01g71060	xylanase inhibitor, putative, expressed
1	Chr1	41141674	41143464	LOC_Os01g71090	xylanase inhibitor, putative, expressed
0	Chr1	41141674	41143464	LOC_Os01g71090	xylanase inhibitor, putative, expressed
0	Chr1	41141674	41143464	LOC_Os01g71090	xylanase inhibitor, putative, expressed
1	Chr1	41149955	41154678	LOC_Os01g71100	expressed protein
1	Chr1	41155813	41160726	LOC_Os01g71106	NBS-LRR disease resistance protein, putative, expressed
1	Chr1	41159307	41163822	LOC_Os01g71114	disease resistance protein RGA4, putative, expressed
0	Chr1	41159307	41163822	LOC_Os01g71114	disease resistance protein RGA4, putative, expressed
0	Chr1	41159307	41163822	LOC_Os01g71114	disease resistance protein RGA4, putative, expressed
1	Chr1	41172394	41172954	LOC_Os01g71150	expressed protein
0	Chr1	41172394	41172954	LOC_Os01g71150	expressed protein
1	Chr1	41186974	41188839	LOC_Os01g71190	photosystem II reaction center PSB28 protein, chloroplast precursor, putative, expressed
1	Chr1	41193350	41198976	LOC_Os01g71200	RNA recognition motif containing protein, putative, expressed
0	Chr1	41193350	41198976	LOC_Os01g71200	RNA recognition motif containing protein, putative, expressed
0	Chr1	41193350	41198976	LOC_Os01g71200	RNA recognition motif containing protein, putative, expressed
1	Chr1	41203847	41208712	LOC_Os01g71220	zinc finger protein, putative, expressed
0	Chr1	41203847	41208712	LOC_Os01g71220	zinc finger protein, putative, expressed
1	Chr1	41214311	41217069	LOC_Os01g71230	nascent polypeptide-associated complex subunit alpha-like protein 3, putative, expressed
0	Chr1	41214311	41217069	LOC_Os01g71230	nascent polypeptide-associated complex subunit alpha-like protein 3, putative, expressed
1	Chr1	41220037	41227811	LOC_Os01g71240	calcium-transporting ATPase, plasma membrane-type, putative, expressed
1	Chr1	41226701	41229806	LOC_Os01g71250	expressed protein
0	Chr1	41226701	41229806	LOC_Os01g71250	expressed protein
0	Chr1	41226701	41229806	LOC_Os01g71250	expressed protein
0	Chr1	41226701	41229806	LOC_Os01g71250	expressed protein
1	Chr1	41230854	41235660	LOC_Os01g71256	expressed protein
0	Chr1	41230854	41235660	LOC_Os01g71256	expressed protein
1	Chr1	41245570	41249927	LOC_Os01g71280	glycerol-3-phosphate dehydrogenase, putative, expressed
1	Chr1	41251226	41272319	LOC_Os01g71300	S-formylglutathione hydrolase, putative, expressed
0	Chr1	41251226	41272319	LOC_Os01g71300	S-formylglutathione hydrolase, putative, expressed
0	Chr1	41251226	41272319	LOC_Os01g71300	S-formylglutathione hydrolase, putative, expressed
0	Chr1	41251226	41272319	LOC_Os01g71300	S-formylglutathione hydrolase, putative, expressed
0	Chr1	41251226	41272319	LOC_Os01g71300	S-formylglutathione hydrolase, putative, expressed
0	Chr1	41251226	41272319	LOC_Os01g71300	S-formylglutathione hydrolase, putative, expressed
1	Chr1	41305317	41314527	LOC_Os01g71320	hexokinase, putative, expressed
1	Chr1	41346574	41348411	LOC_Os01g71340	glycosyl hydrolases family 17, putative, expressed
1	Chr1	41349731	41351148	LOC_Os01g71350	glycosyl hydrolases family 17, putative, expressed
1	Chr1	41365160	41366570	LOC_Os01g71380	glycosyl hydrolases family 17, putative, expressed
1	Chr1	41370715	41371949	LOC_Os01g71400	glycosyl hydrolases family 17, putative, expressed
1	Chr1	41375172	41376297	LOC_Os01g71410	glycosyl hydrolases family 17, putative, expressed
0	Chr1	41375172	41376297	LOC_Os01g71410	glycosyl hydrolases family 17, putative, expressed
1	Chr1	41384286	41386417	LOC_Os01g71420	Ser%2FThr protein phosphatase family protein, putative, expressed
0	Chr1	41384286	41386417	LOC_Os01g71420	Ser%2FThr protein phosphatase family protein, putative, expressed
1	Chr1	41390945	41392099	LOC_Os01g71440	OsFBDUF10 - F-box and DUF domain containing protein, expressed
0	Chr1	41390945	41392099	LOC_Os01g71440	OsFBDUF10 - F-box and DUF domain containing protein, expressed
1	Chr1	41393464	41394297	LOC_Os01g71450	OsFBX33 - F-box domain containing protein, expressed
1	Chr1	41397748	41401593	LOC_Os01g71474	glycosyl hydrolases family 17, putative, expressed
0	Chr1	41397748	41401593	LOC_Os01g71474	glycosyl hydrolases family 17, putative, expressed
0	Chr1	41397748	41401593	LOC_Os01g71474	glycosyl hydrolases family 17, putative, expressed
1	Chr1	41533273	41535619	LOC_Os01g71670	glycosyl hydrolases family 17, putative, expressed
1	Chr1	41536977	41538320	LOC_Os01g71680	glycosyl hydrolases family 17, putative, expressed
1	Chr1	41539690	41545870	LOC_Os01g71690	recA protein, expressed
0	Chr1	41539690	41545870	LOC_Os01g71690	recA protein, expressed
0	Chr1	41539690	41545870	LOC_Os01g71690	recA protein, expressed
1	Chr1	41549008	41551494	LOC_Os01g71700	amino acid permease family protein, putative, expressed
1	Chr1	41573907	41578834	LOC_Os01g71770	RNA recognition motif containing protein, putative, expressed
0	Chr1	41573907	41578834	LOC_Os01g71770	RNA recognition motif containing protein, putative, expressed
0	Chr1	41573907	41578834	LOC_Os01g71770	RNA recognition motif containing protein, putative, expressed
1	Chr1	41582224	41583944	LOC_Os01g71780	WD domain, G-beta repeat domain containing protein, expressed
0	Chr1	41582224	41583944	LOC_Os01g71780	WD domain, G-beta repeat domain containing protein, expressed
0	Chr1	41582224	41583944	LOC_Os01g71780	WD domain, G-beta repeat domain containing protein, expressed
1	Chr1	41584367	41585318	LOC_Os01g71790	NAM, putative, expressed
1	Chr1	41597270	41598692	LOC_Os01g71820	glycosyl hydrolases family 17, putative, expressed
1	Chr1	41605691	41621122	LOC_Os01g71840	retrotransposon protein, putative, unclassified, expressed
0	Chr1	41605691	41621122	LOC_Os01g71840	retrotransposon protein, putative, unclassified, expressed
1	Chr1	41629299	41631914	LOC_Os01g71860	glycosyl hydrolases family 17, putative, expressed
1	Chr1	41691174	41698706	LOC_Os01g71960	endonuclease, putative, expressed
1	Chr1	41728651	41729616	LOC_Os01g72009	expressed protein
1	Chr1	41781310	41801987	LOC_Os01g72049	retrotransposon, putative, centromere-specific, expressed
1	Chr1	41822269	41825087	LOC_Os01g72090	phycoerythrobilin ferredoxin oxidoreductase, putative, expressed
0	Chr1	41822269	41825087	LOC_Os01g72090	phycoerythrobilin ferredoxin oxidoreductase, putative, expressed
1	Chr1	41825882	41827156	LOC_Os01g72100	OsCML10 - Calmodulin-related calcium sensor protein, expressed
1	Chr1	41841760	41842549	LOC_Os01g72130	glutathione S-transferase, putative, expressed
1	Chr1	41844009	41845691	LOC_Os01g72140	glutathione S-transferase, putative, expressed
0	Chr1	41844009	41845691	LOC_Os01g72140	glutathione S-transferase, putative, expressed
0	Chr1	41844009	41845691	LOC_Os01g72140	glutathione S-transferase, putative, expressed
0	Chr1	41844009	41845691	LOC_Os01g72140	glutathione S-transferase, putative, expressed
0	Chr1	41844009	41845691	LOC_Os01g72140	glutathione S-transferase, putative, expressed
1	Chr1	41847705	41849080	LOC_Os01g72160	glutathione S-transferase, putative, expressed
0	Chr1	41847705	41849080	LOC_Os01g72160	glutathione S-transferase, putative, expressed
0	Chr1	41847705	41849080	LOC_Os01g72160	glutathione S-transferase, putative, expressed
0	Chr1	41847705	41849080	LOC_Os01g72160	glutathione S-transferase, putative, expressed
1	Chr1	41864619	41866546	LOC_Os01g72200	expressed protein
0	Chr1	41864619	41866546	LOC_Os01g72200	expressed protein
1	Chr1	41867501	41869645	LOC_Os01g72205	proline synthetase co-transcribed bacterial homolog protein, putative, expressed
0	Chr1	41867501	41869645	LOC_Os01g72205	proline synthetase co-transcribed bacterial homolog protein, putative, expressed
0	Chr1	41867501	41869645	LOC_Os01g72205	proline synthetase co-transcribed bacterial homolog protein, putative, expressed
1	Chr1	41869930	41874556	LOC_Os01g72210	early-responsive to dehydration protein-related, putative, expressed
0	Chr1	41869930	41874556	LOC_Os01g72210	early-responsive to dehydration protein-related, putative, expressed
0	Chr1	41869930	41874556	LOC_Os01g72210	early-responsive to dehydration protein-related, putative, expressed
0	Chr1	41869930	41874556	LOC_Os01g72210	early-responsive to dehydration protein-related, putative, expressed
0	Chr1	41869930	41874556	LOC_Os01g72210	early-responsive to dehydration protein-related, putative, expressed
1	Chr1	41873949	41880601	LOC_Os01g72220	WD domain, G-beta repeat domain containing protein, expressed
0	Chr1	41873949	41880601	LOC_Os01g72220	WD domain, G-beta repeat domain containing protein, expressed
0	Chr1	41873949	41880601	LOC_Os01g72220	WD domain, G-beta repeat domain containing protein, expressed
0	Chr1	41873949	41880601	LOC_Os01g72220	WD domain, G-beta repeat domain containing protein, expressed
0	Chr1	41873949	41880601	LOC_Os01g72220	WD domain, G-beta repeat domain containing protein, expressed
0	Chr1	41873949	41880601	LOC_Os01g72220	WD domain, G-beta repeat domain containing protein, expressed
0	Chr1	41873949	41880601	LOC_Os01g72220	WD domain, G-beta repeat domain containing protein, expressed
0	Chr1	41873949	41880601	LOC_Os01g72220	WD domain, G-beta repeat domain containing protein, expressed
1	Chr1	41892678	41896242	LOC_Os01g72250	uridine 5-monophosphate synthase, putative, expressed
0	Chr1	41892678	41896242	LOC_Os01g72250	uridine 5-monophosphate synthase, putative, expressed
0	Chr1	41892678	41896242	LOC_Os01g72250	uridine 5-monophosphate synthase, putative, expressed
1	Chr1	41896504	41898331	LOC_Os01g72260	cytochrome P450, putative, expressed
1	Chr1	41900002	41901651	LOC_Os01g72270	cytochrome P450, putative, expressed
0	Chr1	41900002	41901651	LOC_Os01g72270	cytochrome P450, putative, expressed
1	Chr1	41904210	41907453	LOC_Os01g72280	tetratricopeptide repeat containing protein, putative, expressed
1	Chr1	41914684	41915936	LOC_Os01g72290	expressed protein
0	Chr1	41914684	41915936	LOC_Os01g72290	expressed protein
1	Chr1	41919630	41925302	LOC_Os01g72310	OsFBO7 - F-box and other domain containing protein, expressed
0	Chr1	41919630	41925302	LOC_Os01g72310	OsFBO7 - F-box and other domain containing protein, expressed
0	Chr1	41919630	41925302	LOC_Os01g72310	OsFBO7 - F-box and other domain containing protein, expressed
0	Chr1	41919630	41925302	LOC_Os01g72310	OsFBO7 - F-box and other domain containing protein, expressed
1	Chr1	41925595	41931602	LOC_Os01g72320	FYVE zinc finger domain containing protein, expressed
0	Chr1	41925595	41931602	LOC_Os01g72320	FYVE zinc finger domain containing protein, expressed
0	Chr1	41925595	41931602	LOC_Os01g72320	FYVE zinc finger domain containing protein, expressed
1	Chr1	41948952	41952388	LOC_Os01g72330	OsRR4 type-A response regulator, expressed
0	Chr1	41948952	41952388	LOC_Os01g72330	OsRR4 type-A response regulator, expressed
0	Chr1	41948952	41952388	LOC_Os01g72330	OsRR4 type-A response regulator, expressed
0	Chr1	41948952	41952388	LOC_Os01g72330	OsRR4 type-A response regulator, expressed
0	Chr1	41948952	41952388	LOC_Os01g72330	OsRR4 type-A response regulator, expressed
0	Chr1	41948952	41952388	LOC_Os01g72330	OsRR4 type-A response regulator, expressed
0	Chr1	41948952	41952388	LOC_Os01g72330	OsRR4 type-A response regulator, expressed
1	Chr1	41954633	41962787	LOC_Os01g72340	beta-galactosidase, putative, expressed
0	Chr1	41954633	41962787	LOC_Os01g72340	beta-galactosidase, putative, expressed
0	Chr1	41954633	41962787	LOC_Os01g72340	beta-galactosidase, putative, expressed
0	Chr1	41954633	41962787	LOC_Os01g72340	beta-galactosidase, putative, expressed
0	Chr1	41954633	41962787	LOC_Os01g72340	beta-galactosidase, putative, expressed
0	Chr1	41954633	41962787	LOC_Os01g72340	beta-galactosidase, putative, expressed
0	Chr1	41954633	41962787	LOC_Os01g72340	beta-galactosidase, putative, expressed
0	Chr1	41954633	41962787	LOC_Os01g72340	beta-galactosidase, putative, expressed
1	Chr1	41964126	41970144	LOC_Os01g72350	amidohydrolase, putative, expressed
0	Chr1	41964126	41970144	LOC_Os01g72350	amidohydrolase, putative, expressed
0	Chr1	41964126	41970144	LOC_Os01g72350	amidohydrolase, putative, expressed
1	Chr1	41971444	41978408	LOC_Os01g72370	helix-loop-helix DNA-binding domain containing protein, expressed
0	Chr1	41971444	41978408	LOC_Os01g72370	helix-loop-helix DNA-binding domain containing protein, expressed
1	Chr1	41999585	42002803	LOC_Os01g72420	C2 domain containing protein, putative, expressed
1	Chr1	42003931	42009785	LOC_Os01g72430	NADPH quinone oxidoreductase, putative, expressed
0	Chr1	42003931	42009785	LOC_Os01g72430	NADPH quinone oxidoreductase, putative, expressed
1	Chr1	42018059	42019514	LOC_Os01g72460	NADPH quinone oxidoreductase, putative, expressed
0	Chr1	42018059	42019514	LOC_Os01g72460	NADPH quinone oxidoreductase, putative, expressed
0	Chr1	42018059	42019514	LOC_Os01g72460	NADPH quinone oxidoreductase, putative, expressed
1	Chr1	42020859	42021464	LOC_Os01g72470	expressed protein
1	Chr1	42025672	42027986	LOC_Os01g72480	zinc finger, C3HC4 type domain containing protein, expressed
1	Chr1	42037167	42039622	LOC_Os01g72490	LRP1, putative, expressed
0	Chr1	42037167	42039622	LOC_Os01g72490	LRP1, putative, expressed
0	Chr1	42037167	42039622	LOC_Os01g72490	LRP1, putative, expressed
0	Chr1	42037167	42039622	LOC_Os01g72490	LRP1, putative, expressed
1	Chr1	42041126	42042913	LOC_Os01g72500	retrotransposon protein, putative, unclassified, expressed
1	Chr1	42058936	42060584	LOC_Os01g72510	eukaryotic aspartyl protease domain containing protein, expressed
1	Chr1	42063181	42067788	LOC_Os01g72520	phosphoesterase family protein, putative, expressed
0	Chr1	42063181	42067788	LOC_Os01g72520	phosphoesterase family protein, putative, expressed
0	Chr1	42063181	42067788	LOC_Os01g72520	phosphoesterase family protein, putative, expressed
0	Chr1	42063181	42067788	LOC_Os01g72520	phosphoesterase family protein, putative, expressed
1	Chr1	42073984	42074982	LOC_Os01g72530	OsCML31 - Calmodulin-related calcium sensor protein, expressed
1	Chr1	42078682	42079137	LOC_Os01g72540	OsCML23 - Calmodulin-related calcium sensor protein, expressed
1	Chr1	42080116	42080556	LOC_Os01g72550	OsCML19 - Calmodulin-related calcium sensor protein, expressed
1	Chr1	42081066	42085042	LOC_Os01g72560	expressed protein
0	Chr1	42081066	42085042	LOC_Os01g72560	expressed protein
0	Chr1	42081066	42085042	LOC_Os01g72560	expressed protein
0	Chr1	42081066	42085042	LOC_Os01g72560	expressed protein
0	Chr1	42081066	42085042	LOC_Os01g72560	expressed protein
0	Chr1	42081066	42085042	LOC_Os01g72560	expressed protein
0	Chr1	42081066	42085042	LOC_Os01g72560	expressed protein
0	Chr1	42081066	42085042	LOC_Os01g72560	expressed protein
0	Chr1	42081066	42085042	LOC_Os01g72560	expressed protein
0	Chr1	42081066	42085042	LOC_Os01g72560	expressed protein
0	Chr1	42081066	42085042	LOC_Os01g72560	expressed protein
1	Chr1	42086475	42095890	LOC_Os01g72570	expressed protein
0	Chr1	42086475	42095890	LOC_Os01g72570	expressed protein
0	Chr1	42086475	42095890	LOC_Os01g72570	expressed protein
0	Chr1	42086475	42095890	LOC_Os01g72570	expressed protein
0	Chr1	42086475	42095890	LOC_Os01g72570	expressed protein
0	Chr1	42086475	42095890	LOC_Os01g72570	expressed protein
0	Chr1	42086475	42095890	LOC_Os01g72570	expressed protein
0	Chr1	42086475	42095890	LOC_Os01g72570	expressed protein
0	Chr1	42086475	42095890	LOC_Os01g72570	expressed protein
0	Chr1	42086475	42095890	LOC_Os01g72570	expressed protein
0	Chr1	42086475	42095890	LOC_Os01g72570	expressed protein
0	Chr1	42086475	42095890	LOC_Os01g72570	expressed protein
0	Chr1	42086475	42095890	LOC_Os01g72570	expressed protein
0	Chr1	42086475	42095890	LOC_Os01g72570	expressed protein
1	Chr1	42110476	42110682	LOC_Os01g72590	expressed protein
1	Chr1	42128326	42130347	LOC_Os01g72610	glycosyltransferase, putative, expressed
1	Chr1	42177832	42183727	LOC_Os01g72690	NAD kinase, putative, expressed
0	Chr1	42177832	42183727	LOC_Os01g72690	NAD kinase, putative, expressed
0	Chr1	42177832	42183727	LOC_Os01g72690	NAD kinase, putative, expressed
0	Chr1	42177832	42183727	LOC_Os01g72690	NAD kinase, putative, expressed
1	Chr1	42184240	42187695	LOC_Os01g72700	expressed protein
1	Chr1	42199107	42200332	LOC_Os01g72720	expressed protein
1	Chr1	42206304	42208513	LOC_Os01g72740	cytochrome P450, putative, expressed
0	Chr1	42206304	42208513	LOC_Os01g72740	cytochrome P450, putative, expressed
0	Chr1	42206304	42208513	LOC_Os01g72740	cytochrome P450, putative, expressed
1	Chr1	42238811	42240567	LOC_Os01g72810	secreted glycoprotein, putative, expressed
0	Chr1	42238811	42240567	LOC_Os01g72810	secreted glycoprotein, putative, expressed
1	Chr1	42247696	42255403	LOC_Os01g72834	RNA recognition motif containing protein, putative, expressed
0	Chr1	42247696	42255403	LOC_Os01g72834	RNA recognition motif containing protein, putative, expressed
0	Chr1	42247696	42255403	LOC_Os01g72834	RNA recognition motif containing protein, putative, expressed
0	Chr1	42247696	42255403	LOC_Os01g72834	RNA recognition motif containing protein, putative, expressed
0	Chr1	42247696	42255403	LOC_Os01g72834	RNA recognition motif containing protein, putative, expressed
1	Chr1	42255655	42257190	LOC_Os01g72850	GDSL-motif lipase%2Fhydrolase family protein, putative, expressed
0	Chr1	42255655	42257190	LOC_Os01g72850	GDSL-motif lipase%2Fhydrolase family protein, putative, expressed
0	Chr1	42255655	42257190	LOC_Os01g72850	GDSL-motif lipase%2Fhydrolase family protein, putative, expressed
0	Chr1	42255655	42257190	LOC_Os01g72850	GDSL-motif lipase%2Fhydrolase family protein, putative, expressed
0	Chr1	42255655	42257190	LOC_Os01g72850	GDSL-motif lipase%2Fhydrolase family protein, putative, expressed
0	Chr1	42255655	42257190	LOC_Os01g72850	GDSL-motif lipase%2Fhydrolase family protein, putative, expressed
0	Chr1	42255655	42257190	LOC_Os01g72850	GDSL-motif lipase%2Fhydrolase family protein, putative, expressed
1	Chr1	42260295	42264942	LOC_Os01g72860	MAC%2FPerforin domain containing protein, putative, expressed
0	Chr1	42260295	42264942	LOC_Os01g72860	MAC%2FPerforin domain containing protein, putative, expressed
1	Chr1	42265021	42268525	LOC_Os01g72870	BAS1, putative, expressed
0	Chr1	42265021	42268525	LOC_Os01g72870	BAS1, putative, expressed
0	Chr1	42265021	42268525	LOC_Os01g72870	BAS1, putative, expressed
0	Chr1	42265021	42268525	LOC_Os01g72870	BAS1, putative, expressed
0	Chr1	42265021	42268525	LOC_Os01g72870	BAS1, putative, expressed
0	Chr1	42265021	42268525	LOC_Os01g72870	BAS1, putative, expressed
1	Chr1	42268880	42274913	LOC_Os01g72880	DNA mismatch repair protein Mlh1, putative, expressed
0	Chr1	42268880	42274913	LOC_Os01g72880	DNA mismatch repair protein Mlh1, putative, expressed
0	Chr1	42268880	42274913	LOC_Os01g72880	DNA mismatch repair protein Mlh1, putative, expressed
0	Chr1	42268880	42274913	LOC_Os01g72880	DNA mismatch repair protein Mlh1, putative, expressed
1	Chr1	42275543	42280567	LOC_Os01g72890	transposon protein, putative, CACTA, En%2FSpm sub-class, expressed
0	Chr1	42275543	42280567	LOC_Os01g72890	transposon protein, putative, CACTA, En%2FSpm sub-class, expressed
0	Chr1	42275543	42280567	LOC_Os01g72890	transposon protein, putative, CACTA, En%2FSpm sub-class, expressed
0	Chr1	42275543	42280567	LOC_Os01g72890	transposon protein, putative, CACTA, En%2FSpm sub-class, expressed
0	Chr1	42275543	42280567	LOC_Os01g72890	transposon protein, putative, CACTA, En%2FSpm sub-class, expressed
1	Chr1	42281272	42281973	LOC_Os01g72900	abscisic stress-ripening, putative, expressed
0	Chr1	42281272	42281973	LOC_Os01g72900	abscisic stress-ripening, putative, expressed
0	Chr1	42281272	42281973	LOC_Os01g72900	abscisic stress-ripening, putative, expressed
1	Chr1	42288473	42289606	LOC_Os01g72920	expressed protein
1	Chr1	42297255	42300253	LOC_Os01g72930	pentatricopeptide, putative, expressed
0	Chr1	42297255	42300253	LOC_Os01g72930	pentatricopeptide, putative, expressed
1	Chr1	42303454	42311177	LOC_Os01g72940	phosphatidylserine decarboxylase, putative, expressed
0	Chr1	42303454	42311177	LOC_Os01g72940	phosphatidylserine decarboxylase, putative, expressed
0	Chr1	42303454	42311177	LOC_Os01g72940	phosphatidylserine decarboxylase, putative, expressed
0	Chr1	42303454	42311177	LOC_Os01g72940	phosphatidylserine decarboxylase, putative, expressed
1	Chr1	42315264	42317679	LOC_Os01g72960	expressed protein
1	Chr1	42329246	42335754	LOC_Os01g72980	tRNA uridine 5-carboxymethylaminomethyl modification enzyme gidA, putative, expressed
0	Chr1	42329246	42335754	LOC_Os01g72980	tRNA uridine 5-carboxymethylaminomethyl modification enzyme gidA, putative, expressed
1	Chr1	42336217	42349399	LOC_Os01g72990	expressed protein
0	Chr1	42336217	42349399	LOC_Os01g72990	expressed protein
0	Chr1	42336217	42349399	LOC_Os01g72990	expressed protein
0	Chr1	42336217	42349399	LOC_Os01g72990	expressed protein
0	Chr1	42336217	42349399	LOC_Os01g72990	expressed protein
0	Chr1	42336217	42349399	LOC_Os01g72990	expressed protein
0	Chr1	42336217	42349399	LOC_Os01g72990	expressed protein
1	Chr1	42377194	42381600	LOC_Os01g73040	CBS domain-containing protein, putative, expressed
1	Chr1	42404442	42408443	LOC_Os01g73100	retrotransposon protein, putative, unclassified, expressed
1	Chr1	42411939	42413227	LOC_Os01g73110	expressed protein
1	Chr1	42429502	42432618	LOC_Os01g73170	peroxidase precursor, putative, expressed
0	Chr1	42429502	42432618	LOC_Os01g73170	peroxidase precursor, putative, expressed
1	Chr1	42433901	42434170	LOC_Os01g73180	expressed protein
1	Chr1	42467067	42468282	LOC_Os01g73260	hypothetical protein
1	Chr1	42470327	42471850	LOC_Os01g73270	expressed protein
0	Chr1	42470327	42471850	LOC_Os01g73270	expressed protein
1	Chr1	42472609	42474070	LOC_Os01g73280	expressed protein
1	Chr1	42484073	42487451	LOC_Os01g73310	actin, putative, expressed
1	Chr1	42527877	42531845	LOC_Os01g73380	retrotransposon protein, putative, Ty1-copia subclass, expressed
1	Chr1	42547599	42548991	LOC_Os01g73420	mitochondrial carrier protein, putative, expressed
1	Chr1	42549843	42556862	LOC_Os01g73430	RNA polymerase IV largest subunit, putative, expressed
0	Chr1	42549843	42556862	LOC_Os01g73430	RNA polymerase IV largest subunit, putative, expressed
1	Chr1	42559048	42559953	LOC_Os01g73440	expressed protein
1	Chr1	42574827	42577818	LOC_Os01g73470	growth inhibition and differentiation-related protein 88, putative, expressed
0	Chr1	42574827	42577818	LOC_Os01g73470	growth inhibition and differentiation-related protein 88, putative, expressed
0	Chr1	42574827	42577818	LOC_Os01g73470	growth inhibition and differentiation-related protein 88, putative, expressed
0	Chr1	42574827	42577818	LOC_Os01g73470	growth inhibition and differentiation-related protein 88, putative, expressed
0	Chr1	42574827	42577818	LOC_Os01g73470	growth inhibition and differentiation-related protein 88, putative, expressed
0	Chr1	42574827	42577818	LOC_Os01g73470	growth inhibition and differentiation-related protein 88, putative, expressed
1	Chr1	42587236	42590338	LOC_Os01g73500	expressed protein
1	Chr1	42590881	42598002	LOC_Os01g73514	5-oxoprolinase, putative, expressed
0	Chr1	42590881	42598002	LOC_Os01g73514	5-oxoprolinase, putative, expressed
0	Chr1	42590881	42598002	LOC_Os01g73514	5-oxoprolinase, putative, expressed
1	Chr1	42600571	42612433	LOC_Os01g73530	ABC transporter, ATP-binding protein, putative, expressed
0	Chr1	42600571	42612433	LOC_Os01g73530	ABC transporter, ATP-binding protein, putative, expressed
0	Chr1	42600571	42612433	LOC_Os01g73530	ABC transporter, ATP-binding protein, putative, expressed
0	Chr1	42600571	42612433	LOC_Os01g73530	ABC transporter, ATP-binding protein, putative, expressed
0	Chr1	42600571	42612433	LOC_Os01g73530	ABC transporter, ATP-binding protein, putative, expressed
0	Chr1	42600571	42612433	LOC_Os01g73530	ABC transporter, ATP-binding protein, putative, expressed
1	Chr1	42614788	42618386	LOC_Os01g73550	mitochondrial-processing peptidase subunit alpha, mitochondrial precursor, putative, expressed
0	Chr1	42614788	42618386	LOC_Os01g73550	mitochondrial-processing peptidase subunit alpha, mitochondrial precursor, putative, expressed
0	Chr1	42614788	42618386	LOC_Os01g73550	mitochondrial-processing peptidase subunit alpha, mitochondrial precursor, putative, expressed
0	Chr1	42614788	42618386	LOC_Os01g73550	mitochondrial-processing peptidase subunit alpha, mitochondrial precursor, putative, expressed
0	Chr1	42614788	42618386	LOC_Os01g73550	mitochondrial-processing peptidase subunit alpha, mitochondrial precursor, putative, expressed
0	Chr1	42614788	42618386	LOC_Os01g73550	mitochondrial-processing peptidase subunit alpha, mitochondrial precursor, putative, expressed
1	Chr1	42618474	42621727	LOC_Os01g73560	leucine rich repeat domain containing protein, putative, expressed
1	Chr1	42635728	42637905	LOC_Os01g73590	transporter family protein, putative, expressed
1	Chr1	42638856	42644944	LOC_Os01g73604	LSM domain containing protein, expressed
0	Chr1	42638856	42644944	LOC_Os01g73604	LSM domain containing protein, expressed
0	Chr1	42638856	42644944	LOC_Os01g73604	LSM domain containing protein, expressed
0	Chr1	42638856	42644944	LOC_Os01g73604	LSM domain containing protein, expressed
0	Chr1	42638856	42644944	LOC_Os01g73604	LSM domain containing protein, expressed
0	Chr1	42638856	42644944	LOC_Os01g73604	LSM domain containing protein, expressed
0	Chr1	42638856	42644944	LOC_Os01g73604	LSM domain containing protein, expressed
1	Chr1	42646047	42654120	LOC_Os01g73620	expressed protein
1	Chr1	42654494	42655776	LOC_Os01g73630	rhoGAP domain containing protein, expressed
1	Chr1	42656421	42662572	LOC_Os01g73640	expressed protein
1	Chr1	42663532	42666213	LOC_Os01g73644	expressed protein
1	Chr1	42668313	42671592	LOC_Os01g73650	expressed protein
1	Chr1	42673021	42678116	LOC_Os01g73656	expressed protein
1	Chr1	42679241	42680546	LOC_Os01g73662	expressed protein
1	Chr1	42684868	42689426	LOC_Os01g73670	expressed protein
0	Chr1	42684868	42689426	LOC_Os01g73670	expressed protein
0	Chr1	42684868	42689426	LOC_Os01g73670	expressed protein
1	Chr1	42689893	42696058	LOC_Os01g73680	aspartyl aminopeptidase, putative, expressed
0	Chr1	42689893	42696058	LOC_Os01g73680	aspartyl aminopeptidase, putative, expressed
0	Chr1	42689893	42696058	LOC_Os01g73680	aspartyl aminopeptidase, putative, expressed
0	Chr1	42689893	42696058	LOC_Os01g73680	aspartyl aminopeptidase, putative, expressed
0	Chr1	42689893	42696058	LOC_Os01g73680	aspartyl aminopeptidase, putative, expressed
0	Chr1	42689893	42696058	LOC_Os01g73680	aspartyl aminopeptidase, putative, expressed
0	Chr1	42689893	42696058	LOC_Os01g73680	aspartyl aminopeptidase, putative, expressed
1	Chr1	42695091	42699059	LOC_Os01g73690	pentatricopeptide, putative, expressed
1	Chr1	42689893	42696058	LOC_Os01g73680	aspartyl aminopeptidase, putative, expressed
1	Chr1	42695091	42699059	LOC_Os01g73690	pentatricopeptide, putative, expressed
1	Chr1	42689893	42696058	LOC_Os01g73680	aspartyl aminopeptidase, putative, expressed
1	Chr1	42695091	42699059	LOC_Os01g73690	pentatricopeptide, putative, expressed
0	Chr1	42695091	42699059	LOC_Os01g73690	pentatricopeptide, putative, expressed
0	Chr1	42695091	42699059	LOC_Os01g73690	pentatricopeptide, putative, expressed
0	Chr1	42695091	42699059	LOC_Os01g73690	pentatricopeptide, putative, expressed
0	Chr1	42695091	42699059	LOC_Os01g73690	pentatricopeptide, putative, expressed
1	Chr1	42860708	42866652	LOC_Os01g74000	glycerol-3-phosphate dehydrogenase, putative, expressed
0	Chr1	42860708	42866652	LOC_Os01g74000	glycerol-3-phosphate dehydrogenase, putative, expressed
1	Chr1	42870524	42872686	LOC_Os01g74010	cyclase%2Fdehydrase family protein, expressed
1	Chr1	42874207	42875515	LOC_Os01g74020	MYB family transcription factor, putative, expressed
1	Chr1	42876539	42882964	LOC_Os01g74030	pumilio-family RNA binding protein, putative, expressed
0	Chr1	42876539	42882964	LOC_Os01g74030	pumilio-family RNA binding protein, putative, expressed
0	Chr1	42876539	42882964	LOC_Os01g74030	pumilio-family RNA binding protein, putative, expressed
0	Chr1	42876539	42882964	LOC_Os01g74030	pumilio-family RNA binding protein, putative, expressed
0	Chr1	42876539	42882964	LOC_Os01g74030	pumilio-family RNA binding protein, putative, expressed
0	Chr1	42876539	42882964	LOC_Os01g74030	pumilio-family RNA binding protein, putative, expressed
1	Chr1	42884891	42886416	LOC_Os01g74040	zinc finger, RING-type, putative, expressed
0	Chr1	42884891	42886416	LOC_Os01g74040	zinc finger, RING-type, putative, expressed
1	Chr1	42946753	42948750	LOC_Os01g74140	WRKY17, expressed
0	Chr1	42946753	42948750	LOC_Os01g74140	WRKY17, expressed
0	Chr1	42946753	42948750	LOC_Os01g74140	WRKY17, expressed
1	Chr1	42954163	42956646	LOC_Os01g74152	haloacid dehalogenase-like hydrolase family protein, putative, expressed
1	Chr1	42960106	42964990	LOC_Os01g74160	carboxyl-terminal peptidase, putative, expressed
0	Chr1	42960106	42964990	LOC_Os01g74160	carboxyl-terminal peptidase, putative, expressed
0	Chr1	42960106	42964990	LOC_Os01g74160	carboxyl-terminal peptidase, putative, expressed
0	Chr1	42960106	42964990	LOC_Os01g74160	carboxyl-terminal peptidase, putative, expressed
0	Chr1	42960106	42964990	LOC_Os01g74160	carboxyl-terminal peptidase, putative, expressed
1	Chr1	42967050	42970144	LOC_Os01g74170	expressed protein
1	Chr1	42970340	42976918	LOC_Os01g74180	adaptin, putative, expressed
0	Chr1	42970340	42976918	LOC_Os01g74180	adaptin, putative, expressed
1	Chr1	42981192	42985019	LOC_Os01g74200	protein kinase domain containing protein, expressed
0	Chr1	42981192	42985019	LOC_Os01g74200	protein kinase domain containing protein, expressed
0	Chr1	42981192	42985019	LOC_Os01g74200	protein kinase domain containing protein, expressed
0	Chr1	42981192	42985019	LOC_Os01g74200	protein kinase domain containing protein, expressed
0	Chr1	42981192	42985019	LOC_Os01g74200	protein kinase domain containing protein, expressed
0	Chr1	42981192	42985019	LOC_Os01g74200	protein kinase domain containing protein, expressed
0	Chr1	42981192	42985019	LOC_Os01g74200	protein kinase domain containing protein, expressed
1	Chr1	42997434	43003542	LOC_Os01g74230	retrotransposon protein, putative, unclassified, expressed
1	Chr1	43016926	43019127	LOC_Os01g74250	plant-specific domain TIGR01615 family protein, expressed
0	Chr1	43016926	43019127	LOC_Os01g74250	plant-specific domain TIGR01615 family protein, expressed
0	Chr1	43016926	43019127	LOC_Os01g74250	plant-specific domain TIGR01615 family protein, expressed
0	Chr1	43016926	43019127	LOC_Os01g74250	plant-specific domain TIGR01615 family protein, expressed
1	Chr1	43039984	43043991	LOC_Os01g74280	TGD2, putative, expressed
1	Chr1	43046955	43047961	LOC_Os01g74300	metallothionein, putative, expressed
1	Chr1	43049162	43058849	LOC_Os01g74310	expressed protein
0	Chr1	43049162	43058849	LOC_Os01g74310	expressed protein
0	Chr1	43049162	43058849	LOC_Os01g74310	expressed protein
0	Chr1	43049162	43058849	LOC_Os01g74310	expressed protein
0	Chr1	43049162	43058849	LOC_Os01g74310	expressed protein
0	Chr1	43049162	43058849	LOC_Os01g74310	expressed protein
0	Chr1	43049162	43058849	LOC_Os01g74310	expressed protein
1	Chr1	43066680	43070166	LOC_Os01g74330	pectinacetylesterase domain containing protein, expressed
0	Chr1	43066680	43070166	LOC_Os01g74330	pectinacetylesterase domain containing protein, expressed
0	Chr1	43066680	43070166	LOC_Os01g74330	pectinacetylesterase domain containing protein, expressed
1	Chr1	43071516	43072535	LOC_Os01g74340	RNA recognition motif containing protein, putative, expressed
1	Chr1	43072748	43076541	LOC_Os01g74350	soluble inorganic pyrophosphatase, putative, expressed
0	Chr1	43072748	43076541	LOC_Os01g74350	soluble inorganic pyrophosphatase, putative, expressed
0	Chr1	43072748	43076541	LOC_Os01g74350	soluble inorganic pyrophosphatase, putative, expressed
1	Chr1	43078796	43080400	LOC_Os01g74370	domain of unknown function DUF966 domain containing protein, expressed
0	Chr1	43078796	43080400	LOC_Os01g74370	domain of unknown function DUF966 domain containing protein, expressed
1	Chr1	43086173	43089928	LOC_Os01g74390	transposon protein, putative, unclassified
1	Chr1	43104441	43104863	LOC_Os01g74430	expressed protein
0	Chr1	43104441	43104863	LOC_Os01g74430	expressed protein
0	Chr1	43104441	43104863	LOC_Os01g74430	expressed protein
1	Chr1	43115742	43117231	LOC_Os01g74450	aquaporin protein, putative, expressed
0	Chr1	43115742	43117231	LOC_Os01g74450	aquaporin protein, putative, expressed
1	Chr1	43120081	43125721	LOC_Os01g74460	vacuolar fusion protein MON1 homolog A, putative, expressed
0	Chr1	43120081	43125721	LOC_Os01g74460	vacuolar fusion protein MON1 homolog A, putative, expressed
0	Chr1	43120081	43125721	LOC_Os01g74460	vacuolar fusion protein MON1 homolog A, putative, expressed
0	Chr1	43120081	43125721	LOC_Os01g74460	vacuolar fusion protein MON1 homolog A, putative, expressed
0	Chr1	43120081	43125721	LOC_Os01g74460	vacuolar fusion protein MON1 homolog A, putative, expressed
0	Chr1	43120081	43125721	LOC_Os01g74460	vacuolar fusion protein MON1 homolog A, putative, expressed
0	Chr1	43120081	43125721	LOC_Os01g74460	vacuolar fusion protein MON1 homolog A, putative, expressed
1	Chr1	43125963	43134502	LOC_Os01g74470	ABC transporter, ATP-binding protein, putative, expressed
0	Chr1	43125963	43134502	LOC_Os01g74470	ABC transporter, ATP-binding protein, putative, expressed
0	Chr1	43125963	43134502	LOC_Os01g74470	ABC transporter, ATP-binding protein, putative, expressed
0	Chr1	43125963	43134502	LOC_Os01g74470	ABC transporter, ATP-binding protein, putative, expressed
0	Chr1	43125963	43134502	LOC_Os01g74470	ABC transporter, ATP-binding protein, putative, expressed
0	Chr1	43125963	43134502	LOC_Os01g74470	ABC transporter, ATP-binding protein, putative, expressed
1	Chr1	43136224	43137723	LOC_Os01g74480	cupin domain containing protein, expressed
0	Chr1	43136224	43137723	LOC_Os01g74480	cupin domain containing protein, expressed
0	Chr1	43136224	43137723	LOC_Os01g74480	cupin domain containing protein, expressed
0	Chr1	43136224	43137723	LOC_Os01g74480	cupin domain containing protein, expressed
0	Chr1	43136224	43137723	LOC_Os01g74480	cupin domain containing protein, expressed
1	Chr1	43141841	43142670	LOC_Os01g74490	heavy metal-associated domain containing protein, expressed
0	Chr1	43141841	43142670	LOC_Os01g74490	heavy metal-associated domain containing protein, expressed
1	Chr1	43143717	43146789	LOC_Os01g74500	expressed protein
0	Chr1	43143717	43146789	LOC_Os01g74500	expressed protein
0	Chr1	43143717	43146789	LOC_Os01g74500	expressed protein
1	Chr1	43154091	43158225	LOC_Os01g74510	KIP1, putative, expressed
0	Chr1	43154091	43158225	LOC_Os01g74510	KIP1, putative, expressed
0	Chr1	43154091	43158225	LOC_Os01g74510	KIP1, putative, expressed
0	Chr1	43154091	43158225	LOC_Os01g74510	KIP1, putative, expressed
0	Chr1	43154091	43158225	LOC_Os01g74510	KIP1, putative, expressed
0	Chr1	43154091	43158225	LOC_Os01g74510	KIP1, putative, expressed
0	Chr1	43154091	43158225	LOC_Os01g74510	KIP1, putative, expressed
0	Chr1	43154091	43158225	LOC_Os01g74510	KIP1, putative, expressed
0	Chr1	43154091	43158225	LOC_Os01g74510	KIP1, putative, expressed
0	Chr1	43154091	43158225	LOC_Os01g74510	KIP1, putative, expressed
0	Chr1	43154091	43158225	LOC_Os01g74510	KIP1, putative, expressed
1	Chr1	43159497	43162849	LOC_Os01g74520	methyltransferase domain containing protein, putative, expressed
0	Chr1	43159497	43162849	LOC_Os01g74520	methyltransferase domain containing protein, putative, expressed
0	Chr1	43159497	43162849	LOC_Os01g74520	methyltransferase domain containing protein, putative, expressed
0	Chr1	43159497	43162849	LOC_Os01g74520	methyltransferase domain containing protein, putative, expressed
0	Chr1	43159497	43162849	LOC_Os01g74520	methyltransferase domain containing protein, putative, expressed
0	Chr1	43159497	43162849	LOC_Os01g74520	methyltransferase domain containing protein, putative, expressed
0	Chr1	43159497	43162849	LOC_Os01g74520	methyltransferase domain containing protein, putative, expressed
1	Chr1	43163463	43166987	LOC_Os01g74530	protein phosphatase 2C, putative, expressed
0	Chr1	43163463	43166987	LOC_Os01g74530	protein phosphatase 2C, putative, expressed
0	Chr1	43163463	43166987	LOC_Os01g74530	protein phosphatase 2C, putative, expressed
0	Chr1	43163463	43166987	LOC_Os01g74530	protein phosphatase 2C, putative, expressed
0	Chr1	43163463	43166987	LOC_Os01g74530	protein phosphatase 2C, putative, expressed
0	Chr1	43163463	43166987	LOC_Os01g74530	protein phosphatase 2C, putative, expressed
0	Chr1	43163463	43166987	LOC_Os01g74530	protein phosphatase 2C, putative, expressed
0	Chr1	43163463	43166987	LOC_Os01g74530	protein phosphatase 2C, putative, expressed
0	Chr1	43163463	43166987	LOC_Os01g74530	protein phosphatase 2C, putative, expressed
0	Chr1	43163463	43166987	LOC_Os01g74530	protein phosphatase 2C, putative, expressed
0	Chr1	43163463	43166987	LOC_Os01g74530	protein phosphatase 2C, putative, expressed
0	Chr1	43163463	43166987	LOC_Os01g74530	protein phosphatase 2C, putative, expressed
1	Chr1	43175447	43179007	LOC_Os01g74550	transposon protein, putative, unclassified, expressed
0	Chr1	43175447	43179007	LOC_Os01g74550	transposon protein, putative, unclassified, expressed
0	Chr1	43175447	43179007	LOC_Os01g74550	transposon protein, putative, unclassified, expressed
0	Chr1	43175447	43179007	LOC_Os01g74550	transposon protein, putative, unclassified, expressed
0	Chr1	43175447	43179007	LOC_Os01g74550	transposon protein, putative, unclassified, expressed
0	Chr1	43175447	43179007	LOC_Os01g74550	transposon protein, putative, unclassified, expressed
0	Chr1	43175447	43179007	LOC_Os01g74550	transposon protein, putative, unclassified, expressed
0	Chr1	43175447	43179007	LOC_Os01g74550	transposon protein, putative, unclassified, expressed
1	Chr1	43185620	43186510	LOC_Os01g74570	tetraspanin family protein, putative, expressed
1	Chr1	43189156	43193534	LOC_Os01g74580	dnaJ homolog subfamily C member, putative, expressed
0	Chr1	43189156	43193534	LOC_Os01g74580	dnaJ homolog subfamily C member, putative, expressed
1	Chr1	43194020	43194896	LOC_Os01g74590	MYB family transcription factor, putative, expressed
1	Chr1	43196120	43198668	LOC_Os01g74600	vegetative storage protein, putative, expressed
1	Chr1	43202474	43215253	LOC_Os01g74610	zinc finger, C3HC4 type domain containing protein, expressed
0	Chr1	43202474	43215253	LOC_Os01g74610	zinc finger, C3HC4 type domain containing protein, expressed
0	Chr1	43202474	43215253	LOC_Os01g74610	zinc finger, C3HC4 type domain containing protein, expressed
0	Chr1	43202474	43215253	LOC_Os01g74610	zinc finger, C3HC4 type domain containing protein, expressed
0	Chr1	43202474	43215253	LOC_Os01g74610	zinc finger, C3HC4 type domain containing protein, expressed
0	Chr1	43202474	43215253	LOC_Os01g74610	zinc finger, C3HC4 type domain containing protein, expressed
1	Chr1	43220222	43221254	LOC_Os01g74630	expressed protein
1	Chr1	43225959	43230590	LOC_Os01g74640	mitochondrial carrier protein, putative, expressed
0	Chr1	43225959	43230590	LOC_Os01g74640	mitochondrial carrier protein, putative, expressed
0	Chr1	43225959	43230590	LOC_Os01g74640	mitochondrial carrier protein, putative, expressed
1	Chr1	43231935	43238506	LOC_Os01g74650	cysteine synthase, mitochondrial precursor, putative, expressed
0	Chr1	43231935	43238506	LOC_Os01g74650	cysteine synthase, mitochondrial precursor, putative, expressed
0	Chr1	43231935	43238506	LOC_Os01g74650	cysteine synthase, mitochondrial precursor, putative, expressed
0	Chr1	43231935	43238506	LOC_Os01g74650	cysteine synthase, mitochondrial precursor, putative, expressed
0	Chr1	43231935	43238506	LOC_Os01g74650	cysteine synthase, mitochondrial precursor, putative, expressed
0	Chr1	43231935	43238506	LOC_Os01g74650	cysteine synthase, mitochondrial precursor, putative, expressed
1	Chr1	43244186	43245432	LOC_Os01g74660	dihydroflavonol-4-reductase, putative, expressed
1	Chr2	207750	209337	LOC_Os02g01370	hypothetical protein
1	Chr2	573100	589743	LOC_Os02g02050	SNF2 family N-terminal domain containing protein, expressed
1	Chr2	745924	748174	LOC_Os02g02275	expressed protein
1	Chr2	785941	789235	LOC_Os02g02360	expressed protein
1	Chr2	853767	859880	LOC_Os02g02424	ZOS2-02 - C2H2 zinc finger protein, expressed
1	Chr2	884018	888245	LOC_Os02g02490	phytosulfokine receptor precursor, putative, expressed
1	Chr2	1942710	1942973	LOC_Os02g04400	expressed protein
1	Chr2	2110921	2120419	LOC_Os02g04690	cycloartenol synthase, putative, expressed
0	Chr2	2110921	2120419	LOC_Os02g04690	cycloartenol synthase, putative, expressed
0	Chr2	2110921	2120419	LOC_Os02g04690	cycloartenol synthase, putative, expressed
0	Chr2	2110921	2120419	LOC_Os02g04690	cycloartenol synthase, putative, expressed
1	Chr2	2128229	2137102	LOC_Os02g04710	cycloartenol synthase, putative, expressed
0	Chr2	2128229	2137102	LOC_Os02g04710	cycloartenol synthase, putative, expressed
1	Chr2	2140691	2141328	LOC_Os02g04720	expressed protein
0	Chr2	2140691	2141328	LOC_Os02g04720	expressed protein
0	Chr2	2140691	2141328	LOC_Os02g04720	expressed protein
1	Chr2	2207419	2214632	LOC_Os02g04810	auxin response factor 5, putative, expressed
1	Chr2	2230652	2239525	LOC_Os02g04840	GHMP kinases ATP-binding protein, putative, expressed
1	Chr2	2352127	2357017	LOC_Os02g04980	transposon protein, putative, unclassified, expressed
1	Chr2	2388399	2394346	LOC_Os02g05030	sucrose-phosphatase, putative, expressed
1	Chr2	2397461	2404976	LOC_Os02g05040	cyclin-related protein, putative, expressed
0	Chr2	2397461	2404976	LOC_Os02g05040	cyclin-related protein, putative, expressed
1	Chr2	2406657	2407019	LOC_Os02g05050	OsSAUR4 - Auxin-responsive SAUR gene family member, expressed
1	Chr2	2464961	2468284	LOC_Os02g05160	retrotransposon protein, putative, unclassified, expressed
0	Chr2	2464961	2468284	LOC_Os02g05160	retrotransposon protein, putative, unclassified, expressed
1	Chr2	2474409	2480420	LOC_Os02g05180	retrotransposon protein, putative, Ty3-gypsy subclass, expressed
0	Chr2	2474409	2480420	LOC_Os02g05180	retrotransposon protein, putative, Ty3-gypsy subclass, expressed
1	Chr2	2506009	2509048	LOC_Os02g05230	retrotransposon protein, putative, unclassified, expressed
1	Chr2	2527894	2533667	LOC_Os02g05260	retrotransposon protein, putative, unclassified, expressed
1	Chr2	2563637	2571264	LOC_Os02g05340	proteasome%2Fcyclosome repeat containing protein, expressed
1	Chr2	2588321	2592402	LOC_Os02g05390	retrotransposon protein, putative, Ty3-gypsy subclass, expressed
1	Chr2	3353564	3354822	LOC_Os02g06670	retrotransposon protein, putative, unclassified, expressed
0	Chr2	3353564	3354822	LOC_Os02g06670	retrotransposon protein, putative, unclassified, expressed
1	Chr2	3362047	3369519	LOC_Os02g06720	WD domain containing protein, putative, expressed
0	Chr2	3362047	3369519	LOC_Os02g06720	WD domain containing protein, putative, expressed
1	Chr2	3378928	3386412	LOC_Os02g06725	expressed protein
0	Chr2	3378928	3386412	LOC_Os02g06725	expressed protein
1	Chr2	3453299	3457588	LOC_Os02g06840	galactosyltransferase, putative, expressed
1	Chr2	3458253	3458633	LOC_Os02g06850	expressed protein
1	Chr2	4129120	4133824	LOC_Os02g07880	DNA binding protein, putative, expressed
1	Chr2	4390133	4393564	LOC_Os02g08270	class I glutamine amidotransferase, putative, expressed
0	Chr2	4390133	4393564	LOC_Os02g08270	class I glutamine amidotransferase, putative, expressed
1	Chr2	4407946	4412805	LOC_Os02g08300	RAD23 DNA repair protein, putative, expressed
0	Chr2	4407946	4412805	LOC_Os02g08300	RAD23 DNA repair protein, putative, expressed
0	Chr2	4407946	4412805	LOC_Os02g08300	RAD23 DNA repair protein, putative, expressed
1	Chr2	4423146	4424236	LOC_Os02g08320	haemolysin-III, putative, expressed
1	Chr2	4440184	4448768	LOC_Os02g08360	RNA recognition motif, putative, expressed
1	Chr2	4465778	4469433	LOC_Os02g08390	transposon protein, putative, CACTA, En%2FSpm sub-class, expressed
1	Chr2	5033316	5034311	LOC_Os02g09760	expressed protein
1	Chr2	5736604	5738853	LOC_Os02g10800	mitochondrial carrier protein, putative, expressed
0	Chr2	5736604	5738853	LOC_Os02g10800	mitochondrial carrier protein, putative, expressed
1	Chr2	5750295	5753704	LOC_Os02g10840	transposon protein, putative, unclassified, expressed
0	Chr2	5750295	5753704	LOC_Os02g10840	transposon protein, putative, unclassified, expressed
1	Chr2	5760034	5763645	LOC_Os02g10860	bZIP transcription factor domain containing protein, expressed
0	Chr2	5760034	5763645	LOC_Os02g10860	bZIP transcription factor domain containing protein, expressed
0	Chr2	5760034	5763645	LOC_Os02g10860	bZIP transcription factor domain containing protein, expressed
1	Chr2	5768300	5768731	LOC_Os02g10870	hypothetical protein
0	Chr2	5768300	5768731	LOC_Os02g10870	hypothetical protein
0	Chr2	5768300	5768731	LOC_Os02g10870	hypothetical protein
1	Chr2	5779673	5779987	LOC_Os02g10890	expressed protein
1	Chr2	5785295	5788769	LOC_Os02g10900	NB-ARC domain containing protein, expressed
0	Chr2	5785295	5788769	LOC_Os02g10900	NB-ARC domain containing protein, expressed
0	Chr2	5785295	5788769	LOC_Os02g10900	NB-ARC domain containing protein, expressed
0	Chr2	5785295	5788769	LOC_Os02g10900	NB-ARC domain containing protein, expressed
1	Chr2	6007623	6009551	LOC_Os02g11680	glucosyltransferase, putative, expressed
1	Chr2	6299213	6310619	LOC_Os02g12120	retrotransposon protein, putative, unclassified, expressed
1	Chr2	6311211	6313776	LOC_Os02g12130	cysteine-rich receptor-like protein kinase 35 precursor, putative, expressed
1	Chr2	6798696	6802474	LOC_Os02g12880	calcium-binding EF hand family protein, putative, expressed
1	Chr2	6810648	6814112	LOC_Os02g12900	cysteine synthase, putative, expressed
0	Chr2	6810648	6814112	LOC_Os02g12900	cysteine synthase, putative, expressed
0	Chr2	6810648	6814112	LOC_Os02g12900	cysteine synthase, putative, expressed
0	Chr2	6810648	6814112	LOC_Os02g12900	cysteine synthase, putative, expressed
0	Chr2	6810648	6814112	LOC_Os02g12900	cysteine synthase, putative, expressed
0	Chr2	6810648	6814112	LOC_Os02g12900	cysteine synthase, putative, expressed
1	Chr2	6815291	6818362	LOC_Os02g12910	receptor-like protein kinase 5 precursor, putative, expressed
0	Chr2	6815291	6818362	LOC_Os02g12910	receptor-like protein kinase 5 precursor, putative, expressed
1	Chr2	6831023	6835681	LOC_Os02g12939	expressed protein
1	Chr2	6849060	6850485	LOC_Os02g12960	expressed protein
1	Chr2	6861021	6865151	LOC_Os02g12970	retrotransposon protein, putative, Ty3-gypsy subclass, expressed
1	Chr2	6891525	6893620	LOC_Os02g13000	retrotransposon protein, putative, unclassified, expressed
1	Chr2	6902074	6903970	LOC_Os02g13020	expressed protein
1	Chr2	6920986	6921457	LOC_Os02g13080	expressed protein
1	Chr2	6947845	6948648	LOC_Os02g13090	expressed protein
1	Chr2	6956581	6959847	LOC_Os02g13100	protein phosphatase 2C, putative, expressed
0	Chr2	6956581	6959847	LOC_Os02g13100	protein phosphatase 2C, putative, expressed
1	Chr2	6963959	6971934	LOC_Os02g13110	serine%2Fthreonine protein phosphatase 2A 55 kDa regulatory subunit B, putative, expressed
0	Chr2	6963959	6971934	LOC_Os02g13110	serine%2Fthreonine protein phosphatase 2A 55 kDa regulatory subunit B, putative, expressed
0	Chr2	6963959	6971934	LOC_Os02g13110	serine%2Fthreonine protein phosphatase 2A 55 kDa regulatory subunit B, putative, expressed
0	Chr2	6963959	6971934	LOC_Os02g13110	serine%2Fthreonine protein phosphatase 2A 55 kDa regulatory subunit B, putative, expressed
0	Chr2	6963959	6971934	LOC_Os02g13110	serine%2Fthreonine protein phosphatase 2A 55 kDa regulatory subunit B, putative, expressed
1	Chr2	6979511	6985051	LOC_Os02g13130	KH domain-containing protein, putative, expressed
0	Chr2	6979511	6985051	LOC_Os02g13130	KH domain-containing protein, putative, expressed
0	Chr2	6979511	6985051	LOC_Os02g13130	KH domain-containing protein, putative, expressed
1	Chr2	6985223	6993606	LOC_Os02g13140	xaa-Pro dipeptidase, putative, expressed
0	Chr2	6985223	6993606	LOC_Os02g13140	xaa-Pro dipeptidase, putative, expressed
0	Chr2	6985223	6993606	LOC_Os02g13140	xaa-Pro dipeptidase, putative, expressed
0	Chr2	6985223	6993606	LOC_Os02g13140	xaa-Pro dipeptidase, putative, expressed
0	Chr2	6985223	6993606	LOC_Os02g13140	xaa-Pro dipeptidase, putative, expressed
0	Chr2	6985223	6993606	LOC_Os02g13140	xaa-Pro dipeptidase, putative, expressed
0	Chr2	6985223	6993606	LOC_Os02g13140	xaa-Pro dipeptidase, putative, expressed
0	Chr2	6985223	6993606	LOC_Os02g13140	xaa-Pro dipeptidase, putative, expressed
0	Chr2	6985223	6993606	LOC_Os02g13140	xaa-Pro dipeptidase, putative, expressed
0	Chr2	6985223	6993606	LOC_Os02g13140	xaa-Pro dipeptidase, putative, expressed
1	Chr2	7006064	7010651	LOC_Os02g13150	pollen-specific protein SF21, putative, expressed
1	Chr2	7026617	7028304	LOC_Os02g13190	F-box family protein, putative, expressed
1	Chr2	7032298	7034871	LOC_Os02g13200	expressed protein
1	Chr2	7044617	7046245	LOC_Os02g13220	F-box family protein, putative, expressed
1	Chr2	7050459	7051274	LOC_Os02g13230	transposon protein, putative, CACTA, En%2FSpm sub-class
1	Chr2	7053347	7055389	LOC_Os02g13240	transposon protein, putative, CACTA, En%2FSpm sub-class
1	Chr2	7062837	7064444	LOC_Os02g13260	F-box family protein, putative, expressed
1	Chr2	7066390	7069494	LOC_Os02g13270	Mpv17 %2F PMP22 family domain containing protein, expressed
1	Chr2	7144545	7150537	LOC_Os02g13400	expressed protein
1	Chr2	7172422	7175962	LOC_Os02g13430	receptor-like protein kinase 5 precursor, putative, expressed
0	Chr2	7172422	7175962	LOC_Os02g13430	receptor-like protein kinase 5 precursor, putative, expressed
1	Chr2	7177378	7178234	LOC_Os02g13440	expressed protein
1	Chr2	7179394	7181309	LOC_Os02g13450	MEGL7 - Maternally expressed gene MEG family protein precursor, putative, expressed
0	Chr2	7179394	7181309	LOC_Os02g13450	MEGL7 - Maternally expressed gene MEG family protein precursor, putative, expressed
1	Chr2	7183462	7187529	LOC_Os02g13460	receptor-like protein kinase 2 precursor, putative, expressed
1	Chr2	7220338	7224509	LOC_Os02g13510	receptor-like protein kinase 5 precursor, putative, expressed
0	Chr2	7220338	7224509	LOC_Os02g13510	receptor-like protein kinase 5 precursor, putative, expressed
0	Chr2	7220338	7224509	LOC_Os02g13510	receptor-like protein kinase 5 precursor, putative, expressed
1	Chr2	7245015	7248672	LOC_Os02g13520	OsIAA7 - Auxin-responsive Aux%2FIAA gene family member, expressed
1	Chr2	7278420	7280993	LOC_Os02g13570	kinesin motor protein-related, putative, expressed
1	Chr2	7281235	7285696	LOC_Os02g13580	kinesin motor domain containing protein, expressed
0	Chr2	7281235	7285696	LOC_Os02g13580	kinesin motor domain containing protein, expressed
0	Chr2	7281235	7285696	LOC_Os02g13580	kinesin motor domain containing protein, expressed
1	Chr2	7303093	7303464	LOC_Os02g13610	retrotransposon protein, putative, unclassified
1	Chr2	7310420	7310992	LOC_Os02g13620	expressed protein
0	Chr2	7310420	7310992	LOC_Os02g13620	expressed protein
1	Chr2	7333138	7334086	LOC_Os02g13670	helix-loop-helix DNA-binding domain containing protein, expressed
1	Chr2	7346820	7347587	LOC_Os02g13690	hypothetical protein
1	Chr2	7348539	7349632	LOC_Os02g13700	expressed protein
0	Chr2	7348539	7349632	LOC_Os02g13700	expressed protein
1	Chr2	7387035	7390209	LOC_Os02g13730	retrotransposon protein, putative, unclassified, expressed
0	Chr2	7387035	7390209	LOC_Os02g13730	retrotransposon protein, putative, unclassified, expressed
0	Chr2	7387035	7390209	LOC_Os02g13730	retrotransposon protein, putative, unclassified, expressed
0	Chr2	7387035	7390209	LOC_Os02g13730	retrotransposon protein, putative, unclassified, expressed
0	Chr2	7387035	7390209	LOC_Os02g13730	retrotransposon protein, putative, unclassified, expressed
0	Chr2	7387035	7390209	LOC_Os02g13730	retrotransposon protein, putative, unclassified, expressed
0	Chr2	7387035	7390209	LOC_Os02g13730	retrotransposon protein, putative, unclassified, expressed
0	Chr2	7387035	7390209	LOC_Os02g13730	retrotransposon protein, putative, unclassified, expressed
1	Chr2	7402713	7410877	LOC_Os02g13750	retrotransposon protein, putative, unclassified, expressed
0	Chr2	7402713	7410877	LOC_Os02g13750	retrotransposon protein, putative, unclassified, expressed
0	Chr2	7402713	7410877	LOC_Os02g13750	retrotransposon protein, putative, unclassified, expressed
0	Chr2	7402713	7410877	LOC_Os02g13750	retrotransposon protein, putative, unclassified, expressed
1	Chr2	7434644	7438310	LOC_Os02g13780	receptor-like protein kinase 2 precursor, putative, expressed
1	Chr2	7439852	7443657	LOC_Os02g13785	expressed protein
0	Chr2	7439852	7443657	LOC_Os02g13785	expressed protein
0	Chr2	7439852	7443657	LOC_Os02g13785	expressed protein
0	Chr2	7439852	7443657	LOC_Os02g13785	expressed protein
0	Chr2	7439852	7443657	LOC_Os02g13785	expressed protein
0	Chr2	7439852	7443657	LOC_Os02g13785	expressed protein
0	Chr2	7439852	7443657	LOC_Os02g13785	expressed protein
0	Chr2	7439852	7443657	LOC_Os02g13785	expressed protein
0	Chr2	7439852	7443657	LOC_Os02g13785	expressed protein
1	Chr2	7449739	7450231	LOC_Os02g13790	expressed protein
0	Chr2	7449739	7450231	LOC_Os02g13790	expressed protein
1	Chr2	7466238	7470926	LOC_Os02g13810	DNA binding protein, putative, expressed
1	Chr2	7478244	7478525	LOC_Os02g13820	hypothetical protein
1	Chr2	7485426	7487001	LOC_Os02g13830	osFTL13 FT-Like13 homologous to Flowering Locus T gene%3B contains Pfam profile PF01161%3A Phosphatidylethanolamine-binding protein, expressed
1	Chr2	7491165	7497891	LOC_Os02g13840	citrate synthase, putative, expressed
0	Chr2	7491165	7497891	LOC_Os02g13840	citrate synthase, putative, expressed
0	Chr2	7491165	7497891	LOC_Os02g13840	citrate synthase, putative, expressed
0	Chr2	7491165	7497891	LOC_Os02g13840	citrate synthase, putative, expressed
1	Chr2	7501283	7513594	LOC_Os02g13850	leucine-rich repeat-containing protein kinase family protein, putative, expressed
0	Chr2	7501283	7513594	LOC_Os02g13850	leucine-rich repeat-containing protein kinase family protein, putative, expressed
0	Chr2	7501283	7513594	LOC_Os02g13850	leucine-rich repeat-containing protein kinase family protein, putative, expressed
0	Chr2	7501283	7513594	LOC_Os02g13850	leucine-rich repeat-containing protein kinase family protein, putative, expressed
0	Chr2	7501283	7513594	LOC_Os02g13850	leucine-rich repeat-containing protein kinase family protein, putative, expressed
0	Chr2	7501283	7513594	LOC_Os02g13850	leucine-rich repeat-containing protein kinase family protein, putative, expressed
0	Chr2	7501283	7513594	LOC_Os02g13850	leucine-rich repeat-containing protein kinase family protein, putative, expressed
1	Chr2	7542594	7547071	LOC_Os02g13890	FYVE zinc finger domain containing protein, expressed
1	Chr2	7548246	7551644	LOC_Os02g13900	BES1%2FBZR1 homolog protein, putative, expressed
0	Chr2	7548246	7551644	LOC_Os02g13900	BES1%2FBZR1 homolog protein, putative, expressed
1	Chr2	7558777	7568835	LOC_Os02g13910	retrotransposon protein, putative, Ty1-copia subclass, expressed
0	Chr2	7558777	7568835	LOC_Os02g13910	retrotransposon protein, putative, Ty1-copia subclass, expressed
0	Chr2	7558777	7568835	LOC_Os02g13910	retrotransposon protein, putative, Ty1-copia subclass, expressed
0	Chr2	7558777	7568835	LOC_Os02g13910	retrotransposon protein, putative, Ty1-copia subclass, expressed
0	Chr2	7558777	7568835	LOC_Os02g13910	retrotransposon protein, putative, Ty1-copia subclass, expressed
0	Chr2	7558777	7568835	LOC_Os02g13910	retrotransposon protein, putative, Ty1-copia subclass, expressed
0	Chr2	7558777	7568835	LOC_Os02g13910	retrotransposon protein, putative, Ty1-copia subclass, expressed
1	Chr2	7578016	7579076	LOC_Os02g13920	retrotransposon protein, putative, unclassified, expressed
1	Chr2	7582245	7586531	LOC_Os02g13930	expressed protein
0	Chr2	7582245	7586531	LOC_Os02g13930	expressed protein
1	Chr2	7618738	7621248	LOC_Os02g13965	lectin protein kinase family protein, putative, expressed
1	Chr2	7621905	7627260	LOC_Os02g13970	Complex I intermediate-associated protein 30 domain containing protein, putative, expressed
1	Chr2	7643702	7646134	LOC_Os02g14000	actin-related protein 2%2F3 complex subunit 3, putative, expressed
0	Chr2	7643702	7646134	LOC_Os02g14000	actin-related protein 2%2F3 complex subunit 3, putative, expressed
1	Chr2	7650388	7655631	LOC_Os02g14020	expressed protein
1	Chr2	7658701	7659433	LOC_Os02g14030	hypothetical protein
1	Chr2	7671940	7672764	LOC_Os02g14040	retrotransposon protein, putative, unclassified
1	Chr2	7676811	7687506	LOC_Os02g14059	ribosomal protein L5, putative, expressed
0	Chr2	7676811	7687506	LOC_Os02g14059	ribosomal protein L5, putative, expressed
0	Chr2	7676811	7687506	LOC_Os02g14059	ribosomal protein L5, putative, expressed
0	Chr2	7676811	7687506	LOC_Os02g14059	ribosomal protein L5, putative, expressed
0	Chr2	7676811	7687506	LOC_Os02g14059	ribosomal protein L5, putative, expressed
0	Chr2	7676811	7687506	LOC_Os02g14059	ribosomal protein L5, putative, expressed
0	Chr2	7676811	7687506	LOC_Os02g14059	ribosomal protein L5, putative, expressed
0	Chr2	7676811	7687506	LOC_Os02g14059	ribosomal protein L5, putative, expressed
0	Chr2	7676811	7687506	LOC_Os02g14059	ribosomal protein L5, putative, expressed
0	Chr2	7676811	7687506	LOC_Os02g14059	ribosomal protein L5, putative, expressed
0	Chr2	7676811	7687506	LOC_Os02g14059	ribosomal protein L5, putative, expressed
0	Chr2	7676811	7687506	LOC_Os02g14059	ribosomal protein L5, putative, expressed
0	Chr2	7676811	7687506	LOC_Os02g14059	ribosomal protein L5, putative, expressed
0	Chr2	7676811	7687506	LOC_Os02g14059	ribosomal protein L5, putative, expressed
0	Chr2	7676811	7687506	LOC_Os02g14059	ribosomal protein L5, putative, expressed
0	Chr2	7676811	7687506	LOC_Os02g14059	ribosomal protein L5, putative, expressed
0	Chr2	7676811	7687506	LOC_Os02g14059	ribosomal protein L5, putative, expressed
0	Chr2	7676811	7687506	LOC_Os02g14059	ribosomal protein L5, putative, expressed
0	Chr2	7676811	7687506	LOC_Os02g14059	ribosomal protein L5, putative, expressed
0	Chr2	7676811	7687506	LOC_Os02g14059	ribosomal protein L5, putative, expressed
0	Chr2	7676811	7687506	LOC_Os02g14059	ribosomal protein L5, putative, expressed
0	Chr2	7676811	7687506	LOC_Os02g14059	ribosomal protein L5, putative, expressed
0	Chr2	7676811	7687506	LOC_Os02g14059	ribosomal protein L5, putative, expressed
0	Chr2	7676811	7687506	LOC_Os02g14059	ribosomal protein L5, putative, expressed
0	Chr2	7676811	7687506	LOC_Os02g14059	ribosomal protein L5, putative, expressed
0	Chr2	7676811	7687506	LOC_Os02g14059	ribosomal protein L5, putative, expressed
0	Chr2	7676811	7687506	LOC_Os02g14059	ribosomal protein L5, putative, expressed
0	Chr2	7676811	7687506	LOC_Os02g14059	ribosomal protein L5, putative, expressed
0	Chr2	7676811	7687506	LOC_Os02g14059	ribosomal protein L5, putative, expressed
0	Chr2	7676811	7687506	LOC_Os02g14059	ribosomal protein L5, putative, expressed
0	Chr2	7676811	7687506	LOC_Os02g14059	ribosomal protein L5, putative, expressed
0	Chr2	7676811	7687506	LOC_Os02g14059	ribosomal protein L5, putative, expressed
0	Chr2	7676811	7687506	LOC_Os02g14059	ribosomal protein L5, putative, expressed
0	Chr2	7676811	7687506	LOC_Os02g14059	ribosomal protein L5, putative, expressed
1	Chr2	7689510	7689752	LOC_Os02g14080	expressed protein
1	Chr2	7690242	7692254	LOC_Os02g14090	berberine and berberine like domain containing protein, expressed
0	Chr2	7690242	7692254	LOC_Os02g14090	berberine and berberine like domain containing protein, expressed
1	Chr2	7695474	7700293	LOC_Os02g14100	retrotransposon protein, putative, unclassified, expressed
0	Chr2	7695474	7700293	LOC_Os02g14100	retrotransposon protein, putative, unclassified, expressed
0	Chr2	7695474	7700293	LOC_Os02g14100	retrotransposon protein, putative, unclassified, expressed
0	Chr2	7695474	7700293	LOC_Os02g14100	retrotransposon protein, putative, unclassified, expressed
0	Chr2	7695474	7700293	LOC_Os02g14100	retrotransposon protein, putative, unclassified, expressed
0	Chr2	7695474	7700293	LOC_Os02g14100	retrotransposon protein, putative, unclassified, expressed
0	Chr2	7695474	7700293	LOC_Os02g14100	retrotransposon protein, putative, unclassified, expressed
0	Chr2	7695474	7700293	LOC_Os02g14100	retrotransposon protein, putative, unclassified, expressed
0	Chr2	7695474	7700293	LOC_Os02g14100	retrotransposon protein, putative, unclassified, expressed
0	Chr2	7695474	7700293	LOC_Os02g14100	retrotransposon protein, putative, unclassified, expressed
0	Chr2	7695474	7700293	LOC_Os02g14100	retrotransposon protein, putative, unclassified, expressed
1	Chr2	7706619	7711598	LOC_Os02g14110	aminotransferase, classes I and II, domain containing protein, expressed
0	Chr2	7706619	7711598	LOC_Os02g14110	aminotransferase, classes I and II, domain containing protein, expressed
0	Chr2	7706619	7711598	LOC_Os02g14110	aminotransferase, classes I and II, domain containing protein, expressed
0	Chr2	7706619	7711598	LOC_Os02g14110	aminotransferase, classes I and II, domain containing protein, expressed
1	Chr2	7718903	7723687	LOC_Os02g14130	CGMC_GSK.4 - CGMC includes CDA, MAPK, GSK3, and CLKC kinases, expressed
0	Chr2	7718903	7723687	LOC_Os02g14130	CGMC_GSK.4 - CGMC includes CDA, MAPK, GSK3, and CLKC kinases, expressed
0	Chr2	7718903	7723687	LOC_Os02g14130	CGMC_GSK.4 - CGMC includes CDA, MAPK, GSK3, and CLKC kinases, expressed
0	Chr2	7718903	7723687	LOC_Os02g14130	CGMC_GSK.4 - CGMC includes CDA, MAPK, GSK3, and CLKC kinases, expressed
0	Chr2	7718903	7723687	LOC_Os02g14130	CGMC_GSK.4 - CGMC includes CDA, MAPK, GSK3, and CLKC kinases, expressed
1	Chr2	7733272	7733967	LOC_Os02g14140	cytokinin inducible protein, putative, expressed
0	Chr2	7733272	7733967	LOC_Os02g14140	cytokinin inducible protein, putative, expressed
1	Chr2	7743038	7746698	LOC_Os02g14150	transposon protein, putative, unclassified, expressed
0	Chr2	7743038	7746698	LOC_Os02g14150	transposon protein, putative, unclassified, expressed
0	Chr2	7743038	7746698	LOC_Os02g14150	transposon protein, putative, unclassified, expressed
0	Chr2	7743038	7746698	LOC_Os02g14150	transposon protein, putative, unclassified, expressed
0	Chr2	7743038	7746698	LOC_Os02g14150	transposon protein, putative, unclassified, expressed
1	Chr2	7760772	7762495	LOC_Os02g14170	peroxidase precursor, putative, expressed
0	Chr2	7760772	7762495	LOC_Os02g14170	peroxidase precursor, putative, expressed
1	Chr2	7770038	7771054	LOC_Os02g14180	peroxidase precursor, putative, expressed
1	Chr2	7772399	7776161	LOC_Os02g14190	spermidine synthase, putative, expressed
1	Chr2	7782168	7787430	LOC_Os02g14210	retrotransposon protein, putative, unclassified, expressed
0	Chr2	7782168	7787430	LOC_Os02g14210	retrotransposon protein, putative, unclassified, expressed
0	Chr2	7782168	7787430	LOC_Os02g14210	retrotransposon protein, putative, unclassified, expressed
1	Chr2	7789661	7794500	LOC_Os02g14220	retrotransposon protein, putative, unclassified, expressed
1	Chr2	7796194	7798259	LOC_Os02g14230	expressed protein
1	Chr2	7813508	7815859	LOC_Os02g14250	transposon protein, putative, unclassified, expressed
1	Chr2	7821444	7825722	LOC_Os02g14260	retrotransposon protein, putative, unclassified, expressed
0	Chr2	7821444	7825722	LOC_Os02g14260	retrotransposon protein, putative, unclassified, expressed
0	Chr2	7821444	7825722	LOC_Os02g14260	retrotransposon protein, putative, unclassified, expressed
0	Chr2	7821444	7825722	LOC_Os02g14260	retrotransposon protein, putative, unclassified, expressed
0	Chr2	7821444	7825722	LOC_Os02g14260	retrotransposon protein, putative, unclassified, expressed
1	Chr2	7839605	7843407	LOC_Os02g14280	transposon protein, putative, unclassified, expressed
1	Chr2	7845554	7852177	LOC_Os02g14290	scramblase, putative, expressed
0	Chr2	7845554	7852177	LOC_Os02g14290	scramblase, putative, expressed
1	Chr2	7851980	7854422	LOC_Os02g14300	expressed protein
0	Chr2	7851980	7854422	LOC_Os02g14300	expressed protein
1	Chr2	7857952	7861704	LOC_Os02g14320	retrotransposon protein, putative, unclassified, expressed
0	Chr2	7857952	7861704	LOC_Os02g14320	retrotransposon protein, putative, unclassified, expressed
1	Chr2	7876911	7881971	LOC_Os02g14360	retrotransposon protein, putative, unclassified, expressed
0	Chr2	7876911	7881971	LOC_Os02g14360	retrotransposon protein, putative, unclassified, expressed
0	Chr2	7876911	7881971	LOC_Os02g14360	retrotransposon protein, putative, unclassified, expressed
0	Chr2	7876911	7881971	LOC_Os02g14360	retrotransposon protein, putative, unclassified, expressed
0	Chr2	7876911	7881971	LOC_Os02g14360	retrotransposon protein, putative, unclassified, expressed
1	Chr2	7900461	7904214	LOC_Os02g14390	retrotransposon, putative, centromere-specific, expressed
1	Chr2	7906695	7909711	LOC_Os02g14400	retrotransposon protein, putative, Ty3-gypsy subclass
1	Chr2	7910273	7917028	LOC_Os02g14410	retrotransposon protein, putative, Ty3-gypsy subclass, expressed
0	Chr2	7910273	7917028	LOC_Os02g14410	retrotransposon protein, putative, Ty3-gypsy subclass, expressed
0	Chr2	7910273	7917028	LOC_Os02g14410	retrotransposon protein, putative, Ty3-gypsy subclass, expressed
0	Chr2	7910273	7917028	LOC_Os02g14410	retrotransposon protein, putative, Ty3-gypsy subclass, expressed
1	Chr2	7938409	7939842	LOC_Os02g14430	peroxidase precursor, putative, expressed
0	Chr2	7938409	7939842	LOC_Os02g14430	peroxidase precursor, putative, expressed
1	Chr2	7948543	7950060	LOC_Os02g14440	peroxidase precursor, putative, expressed
0	Chr2	7948543	7950060	LOC_Os02g14440	peroxidase precursor, putative, expressed
1	Chr2	7959782	7960984	LOC_Os02g14460	peroxidase precursor, putative, expressed
1	Chr2	7975665	7978686	LOC_Os02g14480	receptor-like kinase, putative, expressed
1	Chr2	7985830	7988630	LOC_Os02g14490	MYB family transcription factor, putative, expressed
1	Chr2	8004981	8017344	LOC_Os02g14530	protein kinase domain containing protein, expressed
1	Chr2	8227856	8230368	LOC_Os02g14810	expressed protein
1	Chr2	8240994	8242953	LOC_Os02g14830	expressed protein
1	Chr2	8244347	8248444	LOC_Os02g14840	potassium channel KAT1, putative, expressed
0	Chr2	8244347	8248444	LOC_Os02g14840	potassium channel KAT1, putative, expressed
1	Chr2	8256456	8257570	LOC_Os02g14850	expressed protein
1	Chr2	8262546	8265723	LOC_Os02g14860	prefoldin subunit, putative, expressed
0	Chr2	8262546	8265723	LOC_Os02g14860	prefoldin subunit, putative, expressed
1	Chr2	8268233	8270189	LOC_Os02g14870	expressed protein
1	Chr2	8299857	8317191	LOC_Os02g14900	1,3-beta-glucan synthase component domain containing protein, expressed
0	Chr2	8299857	8317191	LOC_Os02g14900	1,3-beta-glucan synthase component domain containing protein, expressed
0	Chr2	8299857	8317191	LOC_Os02g14900	1,3-beta-glucan synthase component domain containing protein, expressed
0	Chr2	8299857	8317191	LOC_Os02g14900	1,3-beta-glucan synthase component domain containing protein, expressed
0	Chr2	8299857	8317191	LOC_Os02g14900	1,3-beta-glucan synthase component domain containing protein, expressed
0	Chr2	8299857	8317191	LOC_Os02g14900	1,3-beta-glucan synthase component domain containing protein, expressed
0	Chr2	8299857	8317191	LOC_Os02g14900	1,3-beta-glucan synthase component domain containing protein, expressed
0	Chr2	8299857	8317191	LOC_Os02g14900	1,3-beta-glucan synthase component domain containing protein, expressed
0	Chr2	8299857	8317191	LOC_Os02g14900	1,3-beta-glucan synthase component domain containing protein, expressed
0	Chr2	8299857	8317191	LOC_Os02g14900	1,3-beta-glucan synthase component domain containing protein, expressed
1	Chr2	8323891	8325791	LOC_Os02g14910	bZIP transcription factor family protein, putative, expressed
1	Chr2	8326083	8343178	LOC_Os02g14929	T-complex protein, putative, expressed
0	Chr2	8326083	8343178	LOC_Os02g14929	T-complex protein, putative, expressed
0	Chr2	8326083	8343178	LOC_Os02g14929	T-complex protein, putative, expressed
0	Chr2	8326083	8343178	LOC_Os02g14929	T-complex protein, putative, expressed
1	Chr2	8350306	8352195	LOC_Os02g14970	expressed protein
1	Chr2	8358769	8362960	LOC_Os02g14980	calcium-binding EF hand family protein, putative, expressed
0	Chr2	8358769	8362960	LOC_Os02g14980	calcium-binding EF hand family protein, putative, expressed
0	Chr2	8358769	8362960	LOC_Os02g14980	calcium-binding EF hand family protein, putative, expressed
1	Chr2	8367222	8368328	LOC_Os02g15000	zinc finger, C3HC4 type domain containing protein, expressed
0	Chr2	8367222	8368328	LOC_Os02g15000	zinc finger, C3HC4 type domain containing protein, expressed
1	Chr2	8417085	8417585	LOC_Os02g15110	zinc finger, C3HC4 type domain containing protein, expressed
1	Chr2	8422789	8423854	LOC_Os02g15120	RING-H2 finger protein, putative, expressed
1	Chr2	8433458	8436707	LOC_Os02g15140	retrotransposon protein, putative, unclassified, expressed
0	Chr2	8433458	8436707	LOC_Os02g15140	retrotransposon protein, putative, unclassified, expressed
0	Chr2	8433458	8436707	LOC_Os02g15140	retrotransposon protein, putative, unclassified, expressed
0	Chr2	8433458	8436707	LOC_Os02g15140	retrotransposon protein, putative, unclassified, expressed
1	Chr2	8453872	8455936	LOC_Os02g15160	OsFBX40 - F-box domain containing protein, expressed
1	Chr2	8458526	8460664	LOC_Os02g15178	glutelin, putative, expressed
0	Chr2	8458526	8460664	LOC_Os02g15178	glutelin, putative, expressed
1	Chr2	8470288	8473937	LOC_Os02g15190	retrotransposon protein, putative, unclassified, expressed
0	Chr2	8470288	8473937	LOC_Os02g15190	retrotransposon protein, putative, unclassified, expressed
0	Chr2	8470288	8473937	LOC_Os02g15190	retrotransposon protein, putative, unclassified, expressed
0	Chr2	8470288	8473937	LOC_Os02g15190	retrotransposon protein, putative, unclassified, expressed
0	Chr2	8470288	8473937	LOC_Os02g15190	retrotransposon protein, putative, unclassified, expressed
1	Chr2	8490392	8498390	LOC_Os02g15220	bromodomain containing protein, expressed
0	Chr2	8490392	8498390	LOC_Os02g15220	bromodomain containing protein, expressed
0	Chr2	8490392	8498390	LOC_Os02g15220	bromodomain containing protein, expressed
0	Chr2	8490392	8498390	LOC_Os02g15220	bromodomain containing protein, expressed
1	Chr2	8501442	8504977	LOC_Os02g15230	GDSL-like lipase%2Facylhydrolase, putative, expressed
0	Chr2	8501442	8504977	LOC_Os02g15230	GDSL-like lipase%2Facylhydrolase, putative, expressed
1	Chr2	8508504	8515679	LOC_Os02g15240	transposon protein, putative, unclassified, expressed
0	Chr2	8508504	8515679	LOC_Os02g15240	transposon protein, putative, unclassified, expressed
0	Chr2	8508504	8515679	LOC_Os02g15240	transposon protein, putative, unclassified, expressed
0	Chr2	8508504	8515679	LOC_Os02g15240	transposon protein, putative, unclassified, expressed
0	Chr2	8508504	8515679	LOC_Os02g15240	transposon protein, putative, unclassified, expressed
1	Chr2	8516600	8518271	LOC_Os02g15250	late embryogenesis abundant domain-containing protein, putative, expressed
1	Chr2	8525128	8531125	LOC_Os02g15260	expressed protein
1	Chr2	8536374	8538681	LOC_Os02g15270	tyrosine-protein phosphatase YVH1, putative, expressed
1	Chr2	8539273	8539740	LOC_Os02g15280	VQ domain containing protein, putative, expressed
1	Chr2	8553857	8558165	LOC_Os02g15310	RNA recognition motif containing protein, expressed
0	Chr2	8553857	8558165	LOC_Os02g15310	RNA recognition motif containing protein, expressed
1	Chr2	8571792	8575490	LOC_Os02g15330	transposon protein, putative, CACTA, En%2FSpm sub-class, expressed
1	Chr2	8582543	8584541	LOC_Os02g15340	no apical meristem protein, putative, expressed
1	Chr2	8590287	8593925	LOC_Os02g15350	dof zinc finger domain containing protein, putative, expressed
0	Chr2	8590287	8593925	LOC_Os02g15350	dof zinc finger domain containing protein, putative, expressed
0	Chr2	8590287	8593925	LOC_Os02g15350	dof zinc finger domain containing protein, putative, expressed
0	Chr2	8590287	8593925	LOC_Os02g15350	dof zinc finger domain containing protein, putative, expressed
0	Chr2	8590287	8593925	LOC_Os02g15350	dof zinc finger domain containing protein, putative, expressed
1	Chr2	8597167	8601727	LOC_Os02g15360	expressed protein
0	Chr2	8597167	8601727	LOC_Os02g15360	expressed protein
0	Chr2	8597167	8601727	LOC_Os02g15360	expressed protein
0	Chr2	8597167	8601727	LOC_Os02g15360	expressed protein
0	Chr2	8597167	8601727	LOC_Os02g15360	expressed protein
0	Chr2	8597167	8601727	LOC_Os02g15360	expressed protein
0	Chr2	8597167	8601727	LOC_Os02g15360	expressed protein
0	Chr2	8597167	8601727	LOC_Os02g15360	expressed protein
0	Chr2	8597167	8601727	LOC_Os02g15360	expressed protein
0	Chr2	8597167	8601727	LOC_Os02g15360	expressed protein
0	Chr2	8597167	8601727	LOC_Os02g15360	expressed protein
0	Chr2	8597167	8601727	LOC_Os02g15360	expressed protein
0	Chr2	8597167	8601727	LOC_Os02g15360	expressed protein
0	Chr2	8597167	8601727	LOC_Os02g15360	expressed protein
0	Chr2	8597167	8601727	LOC_Os02g15360	expressed protein
0	Chr2	8597167	8601727	LOC_Os02g15360	expressed protein
0	Chr2	8597167	8601727	LOC_Os02g15360	expressed protein
0	Chr2	8597167	8601727	LOC_Os02g15360	expressed protein
0	Chr2	8597167	8601727	LOC_Os02g15360	expressed protein
1	Chr2	8603934	8605923	LOC_Os02g15380	transposon protein, putative, Ac%2FDs sub-class, expressed
1	Chr2	8700425	8703095	LOC_Os02g15520	transposon protein, putative, unclassified, expressed
0	Chr2	8700425	8703095	LOC_Os02g15520	transposon protein, putative, unclassified, expressed
0	Chr2	8700425	8703095	LOC_Os02g15520	transposon protein, putative, unclassified, expressed
0	Chr2	8700425	8703095	LOC_Os02g15520	transposon protein, putative, unclassified, expressed
0	Chr2	8700425	8703095	LOC_Os02g15520	transposon protein, putative, unclassified, expressed
0	Chr2	8700425	8703095	LOC_Os02g15520	transposon protein, putative, unclassified, expressed
1	Chr2	8726612	8730661	LOC_Os02g15550	spermidine synthase, putative, expressed
1	Chr2	8732273	8737878	LOC_Os02g15560	transposon protein, putative, Mutator sub-class, expressed
0	Chr2	8732273	8737878	LOC_Os02g15560	transposon protein, putative, Mutator sub-class, expressed
0	Chr2	8732273	8737878	LOC_Os02g15560	transposon protein, putative, Mutator sub-class, expressed
0	Chr2	8732273	8737878	LOC_Os02g15560	transposon protein, putative, Mutator sub-class, expressed
1	Chr2	8741015	8742326	LOC_Os02g15570	expressed protein
1	Chr2	8746951	8756041	LOC_Os02g15580	cyclic nucleotide-gated ion channel 1, putative, expressed
1	Chr2	8760002	8766268	LOC_Os02g15594	protein phosphatase 2C, putative, expressed
0	Chr2	8760002	8766268	LOC_Os02g15594	protein phosphatase 2C, putative, expressed
1	Chr2	8834023	8837535	LOC_Os02g15690	polygalacturonase, putative, expressed
1	Chr2	8854327	8854985	LOC_Os02g15710	plastocyanin-like domain containing protein, putative, expressed
1	Chr2	8866815	8867667	LOC_Os02g15730	plastocyanin-like domain containing protein, putative, expressed
1	Chr2	8869108	8871520	LOC_Os02g15740	expressed protein
1	Chr2	8873032	8876441	LOC_Os02g15750	expressed protein
0	Chr2	8873032	8876441	LOC_Os02g15750	expressed protein
1	Chr2	8879442	8882660	LOC_Os02g15760	helix-loop-helix DNA-binding domain containing protein, expressed
0	Chr2	8879442	8882660	LOC_Os02g15760	helix-loop-helix DNA-binding domain containing protein, expressed
1	Chr2	8914365	8914848	LOC_Os02g15780	expressed protein
1	Chr2	8927817	8928740	LOC_Os02g15800	expressed protein
1	Chr2	8935092	8937181	LOC_Os02g15810	HMG1%2F2, putative, expressed
0	Chr2	8935092	8937181	LOC_Os02g15810	HMG1%2F2, putative, expressed
0	Chr2	8935092	8937181	LOC_Os02g15810	HMG1%2F2, putative, expressed
1	Chr2	8938128	8943651	LOC_Os02g15820	extra-large G-protein-related, putative, expressed
0	Chr2	8938128	8943651	LOC_Os02g15820	extra-large G-protein-related, putative, expressed
0	Chr2	8938128	8943651	LOC_Os02g15820	extra-large G-protein-related, putative, expressed
0	Chr2	8938128	8943651	LOC_Os02g15820	extra-large G-protein-related, putative, expressed
0	Chr2	8938128	8943651	LOC_Os02g15820	extra-large G-protein-related, putative, expressed
0	Chr2	8938128	8943651	LOC_Os02g15820	extra-large G-protein-related, putative, expressed
0	Chr2	8938128	8943651	LOC_Os02g15820	extra-large G-protein-related, putative, expressed
1	Chr2	8956014	8956691	LOC_Os02g15840	hypothetical protein
1	Chr2	8966534	8967179	LOC_Os02g15850	expressed protein
0	Chr2	8966534	8967179	LOC_Os02g15850	expressed protein
1	Chr2	8973732	8974016	LOC_Os02g15860	expressed protein
1	Chr2	8976765	8981140	LOC_Os02g15870	molybdenum cofactor biosynthesis protein 1, putative, expressed
0	Chr2	8976765	8981140	LOC_Os02g15870	molybdenum cofactor biosynthesis protein 1, putative, expressed
0	Chr2	8976765	8981140	LOC_Os02g15870	molybdenum cofactor biosynthesis protein 1, putative, expressed
0	Chr2	8976765	8981140	LOC_Os02g15870	molybdenum cofactor biosynthesis protein 1, putative, expressed
1	Chr2	8984107	8989572	LOC_Os02g15880	CPuORF16 - conserved peptide uORF-containing transcript, expressed
1	Chr2	8984885	8989526	LOC_Os02g15885	expressed protein
1	Chr2	8984107	8989572	LOC_Os02g15880	CPuORF16 - conserved peptide uORF-containing transcript, expressed
1	Chr2	8984885	8989526	LOC_Os02g15885	expressed protein
1	Chr2	8984107	8989572	LOC_Os02g15880	CPuORF16 - conserved peptide uORF-containing transcript, expressed
1	Chr2	8984885	8989526	LOC_Os02g15885	expressed protein
1	Chr2	8984107	8989572	LOC_Os02g15880	CPuORF16 - conserved peptide uORF-containing transcript, expressed
1	Chr2	8984885	8989526	LOC_Os02g15885	expressed protein
1	Chr2	8984107	8989572	LOC_Os02g15880	CPuORF16 - conserved peptide uORF-containing transcript, expressed
1	Chr2	8984885	8989526	LOC_Os02g15885	expressed protein
1	Chr2	8984107	8989572	LOC_Os02g15880	CPuORF16 - conserved peptide uORF-containing transcript, expressed
1	Chr2	8984885	8989526	LOC_Os02g15885	expressed protein
1	Chr2	8992667	8994448	LOC_Os02g15890	hypothetical protein
0	Chr2	8992667	8994448	LOC_Os02g15890	hypothetical protein
0	Chr2	8992667	8994448	LOC_Os02g15890	hypothetical protein
0	Chr2	8992667	8994448	LOC_Os02g15890	hypothetical protein
0	Chr2	8992667	8994448	LOC_Os02g15890	hypothetical protein
0	Chr2	8992667	8994448	LOC_Os02g15890	hypothetical protein
1	Chr2	9005187	9007486	LOC_Os02g15900	50S ribosomal protein L21, chloroplast precursor, putative, expressed
0	Chr2	9005187	9007486	LOC_Os02g15900	50S ribosomal protein L21, chloroplast precursor, putative, expressed
0	Chr2	9005187	9007486	LOC_Os02g15900	50S ribosomal protein L21, chloroplast precursor, putative, expressed
1	Chr2	9009850	9010540	LOC_Os02g15910	hypothetical protein
0	Chr2	9009850	9010540	LOC_Os02g15910	hypothetical protein
0	Chr2	9009850	9010540	LOC_Os02g15910	hypothetical protein
1	Chr2	9011716	9016580	LOC_Os02g15920	expressed protein
1	Chr2	9021454	9023139	LOC_Os02g15930	expressed protein
0	Chr2	9021454	9023139	LOC_Os02g15930	expressed protein
0	Chr2	9021454	9023139	LOC_Os02g15930	expressed protein
0	Chr2	9021454	9023139	LOC_Os02g15930	expressed protein
0	Chr2	9021454	9023139	LOC_Os02g15930	expressed protein
0	Chr2	9021454	9023139	LOC_Os02g15930	expressed protein
1	Chr2	9042076	9046141	LOC_Os02g15950	OsFBK5 - F-box domain and kelch repeat containing protein, expressed
0	Chr2	9042076	9046141	LOC_Os02g15950	OsFBK5 - F-box domain and kelch repeat containing protein, expressed
0	Chr2	9042076	9046141	LOC_Os02g15950	OsFBK5 - F-box domain and kelch repeat containing protein, expressed
0	Chr2	9042076	9046141	LOC_Os02g15950	OsFBK5 - F-box domain and kelch repeat containing protein, expressed
0	Chr2	9042076	9046141	LOC_Os02g15950	OsFBK5 - F-box domain and kelch repeat containing protein, expressed
1	Chr2	9052613	9056393	LOC_Os02g15970	alpha-hemolysin, putative, expressed
0	Chr2	9052613	9056393	LOC_Os02g15970	alpha-hemolysin, putative, expressed
1	Chr2	9064470	9068429	LOC_Os02g15980	expressed protein
0	Chr2	9064470	9068429	LOC_Os02g15980	expressed protein
0	Chr2	9064470	9068429	LOC_Os02g15980	expressed protein
0	Chr2	9064470	9068429	LOC_Os02g15980	expressed protein
1	Chr2	9082729	9088013	LOC_Os02g16000	E1-BTB1 - Bric-a-Brac, Tramtrack, and Broad Complex domain with E1 subfamily conserved sequence, expressed
0	Chr2	9082729	9088013	LOC_Os02g16000	E1-BTB1 - Bric-a-Brac, Tramtrack, and Broad Complex domain with E1 subfamily conserved sequence, expressed
0	Chr2	9082729	9088013	LOC_Os02g16000	E1-BTB1 - Bric-a-Brac, Tramtrack, and Broad Complex domain with E1 subfamily conserved sequence, expressed
0	Chr2	9082729	9088013	LOC_Os02g16000	E1-BTB1 - Bric-a-Brac, Tramtrack, and Broad Complex domain with E1 subfamily conserved sequence, expressed
0	Chr2	9082729	9088013	LOC_Os02g16000	E1-BTB1 - Bric-a-Brac, Tramtrack, and Broad Complex domain with E1 subfamily conserved sequence, expressed
0	Chr2	9082729	9088013	LOC_Os02g16000	E1-BTB1 - Bric-a-Brac, Tramtrack, and Broad Complex domain with E1 subfamily conserved sequence, expressed
1	Chr2	9106572	9111711	LOC_Os02g16030	harpin-induced protein 1 domain containing protein, expressed
0	Chr2	9106572	9111711	LOC_Os02g16030	harpin-induced protein 1 domain containing protein, expressed
0	Chr2	9106572	9111711	LOC_Os02g16030	harpin-induced protein 1 domain containing protein, expressed
0	Chr2	9106572	9111711	LOC_Os02g16030	harpin-induced protein 1 domain containing protein, expressed
0	Chr2	9106572	9111711	LOC_Os02g16030	harpin-induced protein 1 domain containing protein, expressed
0	Chr2	9106572	9111711	LOC_Os02g16030	harpin-induced protein 1 domain containing protein, expressed
1	Chr2	9116014	9119594	LOC_Os02g16040	ubiquitin-conjugating enzyme, putative, expressed
0	Chr2	9116014	9119594	LOC_Os02g16040	ubiquitin-conjugating enzyme, putative, expressed
0	Chr2	9116014	9119594	LOC_Os02g16040	ubiquitin-conjugating enzyme, putative, expressed
0	Chr2	9116014	9119594	LOC_Os02g16040	ubiquitin-conjugating enzyme, putative, expressed
0	Chr2	9116014	9119594	LOC_Os02g16040	ubiquitin-conjugating enzyme, putative, expressed
0	Chr2	9116014	9119594	LOC_Os02g16040	ubiquitin-conjugating enzyme, putative, expressed
0	Chr2	9116014	9119594	LOC_Os02g16040	ubiquitin-conjugating enzyme, putative, expressed
0	Chr2	9116014	9119594	LOC_Os02g16040	ubiquitin-conjugating enzyme, putative, expressed
0	Chr2	9116014	9119594	LOC_Os02g16040	ubiquitin-conjugating enzyme, putative, expressed
0	Chr2	9116014	9119594	LOC_Os02g16040	ubiquitin-conjugating enzyme, putative, expressed
0	Chr2	9116014	9119594	LOC_Os02g16040	ubiquitin-conjugating enzyme, putative, expressed
0	Chr2	9116014	9119594	LOC_Os02g16040	ubiquitin-conjugating enzyme, putative, expressed
0	Chr2	9116014	9119594	LOC_Os02g16040	ubiquitin-conjugating enzyme, putative, expressed
0	Chr2	9116014	9119594	LOC_Os02g16040	ubiquitin-conjugating enzyme, putative, expressed
0	Chr2	9116014	9119594	LOC_Os02g16040	ubiquitin-conjugating enzyme, putative, expressed
0	Chr2	9116014	9119594	LOC_Os02g16040	ubiquitin-conjugating enzyme, putative, expressed
0	Chr2	9116014	9119594	LOC_Os02g16040	ubiquitin-conjugating enzyme, putative, expressed
0	Chr2	9116014	9119594	LOC_Os02g16040	ubiquitin-conjugating enzyme, putative, expressed
0	Chr2	9116014	9119594	LOC_Os02g16040	ubiquitin-conjugating enzyme, putative, expressed
0	Chr2	9116014	9119594	LOC_Os02g16040	ubiquitin-conjugating enzyme, putative, expressed
0	Chr2	9116014	9119594	LOC_Os02g16040	ubiquitin-conjugating enzyme, putative, expressed
0	Chr2	9116014	9119594	LOC_Os02g16040	ubiquitin-conjugating enzyme, putative, expressed
0	Chr2	9116014	9119594	LOC_Os02g16040	ubiquitin-conjugating enzyme, putative, expressed
0	Chr2	9116014	9119594	LOC_Os02g16040	ubiquitin-conjugating enzyme, putative, expressed
0	Chr2	9116014	9119594	LOC_Os02g16040	ubiquitin-conjugating enzyme, putative, expressed
1	Chr2	9257998	9262614	LOC_Os02g16270	xa1, putative, expressed
0	Chr2	9257998	9262614	LOC_Os02g16270	xa1, putative, expressed
0	Chr2	9257998	9262614	LOC_Os02g16270	xa1, putative, expressed
0	Chr2	9257998	9262614	LOC_Os02g16270	xa1, putative, expressed
0	Chr2	9257998	9262614	LOC_Os02g16270	xa1, putative, expressed
0	Chr2	9257998	9262614	LOC_Os02g16270	xa1, putative, expressed
0	Chr2	9257998	9262614	LOC_Os02g16270	xa1, putative, expressed
0	Chr2	9257998	9262614	LOC_Os02g16270	xa1, putative, expressed
0	Chr2	9257998	9262614	LOC_Os02g16270	xa1, putative, expressed
0	Chr2	9257998	9262614	LOC_Os02g16270	xa1, putative, expressed
0	Chr2	9257998	9262614	LOC_Os02g16270	xa1, putative, expressed
1	Chr2	9263256	9267579	LOC_Os02g16280	retrotransposon protein, putative, unclassified, expressed
1	Chr2	9268758	9272210	LOC_Os02g16290	transposon protein, putative, Mutator sub-class, expressed
1	Chr2	9272556	9274080	LOC_Os02g16300	retrotransposon protein, putative, unclassified, expressed
1	Chr2	9390823	9393829	LOC_Os02g16450	expressed protein
0	Chr2	9390823	9393829	LOC_Os02g16450	expressed protein
0	Chr2	9390823	9393829	LOC_Os02g16450	expressed protein
0	Chr2	9390823	9393829	LOC_Os02g16450	expressed protein
1	Chr2	9400984	9402639	LOC_Os02g16460	retrotransposon protein, putative, Ty1-copia subclass
1	Chr2	9404407	9407429	LOC_Os02g16470	retrotransposon protein, putative, Ty1-copia subclass, expressed
1	Chr2	9409107	9413648	LOC_Os02g16490	expressed protein
1	Chr2	9417105	9418633	LOC_Os02g16500	expressed protein
1	Chr2	9440863	9441171	LOC_Os02g16529	hypothetical protein
1	Chr2	9446492	9448847	LOC_Os02g16540	WRKY39, expressed
1	Chr2	9475116	9477683	LOC_Os02g16580	transposon protein, putative, CACTA, En%2FSpm sub-class, expressed
1	Chr2	9479610	9484116	LOC_Os02g16590	transposon protein, putative, CACTA, En%2FSpm sub-class, expressed
0	Chr2	9479610	9484116	LOC_Os02g16590	transposon protein, putative, CACTA, En%2FSpm sub-class, expressed
1	Chr2	9506232	9509762	LOC_Os02g16640	proline-rich protein HaeIII subfamily 1 precursor, putative, expressed
0	Chr2	9506232	9509762	LOC_Os02g16640	proline-rich protein HaeIII subfamily 1 precursor, putative, expressed
1	Chr2	9510002	9514048	LOC_Os02g16650	PPR repeat domain containing protein, putative, expressed
0	Chr2	9510002	9514048	LOC_Os02g16650	PPR repeat domain containing protein, putative, expressed
1	Chr2	9523632	9531798	LOC_Os02g16670	ATP-binding domain-containing protein, putative, expressed
0	Chr2	9523632	9531798	LOC_Os02g16670	ATP-binding domain-containing protein, putative, expressed
0	Chr2	9523632	9531798	LOC_Os02g16670	ATP-binding domain-containing protein, putative, expressed
0	Chr2	9523632	9531798	LOC_Os02g16670	ATP-binding domain-containing protein, putative, expressed
0	Chr2	9523632	9531798	LOC_Os02g16670	ATP-binding domain-containing protein, putative, expressed
0	Chr2	9523632	9531798	LOC_Os02g16670	ATP-binding domain-containing protein, putative, expressed
0	Chr2	9523632	9531798	LOC_Os02g16670	ATP-binding domain-containing protein, putative, expressed
1	Chr2	9535410	9538490	LOC_Os02g16680	bZIP transcription factor domain containing protein, expressed
0	Chr2	9535410	9538490	LOC_Os02g16680	bZIP transcription factor domain containing protein, expressed
0	Chr2	9535410	9538490	LOC_Os02g16680	bZIP transcription factor domain containing protein, expressed
1	Chr2	9539380	9542540	LOC_Os02g16690	expressed protein
1	Chr2	9544161	9550627	LOC_Os02g16709	peptidase, putative, expressed
0	Chr2	9544161	9550627	LOC_Os02g16709	peptidase, putative, expressed
0	Chr2	9544161	9550627	LOC_Os02g16709	peptidase, putative, expressed
0	Chr2	9544161	9550627	LOC_Os02g16709	peptidase, putative, expressed
1	Chr2	9555587	9555817	LOC_Os02g16740	expressed protein
1	Chr2	9559188	9559883	LOC_Os02g16750	retrotransposon protein, putative, unclassified
0	Chr2	9559188	9559883	LOC_Os02g16750	retrotransposon protein, putative, unclassified
0	Chr2	9559188	9559883	LOC_Os02g16750	retrotransposon protein, putative, unclassified
1	Chr2	9562677	9563849	LOC_Os02g16760	OsFBX41 - F-box domain containing protein, expressed
0	Chr2	9562677	9563849	LOC_Os02g16760	OsFBX41 - F-box domain containing protein, expressed
1	Chr2	9778410	9782065	LOC_Os02g17090	OsSub17 - Putative Subtilisin homologue, expressed
1	Chr2	9888495	9893608	LOC_Os02g17250	expressed protein
1	Chr2	9981497	9985907	LOC_Os02g17360	PPR repeat domain containing protein, putative, expressed
1	Chr2	10026052	10031777	LOC_Os02g17430	retrotransposon protein, putative, unclassified, expressed
1	Chr2	10034584	10038862	LOC_Os02g17440	retrotransposon protein, putative, unclassified, expressed
1	Chr2	10040214	10042761	LOC_Os02g17450	retrotransposon protein, putative, unclassified, expressed
0	Chr2	10040214	10042761	LOC_Os02g17450	retrotransposon protein, putative, unclassified, expressed
0	Chr2	10040214	10042761	LOC_Os02g17450	retrotransposon protein, putative, unclassified, expressed
0	Chr2	10040214	10042761	LOC_Os02g17450	retrotransposon protein, putative, unclassified, expressed
1	Chr2	10042478	10049191	LOC_Os02g17460	tesmin%2FTSO1-like CXC domain containing protein, expressed
1	Chr2	10074581	10081512	LOC_Os02g17500	transporter family protein, putative, expressed
1	Chr2	10084266	10087922	LOC_Os02g17520	cytochrome c-type biogenesis protein ccmH precursor, putative, expressed
1	Chr2	10088210	10095193	LOC_Os02g17534	xyloglucan fucosyltransferase, putative, expressed
0	Chr2	10088210	10095193	LOC_Os02g17534	xyloglucan fucosyltransferase, putative, expressed
1	Chr2	10110996	10113781	LOC_Os02g17580	retrotransposon protein, putative, unclassified, expressed
1	Chr2	10134297	10134527	LOC_Os02g17610	expressed protein
0	Chr2	10134297	10134527	LOC_Os02g17610	expressed protein
1	Chr2	10135285	10143837	LOC_Os02g17620	isochorismatase family protein, putative, expressed
0	Chr2	10135285	10143837	LOC_Os02g17620	isochorismatase family protein, putative, expressed
0	Chr2	10135285	10143837	LOC_Os02g17620	isochorismatase family protein, putative, expressed
0	Chr2	10135285	10143837	LOC_Os02g17620	isochorismatase family protein, putative, expressed
0	Chr2	10135285	10143837	LOC_Os02g17620	isochorismatase family protein, putative, expressed
1	Chr2	10152156	10155563	LOC_Os02g17640	isochorismatase family protein, putative, expressed
0	Chr2	10152156	10155563	LOC_Os02g17640	isochorismatase family protein, putative, expressed
1	Chr2	10155843	10164747	LOC_Os02g17650	tocopherol cyclase, chloroplast precursor, putative, expressed
1	Chr2	10181426	10189201	LOC_Os02g17680	ethylene-responsive protein related, putative, expressed
1	Chr2	10407374	10415111	LOC_Os02g17960	transposon protein, putative, CACTA, En%2FSpm sub-class, expressed
1	Chr2	10419062	10428060	LOC_Os02g17970	AGC_PKA%2FPKG_like.1 - ACG kinases include homologs to PKA, PKG and PKC, expressed
1	Chr2	10540277	10543155	LOC_Os02g18150	expressed protein
0	Chr2	10540277	10543155	LOC_Os02g18150	expressed protein
0	Chr2	10540277	10543155	LOC_Os02g18150	expressed protein
0	Chr2	10540277	10543155	LOC_Os02g18150	expressed protein
1	Chr2	10573157	10576866	LOC_Os02g18210	retrotransposon protein, putative, Ty3-gypsy subclass, expressed
1	Chr2	10647762	10653101	LOC_Os02g18330	retrotransposon protein, putative, Ty1-copia subclass, expressed
1	Chr2	10764509	10767402	LOC_Os02g18490	LTPL53 - Protease inhibitor%2Fseed storage%2FLTP family protein precursor, expressed
1	Chr2	11329787	11333180	LOC_Os02g19400	retrotransposon protein, putative, unclassified, expressed
1	Chr2	11353281	11357740	LOC_Os02g19440	sirohydrochlorin ferrochelatase, putative, expressed
1	Chr2	11376613	11379304	LOC_Os02g19470	expressed protein
1	Chr2	11387835	11390412	LOC_Os02g19490	retrotransposon protein, putative, unclassified, expressed
1	Chr2	11668278	11673605	LOC_Os02g19860	pre-mRNA-splicing factor ATP-dependent RNA helicase, putative, expressed
1	Chr2	11834520	11840842	LOC_Os02g20100	retrotransposon protein, putative, Ty3-gypsy subclass, expressed
1	Chr2	11882277	11885863	LOC_Os02g20170	drought induced 19 protein, putative, expressed
1	Chr2	11888407	11889135	LOC_Os02g20180	hypothetical protein
1	Chr2	12008709	12015514	LOC_Os02g20380	expressed protein
1	Chr2	12039383	12052093	LOC_Os02g20420	retrotransposon protein, putative, LINE subclass, expressed
1	Chr2	14161319	14171782	LOC_Os02g24430	expressed protein
1	Chr2	14341668	14347786	LOC_Os02g24730	retrotransposon protein, putative, unclassified, expressed
1	Chr2	17046461	17052031	LOC_Os02g28830	tetratricopeptide repeat domain containing protein, expressed
0	Chr2	17046461	17052031	LOC_Os02g28830	tetratricopeptide repeat domain containing protein, expressed
0	Chr2	17046461	17052031	LOC_Os02g28830	tetratricopeptide repeat domain containing protein, expressed
1	Chr2	17063384	17063836	LOC_Os02g28840	retrotransposon protein, putative, unclassified, expressed
0	Chr2	17063384	17063836	LOC_Os02g28840	retrotransposon protein, putative, unclassified, expressed
0	Chr2	17063384	17063836	LOC_Os02g28840	retrotransposon protein, putative, unclassified, expressed
1	Chr2	17074201	17082223	LOC_Os02g28850	Kinesin motor domain domain containing protein, expressed
0	Chr2	17074201	17082223	LOC_Os02g28850	Kinesin motor domain domain containing protein, expressed
0	Chr2	17074201	17082223	LOC_Os02g28850	Kinesin motor domain domain containing protein, expressed
[truncated: 12,366 more rows]
