# Supplementary material for: Comparative whole genome re-sequencing analysis in upland New Rice for Africa: insights into the breeding history and respective genome compositions
Source: Rice (N Y). 2018 May 15;11:33. doi: 10.1186/s12284-018-0224-3 (PMC5953909; doi:10.1186/s12284-018-0224-3)
Supplement: Supplementary file 13 — Table S10. Enriched Gene Ontology on the introgression segments from CG 14. (XLSX 20 kb) [file 12284_2018_224_MOESM13_ESM.xlsx]

## Sheet: Table S10
	Table S10. Enriched Gene Ontology on the introgression segments from CG 14.
	Variety	GO ID	Ontology*1	GO term	Target genes*2	Background ref.*3	p value*4	Holm*5
	Common	GO:0042546	P	cell wall biogenesis	5/215	23/24075	4.3e-06	0.0003
		GO:0070882	P	cellular cell wall organization or biogenesis	5/215	26/24075	7.3e-06	0.0005
		GO:0015833	P	peptide transport	6/215	86/24075	0.00017	0.012
		GO:0006857	P	oligopeptide transport	6/215	86/24075	0.00017	0.012
		GO:0008107	F	galactoside 2-alpha-L-fucosyltransferase activity	5/215	20/24075	2.4e-06	0.00015
		GO:0031127	F	alpha(1,2)-fucosyltransferase activity	5/215	20/24075	2.4e-06	0.00015
		GO:0008417	F	fucosyltransferase activity	5/215	23/24075	4.3e-06	0.00027
		GO:0016757	F	transferase activity, transferring glycosyl groups	18/215	595/24075	9.7e-06	0.00059
		GO:0016758	F	transferase activity, transferring hexosyl groups	16/215	489/24075	1.2e-05	0.00073
		GO:0016747	F	transferase activity, transferring acyl groups other than amino-acyl groups	11/215	348/24075	0.00038	0.022
		GO:0016746	F	transferase activity, transferring acyl groups	11/215	367/24075	0.00058	0.034
	NERICA 1	GO:0030312	C	external encapsulating structure	20/1466	107/24075	3.7e-05	0.0017
		GO:0030288	C	outer membrane-bounded periplasmic space	8/1466	23/24075	0.00028	0.012
		GO:0042597	C	periplasmic space	8/1466	24/24075	0.00035	0.015
		GO:0030313	C	cell envelope	8/1466	25/24075	0.00044	0.019
		GO:0044462	C	external encapsulating structure part	8/1466	25/24075	0.00044	0.019
	NERICA 2	GO:0006259	P	DNA metabolic process	464/1457	4515/24075	5.6e-31	1.1e-28
		GO:0015074	P	DNA integration	348/1457	3168/24075	7.7e-27	1.5e-24
		GO:0006278	P	RNA-dependent DNA replication	307/1457	2826/24075	1.1e-22	2.1e-20
		GO:0006260	P	DNA replication	312/1457	2898/24075	1.6e-22	3.1e-20
		GO:0006139	P	nucleobase, nucleoside, nucleotide and nucleic acid metabolic process	572/1457	6695/24075	4.2e-20	8e-18
		GO:0006807	P	nitrogen compound metabolic process	587/1457	7073/24075	4.8e-18	9.2e-16
		GO:0044260	P	cellular macromolecule metabolic process	696/1457	9350/24075	1.1e-11	2.1e-09
		GO:0043170	P	macromolecule metabolic process	757/1457	10433/24075	8.5e-11	1.6e-08
		GO:0009059	P	macromolecule biosynthetic process	421/1457	5252/24075	5.2e-10	9.7e-08
		GO:0034645	P	cellular macromolecule biosynthetic process	420/1457	5248/24075	6.8e-10	1.3e-07
		GO:0009987	P	cellular process	889/1457	12839/24075	5.5e-09	1e-06
		GO:0044237	P	cellular metabolic process	759/1457	10696/24075	7.2e-09	1.3e-06
		GO:0044249	P	cellular biosynthetic process	451/1457	5890/24075	3.1e-08	5.6e-06
		GO:0009058	P	biosynthetic process	460/1457	6085/24075	9.6e-08	1.7e-05
		GO:0044238	P	primary metabolic process	827/1457	11969/24075	9.8e-08	1.8e-05
		GO:0008152	P	metabolic process	944/1457	14398/24075	8.1e-05	0.015
		GO:0003676	F	nucleic acid binding	686/1457	8251/24075	1e-22	1.5e-20
		GO:0034061	F	DNA polymerase activity	309/1457	2851/24075	1.1e-22	1.6e-20
		GO:0003964	F	RNA-directed DNA polymerase activity	307/1457	2826/24075	1.1e-22	1.6e-20
		GO:0016893	F	endonuclease activity, active with either ribo- or deoxyribonucleic acids and producing 5'-phosphomonoesters	170/1457	1214/24075	7.3e-22	1.1e-19
		GO:0003723	F	RNA binding	332/1457	3190/24075	7.4e-22	1.1e-19
		GO:0016779	F	nucleotidyltransferase activity	316/1457	2981/24075	7.5e-22	1.1e-19
		GO:0016891	F	endoribonuclease activity, producing 5'-phosphomonoesters	169/1457	1210/24075	1.2e-21	1.8e-19
		GO:0004523	F	ribonuclease H activity	167/1457	1194/24075	2e-21	2.9e-19
		GO:0004519	F	endonuclease activity	172/1457	1253/24075	2.6e-21	3.8e-19
		GO:0004521	F	endoribonuclease activity	169/1457	1221/24075	2.9e-21	4.1e-19
		GO:0004540	F	ribonuclease activity	169/1457	1241/24075	1.3e-20	1.8e-18
		GO:0004518	F	nuclease activity	176/1457	1337/24075	4.4e-20	6.3e-18
		GO:0003677	F	DNA binding	449/1457	5059/24075	1.4e-17	2e-15
		GO:0016772	F	transferase activity, transferring phosphorus-containing groups	421/1457	4781/24075	9.1e-16	1.3e-13
		GO:0016740	F	transferase activity	497/1457	6190/24075	3.2e-12	4.4e-10
		GO:0016788	F	hydrolase activity, acting on ester bonds	192/1457	1949/24075	1.3e-10	1.8e-08
		GO:0005488	F	binding	1123/1457	16823/24075	1.4e-09	1.9e-07
		GO:0003824	F	catalytic activity	851/1457	12724/24075	2e-05	0.0027
	NERICA 5	GO:0006694	P	steroid biosynthetic process	6/793	15/24075	3.7e-05	0.0054
		GO:0008202	P	steroid metabolic process	6/793	23/24075	0.00026	0.038
		GO:0003854	F	3-beta-hydroxy-delta5-steroid dehydrogenase activity	6/793	10/24075	6.3e-06	0.00074
		GO:0033764	F	steroid dehydrogenase activity, acting on the CH-OH group of donors, NAD or NADP as acceptor	6/793	10/24075	6.3e-06	0.00074
		GO:0016229	F	steroid dehydrogenase activity	6/793	11/24075	9.4e-06	0.0011
	NERICA 7	GO:0006796	P	phosphate metabolic process	198/1889	1795/24075	3.2e-06	0.00089
		GO:0006793	P	phosphorus metabolic process	198/1889	1795/24075	3.2e-06	0.00089
		GO:0016310	P	phosphorylation	188/1889	1695/24075	4.2e-06	0.0012
		GO:0006468	P	protein amino acid phosphorylation	175/1889	1570/24075	7.2e-06	0.002
		GO:0043687	P	post-translational protein modification	196/1889	1815/24075	1.2e-05	0.0033
		GO:0006464	P	protein modification process	201/1889	1929/24075	6.4e-05	0.018
		GO:0043412	P	macromolecule modification	203/1889	1979/24075	0.00013	0.036
		GO:0017076	F	purine nucleotide binding	349/1889	3456/24075	1.3e-06	0.00024
		GO:0001883	F	purine nucleoside binding	329/1889	3247/24075	2.1e-06	0.0004
		GO:0016301	F	kinase activity	195/1889	1750/24075	2.1e-06	0.0004
		GO:0030554	F	adenyl nucleotide binding	329/1889	3247/24075	2.1e-06	0.0004
		GO:0001882	F	nucleoside binding	329/1889	3257/24075	2.7e-06	0.00051
		GO:0016773	F	phosphotransferase activity, alcohol group as acceptor	191/1889	1726/24075	4e-06	0.00076
		GO:0004672	F	protein kinase activity	177/1889	1575/24075	4.1e-06	0.00076
		GO:0032555	F	purine ribonucleotide binding	329/1889	3292/24075	6.3e-06	0.0012
		GO:0032553	F	ribonucleotide binding	329/1889	3292/24075	6.3e-06	0.0012
		GO:0000166	F	nucleotide binding	379/1889	3874/24075	6.7e-06	0.0012
		GO:0005524	F	ATP binding	310/1889	3085/24075	8.4e-06	0.0015
		GO:0004674	F	protein serine/threonine kinase activity	166/1889	1478/24075	8.5e-06	0.0016
		GO:0032559	F	adenyl ribonucleotide binding	310/1889	3087/24075	8.8e-06	0.0016
		GO:0016020	C	membrane	220/1889	2115/24075	3.1e-05	0.0017
	NERICA 2 and 5 lineage	GO:0000166	F	nucleotide binding	452/2306	3874/24075	1.2e-05	0.0027
		GO:0001882	F	nucleoside binding	381/2306	3257/24075	5.5e-05	0.013
		GO:0001883	F	purine nucleoside binding	379/2306	3247/24075	6.8e-05	0.016
		GO:0030554	F	adenyl nucleotide binding	379/2306	3247/24075	6.8e-05	0.016
		GO:0032559	F	adenyl ribonucleotide binding	362/2306	3087/24075	7.3e-05	0.017
		GO:0005524	F	ATP binding	361/2306	3085/24075	8.8e-05	0.02
		GO:0017076	F	purine nucleotide binding	397/2306	3456/24075	0.00015	0.034
		GO:0032555	F	purine ribonucleotide binding	380/2306	3292/24075	0.00015	0.034
		GO:0032553	F	ribonucleotide binding	380/2306	3292/24075	0.00015	0.034
		GO:0006259	P	DNA metabolic process	243/925	4515/24075	2.4e-08	3.7e-06
		GO:0043170	P	macromolecule metabolic process	475/925	10433/24075	9.2e-07	0.00014
		GO:0006807	P	nitrogen compound metabolic process	340/925	7073/24075	1.3e-06	0.0002
		GO:0006139	P	nucleobase, nucleoside, nucleotide and nucleic acid metabolic process	324/925	6695/24075	1.6e-06	0.00023
		GO:0015074	P	DNA integration	169/925	3168/24075	1e-05	0.0015
		GO:0044260	P	cellular macromolecule metabolic process	421/925	9350/24075	2.9e-05	0.0043
		GO:0006278	P	RNA-dependent DNA replication	151/925	2826/24075	3.1e-05	0.0045
		GO:0006260	P	DNA replication	154/925	2898/24075	3.4e-05	0.0049
		GO:0008152	P	metabolic process	608/925	14398/24075	0.00016	0.022
		GO:0044238	P	primary metabolic process	515/925	11969/24075	0.00021	0.03
		GO:0003676	F	nucleic acid binding	383/925	8251/24075	5.7e-06	0.00067
		GO:0034061	F	DNA polymerase activity	153/925	2851/24075	2.2e-05	0.0026
		GO:0003964	F	RNA-directed DNA polymerase activity	151/925	2826/24075	3.1e-05	0.0036
		GO:0003677	F	DNA binding	244/925	5059/24075	7.7e-05	0.0088
		GO:0016779	F	nucleotidyltransferase activity	155/925	2981/24075	8.9e-05	0.01
		GO:0004519	F	endonuclease activity	76/925	1253/24075	0.00011	0.013
		GO:0000287	F	magnesium ion binding	16/925	134/24075	0.00014	0.016
		GO:0004518	F	nuclease activity	79/925	1337/24075	0.00018	0.02
		GO:0003723	F	RNA binding	162/925	3190/24075	0.00018	0.02
		GO:0004523	F	ribonuclease H activity	72/925	1194/24075	0.0002	0.022
		GO:0016891	F	endoribonuclease activity, producing 5'-phosphomonoesters	72/925	1210/24075	0.00029	0.031
		GO:0016893	F	endonuclease activity, active with either ribo- or deoxyribonucleic acids and producing 5'-phosphomonoesters	72/925	1214/24075	0.00032	0.033
		GO:0004521	F	endoribonuclease activity	72/925	1221/24075	0.00037	0.039
	NERICA 8 and 9 lineage	GO:0050896	P	response to stimulus	152/2377	1026/24075	3.1e-06	0.00099
		GO:0006950	P	response to stress	129/2377	873/24075	1.9e-05	0.0061
		GO:0042221	P	response to chemical stimulus	56/2377	301/24075	2.9e-05	0.0092
		GO:0000166	F	nucleotide binding	477/2377	3874/24075	6.3e-07	0.00014
		GO:0032559	F	adenyl ribonucleotide binding	391/2377	3087/24075	7e-07	0.00016
		GO:0001882	F	nucleoside binding	409/2377	3257/24075	8.3e-07	0.00018
		GO:0005524	F	ATP binding	390/2377	3085/24075	8.7e-07	0.00019
		GO:0001883	F	purine nucleoside binding	406/2377	3247/24075	1.4e-06	0.0003
		GO:0030554	F	adenyl nucleotide binding	406/2377	3247/24075	1.4e-06	0.0003
		GO:0032555	F	purine ribonucleotide binding	407/2377	3292/24075	3.7e-06	0.0008
		GO:0032553	F	ribonucleotide binding	407/2377	3292/24075	3.7e-06	0.0008
		GO:0017076	F	purine nucleotide binding	422/2377	3456/24075	7.2e-06	0.0015
	*1 The top major category of Gene Ontology. P: Biological Process, F: Molecular function, C: Cellular Component.
	*2 Ratio of number of target genes.
	*3 Ratio of number of genes in the background set (MSU7)
	*4 p value by hypergeometric test
	*5 Corrected p value by the method of Holm
