# Supplementary material for: Comparative whole genome re-sequencing analysis in upland New Rice for Africa: insights into the breeding history and respective genome compositions
Source: Rice (N Y). 2018 May 15;11:33. doi: 10.1186/s12284-018-0224-3 (PMC5953909; doi:10.1186/s12284-018-0224-3)
Supplement: Supplementary file 15 — Table S11. Allelic patterns of LOC_Os01g20160 (OsHKT1;5). (XLSX 28 kb) [file 12284_2018_224_MOESM15_ESM.xlsx]

## Sheet: a
	Table S11. Allelic patterns of LOC_Os01g20160 (OsHKT1;5).
	Chr.	Position	Ni	WAB	NU1	NU2	NU3	NU4	NU5	NU7	NU8	NU9	CG14
	Chr1	11458854	T	T	T	T	T	T	T	T			A
	Chr1	11458961	C	C	C		C	C	C	C		C	T
	Chr1	11458964	C	C	C		C	C	C	C		C	G
	Chr1	11458968	A	C	A							A	C
	Chr1	11458975	G	G	G		G	G	G	G			A
	Chr1	11458994	A	A	A		A	A	A	A			+AC
	Chr1	11459430	G	G	G		G	G	G	G	G	G	A
	Chr1	11459523	C	T	C		T	T		C	C	C	C
	Chr1	11459861	A	A	A		A	A	A	A			G
	Chr1	11459879	C	C	C		C	C	C	C			+TT
	Chr1	11459884	C	C	C		C	C	C				T
	Chr1	11459898	G	G	G		G	G	G	G			A
	Chr1	11459916	C	C	C		C	C	C	C			T
	Chr1	11459923	A	G	A								G
	Chr1	11459965	T	C	T								C
	Chr1	11460000	T	-C	T		-C	-C	-C				T
	Chr1	11460036	A	+T	A						A	A	+T
	Chr1	11460091	T	+A	T		+A	+A			T		T
	Chr1	11460129	G	C	G	C	C	C			G	G	G
	Chr1	11460324	C	C	C		C	C	C				G
	Chr1	11460462	T	T	T	T	T	T	T		T	T	C
	Chr1	11460584	G	G	G	G	G	G	G	G	G	G	-TATA
	Chr1	11460593	T	T	T	T	T	T	T	T	T	T	C
	Chr1	11460598	A	A	A	A	A	A	A	A	A	A	G
	Chr1	11460611	C	C	C	C	C	C	C	C	C	C	A
	Chr1	11460722	C	C	C		C	C	C				A
	Chr1	11460813	C	C	C		C	C	C	C			T
	Chr1	11460820	C	C	C		C	C	C				A
	Chr1	11460830	A	A	A		A	A	A				G
	Chr1	11460869	C	C	C		C	C	C	C			T
	Chr1	11460873	G	A	G		A	A		G			G
	Chr1	11460921	C	C	C		C	C	C	C			G
	Chr1	11460928	G	G	A								G
	Chr1	11460950	T	T	T		T	T	T	T			C
	Chr1	11460985	A	A	A		A	A	A	A			G
	Chr1	11461055	G	G	A					A	A	A	G
	Chr1	11461062	A	A	A	A	A	A	A		A	A	G
	Chr1	11461090	T	T	T	T	T	T	T	T	T	T	C
	Chr1	11461242	C	C	C		C	C	C	C			A
	Chr1	11461392	G	A	G							G	A
	Chr1	11461463	T	-A	T		-A	-A		T	T	T	T
	Chr1	11461468	T	G	T		G	G		T	T	T	T
	Chr1	11461683	G	G	G		G	G	G	G		G	A
	Chr1	11461706	T	T	T		T	T	T	T		T	C
	Chr1	11461717	T	C	T							T	C
	Chr1	11461772	C	C	C		C	C	C	C		C	T
	Chr1	11461775	A	A	A		A	A	A	A		A	C
	Chr1	11461785	G	T	G		T	T	T	G		G	G
	Chr1	11461846	C	C	C								-A
	Chr1	11462093	G	C	G						G	G	C
	Chr1	11462186	C	C	C	C	C	C	C	C	C	C	T
	Chr1	11462264	A	A		A	A	A	A	A	A	A	G
	Chr1	11462282	G	G	G	G	G	G	G		G	G	C
	Chr1	11462385	C	C	C	C	C	C	C	C	C	C	T
	Chr1	11462565	C	C		C	C	C	C	C	C	C	T
	Chr1	11462715	G	G	G	G	G	G	G	G	G	G	A
	Chr1	11462844	A	A	A	A	A	A	A	A	A	A	G
	Chr1	11462845	G	G	G	G	G	G	G	G	G	G	C
	Chr1	11462999	T	T	T	T	T	T	T	T	T	T	C
	Chr1	11463076	G	T	G		T	T		G	G	G	G
	Chr1	11463299	T	T	T	T	T	T	T	T	T	T	A
	Chr1	11463409	G	G	G	G	G	G	G		G	G	+GTGGTT
	Chr1	11463446	A	A	A	A	A	A	A	A	A	A	G

## Sheet: b
	Table S11. Allelic patterns of LOC_Os01g34850 (OsHKT2;3).
	Chr.	Position	Ni	WAB	NU1	NU2	NU3	NU4	NU5	NU7	NU8	NU9	CG14
	Chr1	19241949	A	A	A	A	A	A	A	A	A	A	-CT
	Chr1	19242192	A	A	A	A	A	A	A	A	A	A	G
	Chr1	19242289	C	T	T	T	T	T	T	T	T	T	C
	Chr1	19242295	T	T	T	T	T	T	T	T	T	T	C
	Chr1	19242428	G	G	G	G	G	G	G	G	G	G	A
	Chr1	19242448	G	C	C	C	C	C	C		C	C	G
	Chr1	19242523	T	T	T	T	T	T	T	T	T	T	C
	Chr1	19242867	G	A	A		A	A	A			A	G
	Chr1	19242868	C	T	T		T	T	T			T	C
	Chr1	19242902	C	C	C		C	C	C	C		C	T
	Chr1	19242912	G	G	G		G	G	G	G		G	T
	Chr1	19243243	T	T	T	T	T	T	T	T		T	C
	Chr1	19243269	T	T	T		T	T	T	T		T	A
	Chr1	19243381	C	T	T	T	T	T	T		T	T	C
	Chr1	19243465	T	A	A	A	A	A	A		A	A	T
	Chr1	19243581	C	T	T	T	T	T	T		T	T	C
	Chr1	19243597	T	T		T	T	T	T	T	T	T	C
	Chr1	19243670	A	A	A	A	A	A	A	A	A	A	G
	Chr1	19243780	T	T	T	T	T	T	T	T		T	A
	Chr1	19243976	G	A	A		A	A	A				G

## Sheet: c
	Table S11c. Allelic patterns of LOC_Os02g078300 (OsHKT1;3).
	Chr.	Position	Ni	WAB	NU1	NU2	NU3	NU4	NU5	NU7	NU8	NU9	CG14
	Chr2	4103313	G	G	G		G	G	G		G	G	+A
	Chr2	4103646	A	A	A	A	A	A	A	A	A	A	G
	Chr2	4104832	T	T	T	T	T	T	T	T	T	T	C
	Chr2	4105413	T	T	T	T	T		T	T	T	T	-G
	Chr2	4105542	T	T	T	T	T	T	T	T	T	T	C
	Chr2	4105824	C	C	C	C						C	+A

## Sheet: d
	Table S11d. Allelic patterns of LOC_Os04g51820 (OsHKT1;1).
	Chr.	Position	Ni	WAB	NU1	NU2	NU3	NU4	NU5	NU7	NU8	NU9	CG14
	Chr4	30724106	C	C	C	C	C	C	C	C	C	C	T
	Chr4	30724289	A	A		A	A		A	A	A	A	+TT
	Chr4	30724332	G	A	A	G	G	G	G		G	G	G
	Chr4	30724349	C	C	C	C	C	C	C	C	C	C	G
	Chr4	30724462	C	C	C	C	C	C	C	C	C	C	T
	Chr4	30724565	T	T	T	T	T	T	T	T	T	T	A
	Chr4	30724607	G	G	G	G	G	G	G	G	G	G	A
	Chr4	30724662	C	A	A	A	A	A	A	A	A	A	C
	Chr4	30724928	T	T	T	T	T	T	T	T	T	T	A
	Chr4	30724974	G	G	G	G	G	G	G	G	G	G	A
	Chr4	30724997	A	A	A	A	A	A	A	A	A	A	G
	Chr4	30725020	G	G	G	G	G	G	G	G	G	G	T
	Chr4	30725236	G	G	G		G	G	G	G	G	G	A
	Chr4	30725635	T	T	T		T	T	T	T	T	T	A
	Chr4	30726083	T	G	G	G	G	G	G	G	G	G	T
	Chr4	30726432	A	A	A	A	A	A	A	A	A	A	G
	Chr4	30726647	T	T	T	T	T	T	T	T	T	T	C
	Chr4	30726688	G	A	A	A	A	A	A	A	A	A	G
	Chr4	30726743	A	G	G	G	G	G	G	G	G	G	A
	Chr4	30726779	A	A	A	A	A	A	A	A	A	A	G
	Chr4	30726879	G	G	G	G	G	G	G	G	G	G	A
	Chr4	30726887	C	C	C	C	C	C	C	C	C	C	T
	Chr4	30727343	C	C	C	C	C	C	C		C	C	-A

## Sheet: e
	Table S11e. Allelic patterns of LOC_Os04g51830 (OsHKT1;4).
	Chr.	Position	Ni	WAB	NU1	NU2	NU3	NU4	NU5	NU7	NU8	NU9	CG14
	Chr4	30733559	A	A	A	A	A	A	A	A	A	A	C
	Chr4	30734275	A	A	A	A	A	A	A	A	A	A	T
	Chr4	30734656	T	T	T	T	T	T	T	T	T	T	C
	Chr4	30734942	T	T	T	T	T	T	T	T	T	T	A
	Chr4	30735366	C	C	C	C	C	C	C	C	C	C	T
	Chr4	30735669	G	G	G	G	G	G	G	G	G	G	A
	Chr4	30736188	A	A	A	A	A	A	A	A	A	A	+G
	Chr4	30736193	T	T	T	T	T	T	T	T	T	T	G
	Chr4	30736317	C	C	C	C	C	C	C	C	C	C	A
	Chr4	30736379	T	T	T	T	T	T	T	T	T	T	C
	Chr4	30736483	C	C	C		C	C	C	C	C	C	A
	Chr4	30736579	A	A	A	A	A	A	A	A	A	A	G
	Chr4	30736588	G	G	G	G	G	G	G	G	G	G	T
	Chr4	30736589	A	A	A	A	A	A	A	A	A	A	G
	Chr4	30736593	C	C	C	C	C	C	C	C	C	C	T
	Chr4	30736679	C	C	C	C	C	C	C	C	C	C	T
	Chr4	30736716	G	G	G	G	G	G	G	G	G	G	A
	Chr4	30736723	G	G	G	G	G	G	G	G	G	G	A
	Chr4	30736761	A	A		A	A	A	A	A	A	A	+G
	Chr4	30736762	C	C	C	C	C	C	C	C	C	C	T
	Chr4	30736786	G	G		G	G	G	G	G	G	G	A
	Chr4	30736933	A	A		A	A	A	A	A	A	A	G
	Chr4	30737148	C	T	T	T	T	T	T	T	T	T	C
	Chr4	30737184	G	G	G	G	G	G		G	G	G	-GTTGC
	Chr4	30737205	C	C	C	C	C	C	C	C	C	C	T
	Chr4	30737208	A	A	A	A	A	A	A	A	A	A	T
	Chr4	30737244	A	A	A	A	A	A	A	A	A	A	G
	Chr4	30737248	T	T	T	T	T	T	T	T	T	T	C
	Chr4	30737319	C	C	C	C	C	C	C	C		C	T
	Chr4	30737327	C	C	C	C	C	C	C	C	C	C	T
	Chr4	30737354	T	T	T	T	T	T	T	T	T	T	C
	Chr4	30737432	T	T	T	T	T	T	T	T	T		C
	Chr4	30737557	T	T	T	T	T	T		T		T	+AGG
	Chr4	30737592	G	G	G		G	G	G	G		G	A
	Chr4	30737645	G	G	G		G	G	G	G			A
	Chr4	30737722	T	T	T	T	T	T	T	T	T	T	C
	Chr4	30737726	T	C		T	T	T	T		T	T	C
	Chr4	30737749	T			-TTATCCAGATTCGTAGTATTAAAA							T
	Chr4	30737776	T	T	T	T		T	T	T	T	T	C
	Chr4	30737863	G	T	T	T	T	T	T	T	T		G
	Chr4	30737870	G	G	G	G	G	G	G	G	G		A
	Chr4	30737908	G	A	A		A	A	A	A		A	G
	Chr4	30737928	C	C	C		C	C	C	C		C	T
	Chr4	30737946	T	T	T		T	T	T	T			C
	Chr4	30737951	T	T	T		T	T	T				-C
	Chr4	30737963	G	G	G		G	G	G	G			A
	Chr4	30737965	G	G	G		G	G	G	G			A
	Chr4	30738040	A	T	T		T	T	T	T			A
	Chr4	30738056	A	A	A		A	A	A	A			G
	Chr4	30738067	T	T	T		T	T	T	T			C
	Chr4	30738072	A	A	A		A	A	A	A			C
	Chr4	30738092	A	A	A		A	A	A	A			G
	Chr4	30739263	A	A		A	A	A	A	A	A	A	G
	Chr4	30739539	A	A	A	A	A	A		A	A	A	-ATC

## Sheet: f
	Table S11f. Allelic patterns of LOC_Os06g48800 (OsHKT2;4).
	Chr.	Position	Ni	WAB	NU1	NU2	NU3	NU4	NU5	NU7	NU8	NU9	CG14
	Chr6	29534788	G	G	G	G	G	G	G	G	G	G	A
	Chr6	29534806	T	T	T	T	T	T	T	T	T	T	G
	Chr6	29534859	G	G	G	G	G	G	G	G	G	G	A
	Chr6	29534873	G	G	G	G	G	G	G	G	G	G	T
	Chr6	29535051	T	T	T	T	T	T	T	T	T	T	C
	Chr6	29535243	C	C	C	C	C	C	C	C	C	C	G
	Chr6	29535265	T	T	T	T	T	T	T	T	T	T	C
	Chr6	29535282	G	G	G	G	G	G	G	G		G	T
	Chr6	29535505	C	C	C	C	C	C	C	C		C	G
	Chr6	29535511	C	C	C	C	C	C	C			C	T
	Chr6	29535555	T	T	T	T	T	T	T	T	T	T	G
	Chr6	29535558	C	C	C	C	C	C	C	C	C	C	A
	Chr6	29535573	A	A	A	A	A	A	A	A		A	G
	Chr6	29535613	C	C	C	C	C	C	C	C	C	C	G
	Chr6	29535642	A	A	A		A	A	A	A	A	A	G
	Chr6	29535646	A	A	A		A	A	A	A	A	A	G
	Chr6	29535663	T	T	T		T	T	T	T	T	T	C
	Chr6	29535672	A	A	A		A	A	A	A		A	G
	Chr6	29535681	T	T	T		T	T	T	T		T	C
	Chr6	29535885	A	A	A		A	A	A	A		A	G
	Chr6	29535908	T	T	T		T	T	T	T		T	C
	Chr6	29535909	C	C	C		C	C	C			T	T
	Chr6	29536014	A	A	A	A	A	A	A	A	A	A	G
	Chr6	29536143	T	T	T	T	T	T	T	T	T	T	G
	Chr6	29536145	C	C	C	C	C	C	C	C	C	C	T
	Chr6	29536211	G	G	G	G	G	G	G	G	G	G	T
	Chr6	29536241	G	G	G	G	G	G	G	G	G	G	T
	Chr6	29536266	A	A	A	A	A	A	A	A	A	A	G
	Chr6	29536269	A	A	A	A	A	A	A	A	A	A	G
	Chr6	29536285	G	G	G	G	G		G		G	G	A
	Chr6	29536523	G	G	G		G	G	G	G		G	A
	Chr6	29536524	C	C	C		C	C	C	C		C	A
	Chr6	29536565	T	T	T	T	T	T	T	T	T	T	G

## Sheet: g
	Table S11g. Allelic patterns of LOC_Os06g48810 (OsHKT2;1).
	Chr.	Position	Ni	WAB	NU1	NU2	NU3	NU4	NU5	NU7	NU8	NU9	CG14
	Chr6	29536956	T	T	T		T	T	T	T		T	+GCTC
	Chr6	29538982	T		T		T	T		T	T	T	-TC
	Chr6	29539019	A	A	A		A		A	A	A	A	T
	Chr6	29539036	A	A	A		A		A	A	A	A	T
	Chr6	29539122	T	T	T	T	T	T	T	T	T	T	G
	Chr6	29539150	G	G	G	G	G	G	G	G	G	G	A
	Chr6	29539237	C	C	C		C	C	C	C		C	T
	Chr6	29539307	C	C	C			C	C	C		C	T
	Chr6	29539319	C	C	C			C	C	C		C	T
	Chr6	29539325	C	C	C			C	C	C		C	T
	Chr6	29539348	A	A	A	A		A	A	A	A	A	T
	Chr6	29539352	C	C	C	C		C	C	C	C	C	T
	Chr6	29539374	C	C		C					+A		-AAA
	Chr6	29539386	A	A		A	A		A	A	A	A	G
	Chr6	29539402	C	C	C		C	C	C	C	C	C	T
	Chr6	29539447	A	A	A	A	A	A	A	A	A	A	C
	Chr6	29539474	T	T	T	T	T	T	T	T	T	T	A
	Chr6	29539492	G	G	G	G	G	G	G	G	G	G	A
	Chr6	29539561	G	G	G	G	G	G	G		G	G	A
	Chr6	29539582	A	A	A	A	A	A	A	A	A	A	C
	Chr6	29539778	A	A	A	A	A	A	A	A	A	A	G
	Chr6	29539787	A	A	A	A	A	A	A		A	A	G
	Chr6	29539835	T	T	T	T	T	T	T	T	T	T	C
	Chr6	29539927	C	C	C	C	C	C	C	C	C	C	-CTGAAGG
	Chr6	29539981	A	A	A	A	A	A	A	A	A	A	C
	Chr6	29540000	T	T	T	T	T	T	T	T	T	T	C
	Chr6	29540054	G	G	G	G	G	G	G	G	G	G	A
	Chr6	29540072	T	T	T	T	T	T	T	T	T	T	C
	Chr6	29540123	T	T	T	T	T	T	T	T	T	T	C
	Chr6	29540164	A	A	A	A	A	A	A		A	A	G
	Chr6	29540320	G	G	G	G	G	G	G		G	G	T
	Chr6	29540345	A	A	A	A	A	A	A	A	A	A	G
	Chr6	29540456	T	T	T	T	T	T	T		T	T	C
	Chr6	29540639	A	A	A	A	A	A	A	A	A	A	G
	Chr6	29540707	T	T	T	T	T	T	T	T	T	T	C
	Chr6	29540716	T	T	T	T	T	T	T	T	T	T	C
	Chr6	29540765	C	C	C	C	C	C	C	C	C	C	A
	Chr6	29540779	T	T	T	T	T	T	T	T	T	T	G
	Chr6	29540786	C	C	C	C	C	C	C	C	C	C	T
	Chr6	29540852	A	A	A	A	A	A	A		A	A	G
	Chr6	29540896	T	T	T	T	T	T	T	T	T	T	C
	Chr6	29540957	G	G	G	G	G	G	G	G	G	G	A
	Chr6	29541073	G	G	G	G	G	G	G	G	G	G	A
	Chr6	29541097	A	A	A	A	A	A	A	A	A	A	G
	Chr6	29541198	G	G	G	G	G	G	G	G	G	G	C
	Chr6	29541200	A	A	A	A	A	A	A	A	A	A	C
	Chr6	29541237	T	T	T	T	T	T	T	T	T	T	C
