# Supplementary material for: Comparative whole genome re-sequencing analysis in upland New Rice for Africa: insights into the breeding history and respective genome compositions
Source: Rice (N Y). 2018 May 15;11:33. doi: 10.1186/s12284-018-0224-3 (PMC5953909; doi:10.1186/s12284-018-0224-3)
Supplement: Supplementary file 16 — Table S12. Summary of genome assembly and annotation of unmapped reads from WAB 56–104. (XLSX 11 kb) [file 12284_2018_224_MOESM16_ESM.xlsx]

## Sheet: TableS11
	Table S12. Summary of genome assembly and annotation of unmapped reads from WAB 56-104
	Short read statistics	Number of reads
	Total number of unmapped paired-end short reads	15616208
	Total number of unmapped paired-end short reads (101bp)	6031762
	Total number of unmapped paired-end short reads (101bp, filtered*1)	5799354
	Assembly and annotation statistics	100 bp ≤	1000bp ≤
	Number of genomic scaffolds*2	37894	3596
	N50 length (bp)	749	3392
	Total number of nucleotides of genomic scaffolds (bp)	18873067	7743455
	Length of the longest scaffold (bp)	17963	17963
	Length of the shortest scaffold (bp)	100	1000
	Average length of the scaffods (bp)	498.1	2153.4
	Ratio of 'N' (%)	0.368	0.152
	GC content (%)	43.1	41.7
	Repeat sequence (%) *3	-	45.91
	Number of protein coding genes*4	-	653
	Number of genes annotated by sequences in the SwissProt	-	245
	Number of genes annotated by sequences in the MSU7	-	428
	Number of genes annotated by sequences in the CG 14	-	391
	Number of genes annotated by sequences in other cereal plants*5	-	372
	Number of genes annotated by sequences in plants*6	-	441
	Number of genes with no annotation	-	204
	*1 Probable contaminants from human, E. coli, yeast were eliminated.
	*2 The assembly was carried out with k-mer of 67.
	*3 Masked by RepeatMasker (version 4.0.6) with rmblastn version 2.6.0.
	*4 Predicted only on long scaffolds (no less than 1kb)
	*5 Maize, Brachipodium, and Sorghum
	*6 Nipponbare, O. glaberrima, Maize, Brachipodium, Sorghum, and Arabidopsis
