# Supplementary material for: Comparative whole genome re-sequencing analysis in upland New Rice for Africa: insights into the breeding history and respective genome compositions
Source: Rice (N Y). 2018 May 15;11:33. doi: 10.1186/s12284-018-0224-3 (PMC5953909; doi:10.1186/s12284-018-0224-3)
Supplement: Supplementary file 17 — Table S13. Genes on the genome assembly of unmapped sequences from WAB 56–104. (XLSX 180 kb) [file 12284_2018_224_MOESM17_ESM.xlsx]

## Sheet: TableS12
	Table S13. Genes on the genome assembly of unmapped sequences from WAB 56-104.
	Gene identifier	MSU7				O. glaberrima				O. glaberrima				Sorghum				Maize				TAIR10				SwissProt					Gene Ontology		Av. Count data of reads/gene
		LOC_ID	Identity (%)	E-value		LOC_ID	Identity (%)	E-value		LOC_ID	Identity (%)	E-value		LOC_ID	Identity (%)	E-value		LOC_ID	Identity (%)	E-value		AGI code	Identity (%)	E-value		Sequence identifier	Identity (%)	E-value	Annotation		annotation		NU3	NU4	NU5	NU7	CG14
	g1.t1																																38.2	54.3	63.4	44.1	38.1
	g2.t1	LOC_Os06g06400	25.556	2.47e-11		ORGLA06G0036200	25.83	3.38e-12		Bradi1g01257.1|PACid:21819313	44.048	3.55e-13		Sb05g002530.1|PACid:1969106	45.205	2.15e-12		Zm00001d041584_P001	39.216	2.27e-09		AT3G46530	32.381	2.07e-07		sp|Q9M667|RPP13_ARATH	32.381	3.71e-06	Disease resistance protein RPP13 OS=Arabidopsis thaliana GN=RPP13 PE=2 SV=2				41.7	49.1	61.7	32.9	0
	g3.t1	LOC_Os01g71060	49.505	7.84e-24		ORGLA01G0370200	51.456	1.76e-27		Bradi2g60190.1|PACid:21805690	45.545	2.51e-17		Sb03g045260.1|PACid:1964558	44.444	1.22e-19		Zm00001d042179_P001	43.81	2.14e-18		AT1G03230	34.375	8.91e-10							F:GO:0004190; P:GO:0006508		22.1	25.1	35	27.6	34
	g4.t1	LOC_Os01g71060	52.742	6.3e-124		ORGLA01G0370200	52.756	2.42e-128		Bradi2g60190.1|PACid:21805690	45.727	2.03e-101		Sb03g045250.1|PACid:1964557	47.552	6.52e-109		Zm00001d011903_P001	45.209	3.32e-89		AT1G03230	33.017	4.45e-56		sp|Q8RVH5|7SBG2_SOYBN	29.009	1.26e-35	Basic 7S globulin 2 OS=Glycine max PE=1 SV=1				32	41.2	48.2	31.8	33.3
	g5.t1																														P:GO:0006811; C:GO:0016021; P:GO:0035235; F:GO:0004970		32.2	42.9	43.6	30.3	0
	g6.t1	LOC_Os02g54640	44.661	0		ORGLA02G0305700	46.408	0		Bradi2g41790.1|PACid:21806630	46.164	0		Sb04g035400.1|PACid:1968403	43.514	0		Zm00001d018332_P001	43.837	0		AT2G29100	36.238	1.23e-133		sp|O81078|GLR29_ARATH	36.238	2.2e-132	Glutamate receptor 2.9 OS=Arabidopsis thaliana GN=GLR2.9 PE=2 SV=1				35.7	50.1	1.4	46.9	2.8
	g7.t1	LOC_Os11g44580	57.143	1.43e-11		ORGLA11G0178400	57.143	2.12e-12																									5.9	8	11.8	8.9	1
	g8.t1	LOC_Os11g44580	40.314	1.69e-27		ORGLA11G0178400	40.314	9.85e-28		Bradi4g09950.1|PACid:21809780	38.172	5.19e-27		Sb09g015250.1|PACid:1980407	32.353	4.58e-18		Zm00001d048663_P001	36.15	4.9e-22		AT3G14470	29.661	5.16e-08		sp|Q7XBQ9|RGA2_SOLBU	25.545	1.28e-09	Disease resistance protein RGA2 OS=Solanum bulbocastanum GN=RGA2 PE=1 SV=1		F:GO:0043531		22.6	29.8	37.5	58.1	1
	g9.t1																														C:GO:0009536		41.2	52.7	0	29.8	0
	g10.t1																														F:GO:0043531		27.3	35	37.8	29.9	10.1
	g11.t1	LOC_Os06g49390	53.448	1.2e-48		ORGLA04G0230800	49.749	6.09e-50		Bradi2g35767.1|PACid:21809103	81.203	6.16e-62		Sb08g022150.1|PACid:1979151	58.993	1.32e-46		Zm00001d023311_P001	37.755	2.73e-12											C:GO:0016459; F:GO:0005524; F:GO:0003779; P:GO:0001757; F:GO:0003774		1	0	1	79.2	1
	g12.t1																																0	1	0	48.9	4.3
	g13.t1	LOC_Os04g53496	47.932	5.14e-83		ORGLA04G0230800	48.166	4.47e-88		Bradi4g09660.1|PACid:21814510	44.724	4.98e-72		Sb06g029250.1|PACid:1973956	41.598	6.02e-49		Zm00001d023311_P034	51.587	1.7e-29		AT3G14460	44.643	2.58e-06		sp|Q7XA39|RGA4_SOLBU	29.167	7.93e-10	Putative disease resistance protein RGA4 OS=Solanum bulbocastanum GN=RGA4 PE=2 SV=1				1	0	1	44.8	1
	g14.t1																									sp|Q90339|MYSS_CYPCA	94.372	0	Myosin heavy chain, fast skeletal muscle OS=Cyprinus carpio PE=2 SV=2		C:GO:0016021		46.3	65.9	59.5	46.9	45.6
	g15.t1	LOC_Os10g31250	44.702	6.48e-70		ORGLA10G0104300	45.907	8.66e-68		Bradi2g14550.2|PACid:21809308	39.51	6.05e-51		Sb08g003800.1|PACid:1977573	34.191	4.28e-34		Zm00001d010717_P001	22.672	1.45e-07											F:GO:0000166; C:GO:0016020; F:GO:0004672; P:GO:0016310		31.7	36.2	48.7	27.7	1
	g16.t1	LOC_Os10g31250	35.509	1.3e-55		ORGLA10G0104300	34.309	7.5e-51		Bradi4g24350.1|PACid:21810209	30.163	3.95e-34		Sb08g003800.1|PACid:1977573	25.122	2.49e-28		Zm00001d007954_P007	29.63	2.16e-18		AT5G45470	21.886	7.77e-09									31.2	45.9	57.5	35	1
	g17.t1																																22.7	30.5	30.2	16.5	1
	g18.t1																																10.3	8.2	12.8	7.9	7.7
	g19.t1	LOC_Os04g53080	76.471	6.47e-60		ORGLA04G0038700	46.97	3.08e-11		Bradi5g20006.1|PACid:21825243	49.541	3.87e-27		Sb08g019160.1|PACid:1978754	51.613	3.53e-29																	0	0	0	4.2	0
	g20.t1																														C:GO:0016021		0	0	0	0	0
	g21.t1																																1	0	0	1	1.2
	g22.t1	LOC_Os02g40180	60.733	3.01e-62		ORGLA02G0204600	43.455	2.48e-38		Bradi3g48790.1|PACid:21831074	55.208	7.55e-56		Sb04g026260.2|PACid:1967278	60.209	2.7e-64		Zm00001d051085_P001	40	7.23e-37		AT5G20480	29.524	1.8e-22		sp|C0LGT6|EFR_ARATH	29.524	3.23e-21	LRR receptor-like serine/threonine-protein kinase EFR OS=Arabidopsis thaliana GN=EFR PE=1 SV=1		C:GO:0016020; C:GO:0016021		27.5	39.3	1	14.6	0
	g23.t1	LOC_Os05g39130	35.345	9.89e-12		ORGLA11G0182200	29.915	3.79e-10		Bradi4g04510.1|PACid:21810329	31.707	4.48e-09		Sb04g026260.2|PACid:1967278	35.065	1.47e-08															C:GO:0016020; C:GO:0016021		40.3	47	60.8	45.2	1
	g24.t1																																24	40.9	0	23.5	0
	g25.t1																																25.6	30	36.4	31.4	37.7
	g26.t1	LOC_Os04g51630	65.517	1.84e-46		ORGLA04G0209700	65.517	7.29e-47		Bradi5g20900.1|PACid:21825121	64.655	3.71e-46		Sb07g006970.2|PACid:1975452	64.655	2.63e-46		Zm00001d002395_P002	66.379	4.04e-46		AT3G13580	65.517	6.13e-48		sp|Q5ZJ56|RL7_CHICK	76.642	2.36e-69	60S ribosomal protein L7 OS=Gallus gallus GN=RPL7 PE=2 SV=1				24.1	31.1	25.5	22.9	17.9
	g27.t1	LOC_Os11g33450	56.831	1.29e-58		ORGLA11G0138000	52.778	5.73e-59		Bradi4g16970.1|PACid:21811078	58.696	1.12e-69		Sb05g020790.1|PACid:1970493	54.945	6.22e-62		Zm00001d052636_P001	53.889	1.73e-59		AT3G50120	43.169	1.75e-44		sp|Q9SD53|Y3720_ARATH	31.694	7.6e-24	UPF0481 protein At3g47200 OS=Arabidopsis thaliana GN=At3g47200 PE=2 SV=1		F:GO:0043531		22.9	32	1	4.4	0
	g28.t1																																35	50.8	61.1	0	1
	g29.t1	LOC_Os04g05700	58.182	1.61e-29		ORGLA04G0013700	63.636	1.5e-33		Bradi5g01050.1|PACid:21824908	38.053	1.01e-10		Sb06g001460.1|PACid:1971602	40.789	1.51e-09		Zm00001d024867_P001	43.038	4.68e-09											F:GO:0016746; P:GO:0008152; C:GO:0016021		30.9	46.7	51.3	35.4	27.1
	g30.t1	LOC_Os04g05700	43.269	3.97e-23		ORGLA04G0013700	48.039	4.17e-24		Bradi2g15200.1|PACid:21808915	34.091	4.78e-09		Sb08g018410.1|PACid:1978647	34.629	2.84e-136																	37.4	45.6	48.4	33.2	39.6
	g31.t1	LOC_Os12g37740	35.238	1.04e-143		ORGLA11G0185400	35.352	5.47e-140		Bradi4g12737.1|PACid:21811424	39.271	8.94e-163		Sb05g024070.1|PACid:1970902	37.333	6.93e-24		Zm00001d041584_P001	34.354	9.1e-125		AT3G07040	27.178	6.14e-53		sp|Q39214|RPM1_ARATH	27.178	1.1e-51	Disease resistance protein RPM1 OS=Arabidopsis thaliana GN=RPM1 PE=1 SV=1		C:GO:0016020		41.2	57.8	68.4	36.2	1
	g32.t1																																30.5	45.3	61.8	10.1	0
	g33.t1	LOC_Os11g46210	31.818	1.05e-19		ORGLA02G0144900	31.646	8.5e-20		Bradi1g01257.1|PACid:21819313	32.667	3.64e-21		Sb10g010670.1|PACid:1983466	70.732	1.23e-09		Zm00001d007602_P001	33.117	1.26e-17		AT1G53350	29.032	2.66e-11		sp|P0C8S1|RP8L2_ARATH	29.032	4.32e-10	Probable disease resistance RPP8-like protein 2 OS=Arabidopsis thaliana GN=RPP8L2 PE=3 SV=1		F:GO:0008270; P:GO:0006888; P:GO:0006886; C:GO:0030127		36.2	48.5	69.9	44.4	0
	g34.t1																																33.7	42.6	42.4	25.2	34.1
	g35.t1	LOC_Os06g17930	82.609	3.7e-16		ORGLA06G0104800	82.609	1.1e-16		Bradi1g50420.1|PACid:21819083	73.171	1.34e-07		Sb10g010670.1|PACid:1983466	73.684	2.32e-07																	0	0	0	0	0
	g36.t1	LOC_Os11g44960	64.918	1.5e-123		ORGLA11G0178200	81.633	6.22e-168		Bradi4g10060.1|PACid:21811718	55.29	8.43e-103		Sb05g026480.1|PACid:1971219	54.73	8.12e-101		Zm00001d032724_P001	30.739	2.73e-30		AT3G14470	36.552	6.83e-20		sp|Q9LRR4|R13L1_ARATH	36.552	1.22e-18	Putative disease resistance RPP13-like protein 1 OS=Arabidopsis thaliana GN=RPPL1 PE=3 SV=1				13.7	21.2	22.5	17.3	11.3
	g37.t1	LOC_Os11g36160	55.163	2.05e-94		ORGLA11G0145700	52.096	2.02e-82		Bradi4g16130.1|PACid:21811807	58.188	4.42e-91		Sb04g032380.1|PACid:1968049	46.947	1.37e-57		Zm00001d039824_P001	40.777	7.31e-52		AT3G47580	39.441	1.53e-49		sp|Q1MX30|XA21_ORYSI	54.93	4e-63	Receptor kinase-like protein Xa21 OS=Oryza sativa subsp. indica GN=XA21 PE=1 SV=1		C:GO:0005634; F:GO:0003677; P:GO:0006351; P:GO:0006355		34.3	42.8	0	41.1	0
	g38.t1	LOC_Os05g28960	64.674	4.22e-71		ORGLA05G0112700	69.939	5.5e-70		Bradi2g11730.1|PACid:21804490	80.38	6.34e-87		Sb04g032380.1|PACid:1968049	35.556	5.17e-18		Zm00001d040629_P002	78.082	1.02e-70		AT1G80950	50.794	1.11e-55		sp|Q8L7R3|LPCT1_ARATH	50.794	1.99e-54	Lysophospholipid acyltransferase LPEAT1 OS=Arabidopsis thaliana GN=LPEAT1 PE=1 SV=1				27.6	39.3	53	35.6	44
	g39.t1	LOC_Os11g33394	62.13	3.71e-60		ORGLA11G0136800	58.824	1.09e-59		Bradi4g16970.1|PACid:21811078	59.281	8.03e-59		Sb04g032380.1|PACid:1968049	33.621	1.71e-07		Zm00001d052636_P001	51.613	2.02e-42		AT3G50130	34.146	5.2e-25		sp|Q9SD53|Y3720_ARATH	34.109	4.75e-14	UPF0481 protein At3g47200 OS=Arabidopsis thaliana GN=At3g47200 PE=2 SV=1				33.5	48.8	59.7	35.1	4.5
	g40.t1																																45.3	53.2	62	37.9	5.6
	g41.t1	LOC_Os11g44800	62.222	7.24e-61		ORGLA11G0179300	62.712	4.2e-59		Bradi4g10530.1|PACid:21812136	35.938	1.11e-20		Sb03g012600.1|PACid:1961543	83.562	4.57e-78		Zm00001d007708_P001	31.967	3.46e-16		AT2G17780	30.508	2.71e-06							C:GO:0016020		29.2	42.5	50.4	32.2	0
	g42.t1																														C:GO:0016020		37.2	45.2	63.6	35	1
	g43.t1	LOC_Os07g35700	90	1.2e-63		ORGLA07G0140300	89.091	1.74e-63		Bradi1g25588.1|PACid:21818113	72.727	5.52e-49		Sb05g020490.1|PACid:1970477	51.852	1.44e-44		Zm00001d021686_P001	69.912	1.36e-49		AT1G61610	59.223	4.59e-38		sp|Q0D5R2|CRK10_ORYSJ	90	4.35e-62	Cysteine-rich receptor-like protein kinase 10 OS=Oryza sativa subsp. japonica GN=CRK10 PE=2 SV=1		F:GO:0004190; P:GO:0006508		18.9	24.6	25.3	26.7	1
	g44.t1																														F:GO:0004190; P:GO:0006508		24.5	35	1.9	11.3	3.1
	g45.t1									Bradi4g19130.1|PACid:21812171	42.904	5.56e-13		Sb05g026280.1|PACid:1971190	37.069	5.37e-19		Zm00001d049208_P030	47.719	4.24e-27											F:GO:0016702; P:GO:0055114; C:GO:0009536		22.6	30.2	36.3	24.2	36.3
	g46.t1																														F:GO:0043531		10.3	12.3	0	12.7	1
	g47.t1	LOC_Os06g07380	100	3.34e-61		ORGLA06G0043300	41.497	1.67e-23																							F:GO:0005524; F:GO:0004672; P:GO:0006468		29.4	44	2.8	34.3	3.6
	g48.t1	LOC_Os02g05430	68.657	2.26e-26		ORGLA02G0034200	68.657	7.03e-27																							F:GO:0004601; P:GO:0006979; F:GO:0046872; P:GO:0098869; P:GO:0055114; C:GO:0005576; F:GO:0020037; P:GO:0042744		14.9	23.4	26.5	3.4	0
	g49.t1									Bradi3g13630.1|PACid:21830221	61.029	6.34e-38		Sb09g007190.1|PACid:1980185	76.923	3.6e-49		Zm00001d049687_P001	51.176	6.36e-31											F:GO:0005524; F:GO:0004672; P:GO:0006468		28.2	42.2	46.6	35.5	40.9
	g50.t1	LOC_Os08g31910	48.12	5.84e-99		ORGLA08G0127400	48.739	8.92e-56		Bradi4g13920.1|PACid:21814185	46.853	1.38e-94		Sb05g016000.1|PACid:1970141	47.938	3.36e-20		Zm00001d050302_P001	30.769	4.68e-37		AT1G13530	35.264	2.67e-60									30.1	41.9	50.2	37.2	8.8				1
	g51.t1	LOC_Os11g11550	40.143	3.84e-42		ORGLA11G0184900	33.333	8.57e-31		Bradi4g24887.1|PACid:21810497	36.101	2.53e-38		Sb07g001400.1|PACid:1974725	58.209	2.44e-37		Zm00001d007323_P001	27.586	5.91e-15		AT3G46730	28.249	1.27e-11		sp|Q9STE7|R13L3_ARATH	28.249	2.28e-10	Putative disease resistance RPP13-like protein 3 OS=Arabidopsis thaliana GN=RPP13L3 PE=3 SV=1				36.9	52.7	35.7	0	1.1
	g52.t1																														F:GO:0005524; C:GO:0016021; F:GO:0004674; P:GO:0006468		19.3	25.4	31.7	11.3	20.2
	g53.t1	LOC_Os11g45990	32.727	3.54e-09		ORGLA11G0185000	34.545	9.7e-11										Zm00001d036066_P002	35.922	2.87e-07											P:GO:0006508; F:GO:0004252		40.7	58.9	68	23.2	1
	g54.t1																																42.2	57.8	51.2	48.9	0
	g55.t1																														P:GO:0052696; F:GO:0080043; C:GO:0043231; F:GO:0080044; P:GO:0009813		35	55.4	61.5	45	1
	g56.t1	LOC_Os04g14540	53.15	1.97e-73		ORGLA04G0034900	61.081	5.31e-67		Bradi4g03240.1|PACid:21813297	29.557	1.21e-09		Sb05g027150.1|PACid:1971321	43.936	5.2e-87		Zm00001d052946_P001	31.579	6.21e-09											F:GO:0005524; F:GO:0004672; P:GO:0006468		27.8	40.7	29.8	31.2	0
	g57.t1	LOC_Os04g14540	66.825	1.39e-90		ORGLA04G0034900	67.299	5.44e-94		Bradi4g03250.1|PACid:21813451	36.792	2.26e-32		Sb02g021250.1|PACid:1957198	31.338	3.82e-29		Zm00001d052939_P001	38.462	5.85e-31		AT5G45540	29.293	2.13e-18							C:GO:0016021		29.4	39.9	38.9	38.3	0
	g58.t1																														F:GO:0005524; C:GO:0016021; F:GO:0004674; P:GO:0006468		30.4	43.3	46.7	30.6	1
	g59.t1	LOC_Os08g36530	40.157	8.55e-73		ORGLA09G0094300	39.12	5.94e-73		Bradi5g11690.1|PACid:21825141	42.077	1.02e-78		Sb10g002210.1|PACid:1982404	29.63	3.74e-06		Zm00001d006525_P001	41.446	2.68e-78		AT2G03200	37.5	1.84e-79		sp|Q766C3|NEP1_NEPGR	39.568	1.79e-74	Aspartic proteinase nepenthesin-1 OS=Nepenthes gracilis GN=nep1 PE=1 SV=1		F:GO:0005524; C:GO:0016021; P:GO:0007166; F:GO:0004674; P:GO:0006468; C:GO:0005886		31.3	43	52.4	35	1.3
	g60.t1	LOC_Os04g37550	42.7	1.3e-78		ORGLA04G0111300	42.7	7.07e-79		Bradi5g11690.1|PACid:21825141	42.618	2.33e-81		Sb05g024590.1|PACid:1970974	32.857	4.24e-13		Zm00001d040620_P001	43.923	2.06e-79		AT2G03200	41.667	2.3e-77		sp|Q766C3|NEP1_NEPGR	43.064	1.97e-72	Aspartic proteinase nepenthesin-1 OS=Nepenthes gracilis GN=nep1 PE=1 SV=1		C:GO:0009536		33.5	45	50.6	35	23.1
	g61.t1	LOC_Os12g24800	75	4.91e-56		ORGLA12G0098500	75	2.47e-56		Bradi3g52680.1|PACid:21827100	72.857	3.37e-31		Sb08g001295.1|PACid:1977253	36.967	1.46e-34		Zm00001d017766_P001	74.324	7.66e-33		AT4G19170	56.757	5.9e-20		sp|Q5MBR6|NCED2_ORYSJ	75	3.24e-55	9-cis-epoxycarotenoid dioxygenase NCED2, chloroplastic OS=Oryza sativa subsp. japonica GN=NCED2 PE=2 SV=1		C:GO:0009536		27	39	51.9	20.3	43.9
	g62.t1	LOC_Os11g39190	57.937	6.36e-88		ORGLA11G0162500	28.033	4.24e-24		Bradi4g14110.1|PACid:21812544	46.288	1.99e-54		Sb02g035310.1|PACid:1958901	39.556	9.9e-79		Zm00001d007603_P001	47.442	1.83e-47		AT3G14470	24.373	1.23e-07									34	42.8	0	27.8	49.5
	g63.t1																														C:GO:0005634; F:GO:0003677; F:GO:0003700; P:GO:0006351; P:GO:0006355; F:GO:0046983		28.5	48	48.5	28.7	0
	g64.t1																														F:GO:0016747; P:GO:0009058		36	51.1	64.3	47.4	1.5
	g65.t1	LOC_Os06g43240	65.455	1.07e-35		ORGLA07G0211700	76.786	4.15e-22		Bradi1g63780.1|PACid:21820405	55	8.46e-12		Sb06g018170.1|PACid:1972604	41.096	2.47e-75		Zm00001d028974_P001	55.738	1.31e-12											F:GO:0008146		30.7	37.2	53.7	36	1.7
	g66.t1	LOC_Os08g42030	46.429	8.01e-88		ORGLA08G0229300	46.104	3.1e-87		Bradi2g46050.1|PACid:21803073	81.972	0		Sb04g030640.2|PACid:1967832	74.324	1.19e-33		Zm00001d043938_P001	84.424	0		AT2G34060	55.627	1.75e-129		sp|O22959|PER19_ARATH	55.627	3.14e-128	Peroxidase 19 OS=Arabidopsis thaliana GN=PER19 PE=2 SV=1		C:GO:0016021		34.7	48.7	55.1	39.7	48.4
	g67.t1																																35.4	61.9	62.6	51.1	0
	g68.t1																														F:GO:0022891; P:GO:0055085; C:GO:0016021		16.4	21.9	31.8	18.4	19.6
	g69.t1																														C:GO:0016021		37.7	48.1	59.7	33.2	39.4
	g70.t1	LOC_Os11g34624	59.88	1.25e-55		ORGLA07G0247900	52.381	8.24e-54		Bradi1g25647.1|PACid:21822507	55.758	1.72e-53		Sb05g024020.1|PACid:1970897	45.423	1.57e-61		Zm00001d006793_P002	53.293	1.27e-54		AT1G65790	46.203	2.04e-41		sp|Q0D5R3|CRK6_ORYSJ	50.296	1.47e-47	Cysteine-rich receptor-like protein kinase 6 OS=Oryza sativa subsp. japonica GN=CRK6 PE=1 SV=1				37.2	49.4	49.5	4.6	47.2
	g71.t1																														F:GO:0043531		34.3	48	56.2	40.1	46.4
	g72.t1	LOC_Os01g73670	65.225	0		ORGLA01G0389500	92.273	0		Bradi2g34500.1|PACid:21803520	42.217	1.74e-86		Sb01g036740.1|PACid:1953535	54.098	6.94e-13															C:GO:0005634; F:GO:0003677; P:GO:0006351; C:GO:0016021; P:GO:0006355		29.6	40.3	49.8	15	36.6
	g73.t1	LOC_Os12g41530	91.057	6.23e-76		ORGLA12G0156500	90.244	1.86e-77		Bradi4g02287.1|PACid:21813510	86.179	1.56e-70		Sb03g030630.1|PACid:1962786	79.887	0		Zm00001d031023_P001	83.065	3.95e-67		AT5G10530	57.377	2.14e-44		sp|Q9LXA5|LRK91_ARATH	57.377	3.83e-43	L-type lectin-domain containing receptor kinase IX.1 OS=Arabidopsis thaliana GN=LECRK91 PE=1 SV=1		C:GO:0005634; F:GO:0003677; P:GO:0006351; C:GO:0016021; P:GO:0006355		22.1	34	44.1	32.3	1
	g74.t1	LOC_Os04g03796	67.857	1.84e-110		ORGLA04G0010000	72.112	5.91e-113		Bradi5g03190.1|PACid:21826576	49.807	7.54e-70		Sb02g035420.1|PACid:1958913	56.098	4.01e-55		Zm00001d007319_P003	41.199	7.95e-54		AT4G10510	38.321	2.87e-41		sp|Q9SZY2|SBT37_ARATH	38.321	5.71e-40	Subtilisin-like protease SBT3.7 OS=Arabidopsis thaliana GN=SBT3.7 PE=3 SV=2		P:GO:0006857; C:GO:0016021; F:GO:0005215		31	43	44.1	36.4	40.2
	g75.t1																																27.1	39.6	52	35.4	1
	g76.t1																																39.9	58.8	58	46.3	1
	g77.t1																																25.2	36.9	39.9	37.5	31.4
	g78.t1	LOC_Os10g03320	99.029	4.92e-68		ORGLA10G0008400	98.058	6.71e-68		Bradi5g21170.1|PACid:21825241	65.625	2.03e-39		Sb04g026380.1|PACid:1967291	36.431	2.21e-80		Zm00001d033320_P002	77.381	1.49e-40		AT2G22590	39.535	1e-15		sp|Q940V3|U91A1_ARATH	39.535	1.8e-14	UDP-glycosyltransferase 91A1 OS=Arabidopsis thaliana GN=UGT91A1 PE=2 SV=1				15.5	21	19.8	18.2	23.2
	g79.t1	LOC_Os10g02830	39.785	2.84e-09		ORGLA10G0007500	39.785	8.56e-10																							F:GO:0043531		0	1	0	1.5	15.8
	g80.t1	LOC_Os03g50550	72.727	1.75e-13		ORGLA03G0087300	63.83	2.4e-10		Bradi1g10770.1|PACid:21822957	82.979	1.49e-17		Sb01g045360.1|PACid:1954574	80.328	1.47e-64		Zm00001d033754_P001	82.979	1.05e-18		AT1G73500	55.319	7.28e-10		sp|Q9FX43|M2K9_ARATH	55.319	1.3e-08	Mitogen-activated protein kinase kinase 9 OS=Arabidopsis thaliana GN=MKK9 PE=1 SV=1		F:GO:0022891; P:GO:0055085; C:GO:0016021		20.1	25.5	39.1	24.1	27.1
	g81.t1																																18.8	31.9	38.7	24.7	33.2
	g82.t1	LOC_Os10g42280	50.943	8.79e-08		ORGLA10G0145100	50.943	3.51e-08		Bradi3g34070.1|PACid:21831904	47.368	1.27e-08		Sb05g022600.1|PACid:1970725	44.528	9.52e-59		Zm00001d030045_P001	55	1.84e-07													30.2	48.6	41.6	20.1	6.2
	g83.t1	LOC_Os10g05440	56.136	1.06e-140		ORGLA05G0210800	42.075	9.03e-77		Bradi3g17507.1|PACid:21833592	44.051	5.31e-97		Sb01g010900.1|PACid:1950650	65.882	5.89e-24		Zm00001d052937_P001	38.624	5.56e-64		AT5G45530	35.043	1.89e-23							F:GO:0043531		27.2	37.4	51	35.6	31.9
	g84.t1	LOC_Os08g10150	77.193	2.11e-136		ORGLA04G0224500	65.614	7.54e-130		Bradi3g17756.1|PACid:21831636	77.003	5.79e-150		Sb01g010180.1|PACid:1950568	76.596	4.3e-17		Zm00001d026306_P010	65.965	3.69e-135		AT1G56145	53.979	2.36e-97		sp|C0LGH3|Y5614_ARATH	52.921	2.49e-91	Probable LRR receptor-like serine/threonine-protein kinase At1g56140 OS=Arabidopsis thaliana GN=At1g56140 PE=2 SV=2		P:GO:0007166; F:GO:0004674; P:GO:0006468; C:GO:0005886; F:GO:0030247		37.2	45.9	1	42.9	17.7
	g85.t1	LOC_Os02g56380	91.87	9.66e-81		ORGLA02G0318700	91.057	2.94e-81		Bradi3g54770.1|PACid:21831772	77.165	4.91e-65		Sb01g028330.1|PACid:1952476	47.458	4.69e-08		Zm00001d018431_P001	84.252	3e-71		AT1G16120	52.459	1.42e-41		sp|Q9S9M5|WAKLA_ARATH	52.459	2.54e-40	Wall-associated receptor kinase-like 1 OS=Arabidopsis thaliana GN=WAKL1 PE=2 SV=1				10.3	17.8	16.5	0	16.7
	g86.t1	LOC_Os12g38850	46.624	6.38e-129		ORGLA12G0203800	46.835	3.68e-128		Bradi1g16020.1|PACid:21815890	78.36	0		Sb07g003260.1|PACid:1974964	44.848	3.98e-82		Zm00001d029566_P007	67.692	0		AT3G29180	47.901	1.77e-110									36.9	44.3	47.5	41.9	43
	g87.t1	LOC_Os04g02510	70.37	1.58e-27		ORGLA04G0269500	71.429	3.65e-18		Bradi5g27290.1|PACid:21825051	72	2.7e-19		Sb06g028570.1|PACid:1973875	67.018	7.51e-123		Zm00001d024883_P001	94	4.29e-25		AT1G75710	83.673	1.91e-22									11.8	17.3	16.3	15.6	13.1
	g88.t1	LOC_Os05g01490	63.918	2.05e-84		ORGLA04G0108500	79.904	1.35e-108		Bradi5g11280.1|PACid:21824599	77.949	2.12e-102		Sb04g036600.1|PACid:1968548	84.252	3.5e-72		Zm00001d035741_P002	60.976	1.23e-83		AT3G11730	65.641	3.53e-83		sp|P16976|YPTM1_MAIZE	69.378	4.27e-97	GTP-binding protein YPTM1 OS=Zea mays GN=YPTM1 PE=2 SV=2		C:GO:0005634; F:GO:0003677; F:GO:0046982; C:GO:0000786		33.1	50.4	57.9	42.4	47.6
	g89.t1	LOC_Os08g02070	47.761	3.31e-32		ORGLA08G0003200	47.761	1.31e-32		Bradi5g11270.1|PACid:21826312	71.429	5.16e-69		Sb01g032110.1|PACid:1952958	80.184	0		Zm00001d025479_P001	60	4.34e-52		AT1G71692	38.514	1.41e-15		sp|Q0J8G8|MAD26_ORYSJ	47.761	2.17e-31	MADS-box transcription factor 26 OS=Oryza sativa subsp. japonica GN=MADS26 PE=2 SV=1		C:GO:0016021		39.3	50.5	65.9	48.9	51.1
	g90.t1	LOC_Os10g07616	72.414	0		ORGLA10G0028900	71.675	0		Bradi4g28070.1|PACid:21814390	64.373	7.45e-177		Sb06g000970.1|PACid:1971538	90.385	7.36e-24		Zm00001d016014_P001	58.333	1.04e-152		AT5G13930	49.096	1.1e-125		sp|O23731|CHS8_BROFI	50.515	6.3e-129	Chalcone synthase 8 OS=Bromheadia finlaysoniana GN=CHS8 PE=2 SV=1				35.1	50.3	41.1	44.7	1
	g91.t1	LOC_Os10g11270	58.152	3.78e-144		ORGLA10G0038000	58.152	1.22e-144		Bradi1g21921.1|PACid:21822736	45.556	4.12e-109		Sb06g017650.1|PACid:1972540	72.727	1.76e-102		Zm00001d022092_P001	46.797	3.27e-115		AT3G45070	37.963	9.67e-73		sp|Q9M1V2|SOT5_ARATH	37.963	1.73e-71	Cytosolic sulfotransferase 5 OS=Arabidopsis thaliana GN=SOT5 PE=1 SV=1		P:GO:0006351; P:GO:0006355		27	39.3	24.6	1.4	17.7
	g92.t1	LOC_Os10g31290	69.492	1.2e-109		ORGLA11G0042000	37.333	2.06e-42		Bradi4g13850.1|PACid:21809748	38.783	2e-51		Sb06g017660.1|PACid:1972541	54.777	6.09e-51		Zm00001d007954_P007	28.804	3.3e-11													26.7	30.9	29.8	24.1	1.2
	g93.t1																																42.9	54.1	69.2	17.6	1
	g94.t1	LOC_Os03g11900	78.571	7.57e-33		ORGLA03G0082900	78.571	1.3e-33		Bradi1g69710.1|PACid:21823729	82.54	9.93e-33		Sb07g024260.1|PACid:1976493	62.406	3.02e-179		Zm00001d028230_P001	84.127	1.74e-32		AT5G26340	69.841	8.76e-30		sp|Q10PW9|MST4_ORYSJ	78.571	5.04e-32	Sugar transport protein MST4 OS=Oryza sativa subsp. japonica GN=MST4 PE=1 SV=1				19	30.2	37	17.3	1
	g95.t1																																0	1	43.9	11.3	30.1
	g96.t1																																32.8	45.8	47.1	37.2	34.5
	g97.t1	LOC_Os12g31840	26.721	4e-10		ORGLA05G0019400	39.286	2.34e-09		Bradi5g07300.1|PACid:21825310	85.067	0		Sb02g038840.1|PACid:1959342	46.724	2.15e-114		Zm00001d004025_P001	85.027	0		AT3G11450	66.307	2.95e-149		sp|Q7TQ20|DNJC2_RAT	44.17	1.71e-66	DnaJ homolog subfamily C member 2 OS=Rattus norvegicus GN=Dnajc2 PE=1 SV=1				33.2	45.5	48.2	33.8	43.4
	g98.t1	LOC_Os11g39190	55.44	2.27e-124		ORGLA11G0185400	36.243	2.3e-54		Bradi4g14110.1|PACid:21812544	45.946	2.03e-88		Sb08g003810.1|PACid:1977574	40	2.79e-48		Zm00001d007603_P001	48.711	4.57e-95		AT3G46530	30.097	2.25e-13		sp|Q9M667|RPP13_ARATH	30.097	4.03e-12	Disease resistance protein RPP13 OS=Arabidopsis thaliana GN=RPP13 PE=2 SV=2		C:GO:0016021		32.6	43.9	0	25.6	42.3
	g99.t1	LOC_Os08g05410	54.93	4.58e-42		ORGLA05G0210800	64.063	8.74e-25		Bradi3g17507.1|PACid:21833592	53.846	4.17e-31		Sb01g042690.1|PACid:1954260	82.54	1.04e-32		Zm00001d052946_P001	72.308	3.44e-26		AT4G19080	48.077	2.65e-13							C:GO:0016021		22	30.5	44.3	34.8	34.2
	g100.t1	LOC_Os07g16600	32.131	4.31e-39		ORGLA05G0210800	32.302	4.22e-37		Bradi3g17507.1|PACid:21833592	42.069	2.15e-70		Sb06g013250.1|PACid:1972059	85.015	1.41e-179		Zm00001d052946_P001	37.066	1.34e-38											C:GO:0016021; F:GO:0015095; P:GO:1903830		25.8	40.3	46.9	31.3	36.4
	g101.t1	LOC_Os05g27304	51.724	7.55e-14		ORGLA05G0105100	51.724	2.9e-14		Bradi2g27987.1|PACid:21809339	42.466	4.3e-09		Sb05g024020.1|PACid:1970897	56.021	2.33e-118		Zm00001d033528_P005	42	7.97e-07		AT3G45720	53.448	1.09e-14		sp|Q9M171|PTR43_ARATH	53.448	1.96e-13	Protein NRT1/ PTR FAMILY 2.1 OS=Arabidopsis thaliana GN=NPF2.1 PE=2 SV=1				21.6	35.1	45.4	1	2
	g102.t1																																32.2	45.3	52.8	38.6	89.4
	g103.t1	LOC_Os11g47760	80.214	6.83e-107		ORGLA05G0167000	81.283	9.07e-106		Bradi2g54570.1|PACid:21809365	81.818	1.52e-105		Sb05g024020.1|PACid:1970897	33.871	1.06e-29		Zm00001d030725_P002	81.183	6.78e-108		AT1G56410	80.749	4.73e-105		sp|P63018|HSP7C_RAT	92.857	5.88e-129	Heat shock cognate 71 kDa protein OS=Rattus norvegicus GN=Hspa8 PE=1 SV=1		C:GO:0005739		23.1	30.5	30.9	33.6	23.4
	g104.t1	LOC_Os04g03360	98.837	8.54e-59		ORGLA04G0009600	97.674	1.24e-58		Bradi4g26070.1|PACid:21813986	62.651	1.8e-27		Sb07g003260.1|PACid:1974964	46.479	2.06e-31		Zm00001d052382_P001	59.524	1.28e-27		AT1G19715	43.59	1.73e-11		sp|P83304|LEC_PARPC	44.872	1.84e-12	Mannose/glucose-specific lectin (Fragment) OS=Parkia platycephala PE=1 SV=1				31.5	49.2	51.1	37.9	33.7
	g105.t1	LOC_Os04g03360	62.937	7e-53		ORGLA04G0009700	90.945	1.85e-152		Bradi4g26070.1|PACid:21813986	48.876	2.63e-37		Sb07g003250.1|PACid:1974963	41	6.67e-63		Zm00001d052382_P002	51.744	1.58e-40		AT1G73040	42.045	4.89e-09		sp|Q0JMY8|SALT_ORYSJ	33.14	1.45e-15	Salt stress-induced protein OS=Oryza sativa subsp. japonica GN=SALT PE=2 SV=1				39.3	50.9	63.7	46.5	44.5
	g106.t1	LOC_Os01g04470	54.502	4.83e-68		ORGLA01G0020400	43.946	7.18e-51		Bradi2g02435.1|PACid:21807457	48.744	5.99e-51		Sb09g015230.1|PACid:1980404	48.148	1.2e-19		Zm00001d008584_P001	45.662	1.18e-58													24.5	34.3	62.8	33	41.2
	g107.t1	LOC_Os02g06420	85.714	1.99e-07																											C:GO:0009707; F:GO:0046872; C:GO:0005739; C:GO:0010319; C:GO:0016021; F:GO:0020037		8.7	14	14.4	11.5	1.4
	g108.t1	LOC_Os02g16060	34.456	2.74e-51		ORGLA01G0008500	31.472	1.65e-45		Bradi3g60337.1|PACid:21827448	35.233	4.45e-50		Sb05g001520.1|PACid:1968972	58.333	5.98e-27		Zm00001d023311_P001	39.051	8.37e-47		AT3G14470	27.933	1.09e-24		sp|Q9LRR4|R13L1_ARATH	27.933	1.95e-23	Putative disease resistance RPP13-like protein 1 OS=Arabidopsis thaliana GN=RPPL1 PE=3 SV=1		C:GO:0016020		0	0	0	0	23.1
	g109.t1	LOC_Os03g11900	64.583	3.43e-77		ORGLA03G0082900	64.583	1.47e-77		Bradi1g69710.1|PACid:21823729	64.583	1.24e-77		Sb05g001510.1|PACid:1968971	45.082	8.89e-45		Zm00001d028230_P001	64.063	1.2e-74		AT5G26340	57.214	5.3e-68		sp|Q10PW9|MST4_ORYSJ	64.583	2.24e-76	Sugar transport protein MST4 OS=Oryza sativa subsp. japonica GN=MST4 PE=1 SV=1		F:GO:0003676; F:GO:0008270		35.2	50.3	63.6	35.3	1
	g110.t1	LOC_Os12g37740	30.435	2e-25		ORGLA11G0077300	26.523	2.77e-17		Bradi4g04655.1|PACid:21810405	30.325	1.81e-24		Sb03g006710.1|PACid:1960822	54.404	6.06e-66		Zm00001d041584_P001	29.603	8.62e-19											C:GO:0016021		43.4	56.4	69.4	33.7	1
	g111.t1	LOC_Os12g37760	33.673	1.7e-38		ORGLA11G0078100	35.689	1.24e-39		Bradi4g04662.1|PACid:21813984	36	8.21e-38		Sb08g022200.1|PACid:1979157	36.62	3.75e-51		Zm00001d017954_P001	33.681	3.69e-34		AT3G07040	25	2.96e-09		sp|Q39214|RPM1_ARATH	25	5.3e-08	Disease resistance protein RPM1 OS=Arabidopsis thaliana GN=RPM1 PE=1 SV=1		F:GO:0005524; F:GO:0004674; P:GO:0006468		38.5	54.4	55.1	31.3	0
	g112.t1																																15.6	25.1	0	14	0
	g113.t1																														C:GO:0016020		32.4	39.8	0	23.2	0
	g114.t1	LOC_Os11g40780	56.614	1.92e-59		ORGLA11G0178200	61.458	7.76e-68		Bradi4g10060.1|PACid:21811718	61.765	7.64e-70		Sb01g042690.1|PACid:1954260	64.583	9.79e-77		Zm00001d014876_P017	37.584	4.89e-18													25.4	34	38.1	23.3	0
	g115.t1	LOC_Os02g56420	95.05	5.42e-62		ORGLA02G0318900	95.05	8.2e-56		Bradi4g01680.1|PACid:21810848	41.573	1.1e-19		Sb08g018410.1|PACid:1978647	29.927	1.06e-23		Zm00001d018431_P001	40.741	3.08e-16		AT4G31110	40.984	3.18e-11		sp|Q0WNY5|WAKLN_ARATH	40.984	5.7e-10	Wall-associated receptor kinase-like 18 OS=Arabidopsis thaliana GN=WAKL18 PE=2 SV=1				10.8	15.5	23	0	13.5
	g116.t1																														C:GO:0016020; C:GO:0016021		30.9	42.3	0	29.3	21.6
	g117.t1																														F:GO:0016788; P:GO:0006629		34.1	47.4	62.8	35.7	53.1
	g118.t1	LOC_Os03g41438	44.521	2.5e-63		ORGLA03G0240000	44.521	9.89e-64		Bradi4g15390.1|PACid:21810798	57.083	4.47e-83		Sb08g018420.1|PACid:1978648	33.929	1.25e-36		Zm00001d013737_P001	36.449	6.79e-55		AT1G47710	35.461	6.59e-51		sp|Q75H81|SPZXA_ORYSJ	43.564	4.89e-70	Serpin-ZXA OS=Oryza sativa subsp. japonica GN=Os03g0610650 PE=1 SV=1		C:GO:0009536		28.7	37.1	2	30.6	21.4
	g119.t1																														C:GO:0009536		36.9	48	55.7	23.7	20.6
	g120.t1	LOC_Os12g14699	37.19	7.62e-16		ORGLA12G0071200	37.19	2.84e-16		Bradi4g10360.1|PACid:21811836	40	1.53e-21		Sb05g026480.1|PACid:1971219	53.886	4.92e-62		Zm00001d048684_P003	25.62	7.67e-07													30.6	54.2	64.3	38.3	0
	g121.t1	LOC_Os12g14670	47.368	1.06e-20		ORGLA12G0071100	48.246	7.24e-22		Bradi4g10420.1|PACid:21810875	48.361	2.85e-28		Sb04g036600.1|PACid:1968548	43.59	3.57e-19		Zm00001d048684_P003	36.508	1.1e-14													36	45.5	60.6	32.5	1
	g122.t1	LOC_Os05g02300	82.667	4.98e-35		ORGLA05G0010500	82.667	1.16e-35		Bradi1g66360.2|PACid:21822316	93.333	3.69e-33		Sb05g022570.1|PACid:1970722	58.457	2.88e-112		Zm00001d006213_P001	86.842	2.37e-37		AT5G59870	75.714	2.55e-30		sp|Q9M531|H2A_EUPES	87.143	1.22e-34	Histone H2A OS=Euphorbia esula PE=2 SV=1				31.4	47	0	34.6	0
	g123.t1	LOC_Os10g36260	70.199	9.01e-66		ORGLA03G0172400	27.961	4.16e-37		Bradi3g14320.1|PACid:21831654	38.137	9.47e-105		Sb05g026140.1|PACid:1971166	31.538	3.35e-07		Zm00001d029247_P001	26.726	1.73e-36		AT5G18980	26.768	7.91e-40							F:GO:0005506; F:GO:0016705; C:GO:0016021; P:GO:0055114; F:GO:0004497; F:GO:0020037		32.2	43.6	52	49.3	1
	g124.t1	LOC_Os12g43440	85.185	1.65e-45		ORGLA12G0169100	88.889	2.01e-48		Bradi3g07960.1|PACid:21827312	67.901	1.28e-32		Sb05g026140.1|PACid:1971166	40.678	2.65e-12		Zm00001d031155_P001	75.309	1.74e-39		AT4G11650	31.783	1.52e-11		sp|P31110|TLP_ORYSJ	83.951	6.78e-44	Thaumatin-like protein OS=Oryza sativa subsp. japonica GN=Os12g0628600 PE=1 SV=1				21.4	27.2	32.2	17.7	9.5
	g125.t1																														F:GO:0051015; F:GO:0008307; P:GO:0007015; P:GO:0055003; C:GO:0005862; C:GO:0005884; P:GO:0060048		35.8	61.8	63	0	0
	g126.t1																																22.5	24.2	29.7	12	0
	g127.t1	LOC_Os06g10900	90.909	8.41e-23		ORGLA01G0376700	91.111	4.21e-23		Bradi2g60750.1|PACid:21809524	84.444	9.62e-21		Sb02g004970.1|PACid:1955876	94.545	8.08e-31		Zm00001d011881_P001	82.222	3.16e-20		AT1G50420	57.143	2.31e-11		sp|Q9LPR8|SCL3_ARATH	57.143	4.14e-10	Scarecrow-like protein 3 OS=Arabidopsis thaliana GN=SCL3 PE=2 SV=1				27.9	42.7	45.9	25.5	2.9
	g128.t1	LOC_Os01g51720	51.183	5.13e-101		ORGLA04G0031700	27.536	1.19e-11		Bradi4g31490.1|PACid:21810278	32.71	1.67e-14		Sb01g034680.1|PACid:1953270	26.445	5.85e-35		Zm00001d023432_P001	50.588	4.7e-103		AT2G42720	29.231	9e-15		sp|Q6DR13|FBL38_ARATH	29.231	1.61e-13	F-box/LRR-repeat protein At2g42720 OS=Arabidopsis thaliana GN=At2g42720 PE=2 SV=1		C:GO:0005739; C:GO:0016021		35.3	49.6	60.1	35.5	47.3
	g129.t1	LOC_Os01g51720	49.296	4.11e-13														Zm00001d023432_P001	56.522	2.59e-17											F:GO:0005524; C:GO:0016021; F:GO:0004674; P:GO:0006468		42.2	61.9	68.7	15.7	55.6
	g130.t1																														C:GO:0016021		25.9	35	44.7	9.7	39.6
	g131.t1	LOC_Os05g10420	83.516	1.66e-49		ORGLA05G0054500	82.222	1.13e-50		Bradi5g22690.1|PACid:21826537	48.864	1.21e-18		Sb08g022490.1|PACid:1979201	75.309	3.62e-41															F:GO:0003676; P:GO:0090502; F:GO:0004523; P:GO:0015074		11.7	15.1	25.6	17.5	8.9
	g132.t1																														P:GO:0009904; P:GO:0009903; C:GO:0005829		15	20	27.8	0	11.4
	g133.t1	LOC_Os11g41070	53.704	3.94e-63																						sp|P42764|JIPH_ATRCA	28.302	1.52e-08	Jasmonate-induced protein homolog OS=Atriplex canescens PE=2 SV=1		C:GO:0016021		35.5	47.8	49.3	39.3	34.4
	g134.t1	LOC_Os07g26870	82.09	8.17e-30		ORGLA08G0024900	53.623	1.67e-16		Bradi5g23350.1|PACid:21826108	51.515	1.64e-15		Sb03g045660.1|PACid:1964605	84.444	5.66e-21		Zm00001d032459_P001	56.338	1.13e-16		AT1G64940	52.174	5.29e-17		sp|Q42602|C89A2_ARATH	50.725	3.75e-15	Cytochrome P450 89A2 OS=Arabidopsis thaliana GN=CYP89A2 PE=2 SV=2				22.3	26.6	38.2	18.1	22
	g135.t1	LOC_Os12g41530	46.131	1.43e-89		ORGLA12G0156500	47.826	1.42e-91		Bradi4g02240.1|PACid:21814241	52.564	6.81e-91		Sb08g003420.1|PACid:1977531	50.737	8.96e-100		Zm00001d046423_P001	55.911	3.6e-104		AT5G10530	42.357	1.35e-67		sp|Q9LXA5|LRK91_ARATH	42.357	2.43e-66	L-type lectin-domain containing receptor kinase IX.1 OS=Arabidopsis thaliana GN=LECRK91 PE=1 SV=1		F:GO:0008146		39.6	59.7	67.4	47	35.9
	g136.t1	LOC_Os07g45510	37.236	1.37e-95		ORGLA07G0190300	35.05	2.88e-98		Bradi1g74220.1|PACid:21816374	37.757	6.88e-95		Sb08g003420.1|PACid:1977531	60.294	6.39e-20		Zm00001d029246_P001	28.252	2.91e-40		AT5G18980	29.297	1.03e-41									34.3	45.9	1	33.8	1
	g137.t1	LOC_Os05g04900	37.349	3.81e-14		ORGLA05G0026100	37.805	9.23e-15		Bradi3g03900.1|PACid:21828173	38.043	2.24e-12		Sb05g024010.1|PACid:1970895	50	1.72e-22		Zm00001d004501_P001	43.243	1.71e-13		AT3G06210	39.024	1.98e-13							F:GO:0043531		26.1	34.9	47.9	36.4	0
	g138.t1	LOC_Os01g65986	72.683	4.42e-101		ORGLA01G0333800	72.683	1.74e-101		Bradi5g27640.1|PACid:21824055	85.93	1.27e-122		Sb01g017190.1|PACid:1951381	53.521	2.06e-16		Zm00001d002946_P002	72.607	5.1e-144		AT1G71900	75.377	8.82e-103		sp|Q94AH3|NIPA4_ARATH	75.377	1.58e-101	Probable magnesium transporter NIPA4 OS=Arabidopsis thaliana GN=At1g71900 PE=2 SV=1		F:GO:0043531		34.8	48.5	62.3	45.9	46.6
	g139.t1	LOC_Os04g35590	51.592	1.02e-40		ORGLA04G0103100	50.955	1.02e-40		Bradi4g07920.1|PACid:21813264	72.785	1.07e-73		Sb07g026950.1|PACid:1976833	36.672	2.01e-106		Zm00001d026704_P002	71.429	7.03e-69		AT1G04290	50.318	1.59e-47		sp|Q9CQR4|ACO13_MOUSE	36.975	6.87e-17	Acyl-coenzyme A thioesterase 13 OS=Mus musculus GN=Acot13 PE=1 SV=1		C:GO:0009536		40.1	56.3	69.5	40.6	46.5
	g140.t1	LOC_Os11g19350	72.632	9.96e-37		ORGLA02G0133600	51	1.06e-26																							C:GO:0016021		22.4	40	46.9	33.8	6.6
	g141.t1																														F:GO:0008233		25.4	41.2	41.2	18.1	1
	g142.t1	LOC_Os08g09450	56.186	6.21e-56		ORGLA08G0047200	62.5	2.54e-54		Bradi2g32210.1|PACid:21808654	55.063	6.16e-54		Sb02g012050.1|PACid:1956759	45.763	1.48e-13		Zm00001d010914_P001	46.25	2.51e-39		AT4G05460	41.06	4.5e-27		sp|Q9S9V9|FBL23_ARATH	41.135	8.09e-28	Putative F-box/LRR-repeat protein 23 OS=Arabidopsis thaliana GN=FBL23 PE=4 SV=1		F:GO:0043531		44.4	56.2	45.3	45.7	54.7
	g143.t1																														C:GO:0016020		13.3	22.5	30.3	22.4	21.7
	g144.t1									Bradi4g13580.1|PACid:21809840	51.128	9.26e-34		Sb06g034190.1|PACid:1974543	90.5	9.95e-122																	42.6	51.9	62.9	39.8	1
	g145.t1	LOC_Os01g06310	97.826	4.86e-22		ORGLA01G0032200	75	4.09e-22																									27.5	34.8	36.9	23.9	26.6
	g146.t1	LOC_Os07g41600	50.667	7.69e-20		ORGLA11G0166100	60.811	6.19e-23		Bradi4g12950.1|PACid:21812986	60	3.07e-24		Sb06g034190.1|PACid:1974543	86.047	3.03e-14		Zm00001d048799_P001	60.811	1.19e-23		AT4G16380	34.091	8.28e-06		sp|Q7XL73|PI21_ORYSJ	40.541	2.66e-08	Protein PYRICULARIA ORYZAE RESISTANCE 21 OS=Oryza sativa subsp. japonica GN=PI21 PE=2 SV=1		F:GO:0043531		35	47.2	61.8	39.6	46.2
	g147.t1																																37.2	52.4	55.7	42.8	46
	g148.t1	LOC_Os05g01820	38.462	8.01e-32		ORGLA03G0315700	99.248	3.02e-97		Bradi1g08320.2|PACid:21818986	79.259	1.25e-76		Sb09g018230.1|PACid:1980593	70.37	3.89e-67		Zm00001d034048_P001	80.741	9.03e-79		AT1G26340	56.716	4.84e-57		sp|Q9FDW8|CYB5A_ARATH	56.716	8.67e-56	Cytochrome b5 isoform A OS=Arabidopsis thaliana GN=CB5-A PE=1 SV=1				36.9	52.7	68.3	47	53.4
	g149.t1																														C:GO:0005634; F:GO:0003677; F:GO:0003700; P:GO:0006351; P:GO:0006355		36.4	34.6	54.3	26.6	0
	g150.t1	LOC_Os10g31250	65.066	0		ORGLA10G0104300	59.868	3.8e-174		Bradi2g14550.2|PACid:21809308	38.731	1.9e-87		Sb07g005580.1|PACid:1975282	52.941	1.69e-56		Zm00001d009265_P001	30.094	5.55e-23													22.3	34	37.3	20.4	1
	g151.t1	LOC_Os04g47560	97.619	1.61e-51																													24.9	25.4	30.3	15	1
	g152.t1	LOC_Os12g34200	56.863	8.04e-34						Bradi4g06160.1|PACid:21810467	50.98	2.71e-26		Sb05g025120.1|PACid:1971033	62.162	3.84e-24																	26	36.6	41.4	30.3	28.2
	g153.t1																														F:GO:0005524; C:GO:0016021; F:GO:0004674; P:GO:0006468		27.2	41.5	49.5	28.8	35
	g154.t1	LOC_Os01g72730	59.055	3.01e-19		ORGLA02G0059500	40.741	5.69e-14		Bradi1g06740.1|PACid:21818636	45.217	2.38e-18		Sb01g007770.1|PACid:1950240	84.211	3.66e-83		Zm00001d042047_P001	51.376	5.09e-17						sp|O48923|C71DA_SOYBN	30.631	9.22e-09	Cytochrome P450 71D10 OS=Glycine max GN=CYP71D10 PE=2 SV=1		F:GO:0016491; F:GO:0005488		16.4	22	26.3	9	2.7
	g155.t1	LOC_Os08g02050	58.865	4.75e-44		ORGLA08G0003000	58.865	1.98e-44		Bradi3g13550.1|PACid:21830775	41.017	7.54e-49		Sb08g003800.1|PACid:1977573	33.481	3.02e-54		Zm00001d049698_P007	40.925	5.57e-49		AT1G09600	49.64	1.95e-36		sp|F4I114|Y1960_ARATH	49.64	3.5e-35	Probable serine/threonine-protein kinase At1g09600 OS=Arabidopsis thaliana GN=At1g09600 PE=3 SV=1		F:GO:0004190; P:GO:0006508		30.8	37.4	47.2	48.3	39.9
	g156.t1																														F:GO:0005524; F:GO:0005509; C:GO:0016021; P:GO:0007166; F:GO:0004674; P:GO:0006468; C:GO:0005886; F:GO:0030247		34.1	49.3	60.2	18.6	1.8
	g157.t1	LOC_Os03g28330	62.857	1.54e-06		ORGLA03G0193200	62.857	6.08e-07		Bradi1g60320.2|PACid:21819396	62.857	3.53e-07		Sb08g016680.1|PACid:1978432	48.182	1.79e-18		Zm00001d047253_P007	56.757	4.82e-06													37.1	46.8	59.7	18.5	1
	g158.t1	LOC_Os08g15880	60.345	3.26e-91		ORGLA11G0180700	57.399	6.32e-77		Bradi4g10180.2|PACid:21814175	57.848	3.09e-76		Sb01g015300.1|PACid:1951174	43.519	9.67e-17		Zm00001d014876_P050	40	8.29e-23		AT3G14460	33.929	7.52e-08									26	26.4	30.8	21	1
	g159.t1	LOC_Os12g32880	63.535	0		ORGLA12G0120000	54.526	7.8e-154		Bradi3g48170.1|PACid:21830836	35.318	9.46e-78		Sb07g001220.2|PACid:1974700	42.199	2.18e-49		Zm00001d052690_P001	31.51	2.1e-46		AT3G50150	26.273	1.02e-38		sp|Q9SD53|Y3720_ARATH	23.696	1.68e-27	UPF0481 protein At3g47200 OS=Arabidopsis thaliana GN=At3g47200 PE=2 SV=1				31.9	40.2	51.1	12	34.3
	g160.t1	LOC_Os12g08360	56.17	9.25e-148		ORGLA12G0048300	56.383	4.08e-148		Bradi2g16700.1|PACid:21809443	64.795	0		Sb01g033060.1|PACid:1953073	62.857	6.05e-07		Zm00001d007625_P001	32.244	1.42e-49											F:GO:0043531		27.4	36.9	40.4	18.9	34.1
	g161.t1	LOC_Os10g25380	86.869	3.43e-51		ORGLA10G0073900	86.869	1.36e-51		Bradi1g22460.1|PACid:21819143	53.191	1.82e-25		Sb05g026480.1|PACid:1971219	59.471	4.16e-77		Zm00001d014244_P001	60.417	1.53e-26		AT5G45910	37.5	1.71e-14		sp|Q9FJ45|GDL83_ARATH	37.5	3.06e-13	GDSL esterase/lipase At5g45910 OS=Arabidopsis thaliana GN=At5g45910 PE=2 SV=1		F:GO:0043531		38.3	52.6	62.5	26	47.6
	g162.t1	LOC_Os11g36120	55.072	6.05e-36		ORGLA11G0218100	45.81	6.74e-41		Bradi4g16240.1|PACid:21811102	52.778	4.52e-36		Sb01g037290.1|PACid:1953605	29.907	4.53e-46		Zm00001d007485_P001	48.168	1.84e-38		AT2G34930	43.972	5.74e-23		sp|Q9C9H7|RLP12_ARATH	34.586	1.52e-12	Receptor-like protein 12 OS=Arabidopsis thaliana GN=RLP12 PE=2 SV=2		F:GO:0043531		23.7	27.8	35.9	0	24
	g163.t1																														F:GO:0043531		0	0	1	44.4	0
	g164.t1																														F:GO:0005524; C:GO:0016021; F:GO:0004672; P:GO:0006468		38.8	42.1	56.5	43	41.7
	g165.t1	LOC_Os08g41780	76.042	3.65e-43		ORGLA08G0231400	77.083	5.91e-44		Bradi3g41117.1|PACid:21830962	49.474	3.97e-26		Sb05g026840.1|PACid:1971271	31.235	6.15e-50		Zm00001d004197_P001	44.944	4.71e-16		AT5G14180	45.652	3.03e-19		sp|Q67ZU1|LIP2_ARATH	45.652	5.43e-18	Triacylglycerol lipase 2 OS=Arabidopsis thaliana GN=LIP2 PE=2 SV=1				18.5	18.3	28.7	21.8	21
	g166.t1	LOC_Os01g57410	49.344	4.62e-128		ORGLA01G0272100	49.081	9.22e-128		Bradi5g10970.1|PACid:21824486	70.079	0		Sb08g017630.1|PACid:1978563	55.34	2.78e-29		Zm00001d003534_P001	73.491	0		AT1G09900	38.798	2.9e-94		sp|Q3EDF8|PPR28_ARATH	38.798	5.2e-93	Pentatricopeptide repeat-containing protein At1g09900 OS=Arabidopsis thaliana GN=At1g09900 PE=2 SV=1		F:GO:0043531		34.2	48.5	59.9	44	50.9
	g167.t1																														P:GO:0006508; F:GO:0008234		33.7	45.3	52.4	37.1	7.4
	g168.t1	LOC_Os07g46090	46.067	3.57e-14		ORGLA01G0184000	54.237	6.55e-14		Bradi1g19410.1|PACid:21821577	53.333	1.28e-13		Sb06g018030.1|PACid:1972585	74.541	0															C:GO:0009536		39.4	56.5	0	33.3	0
	g169.t1																																26.4	45.8	48.3	34.3	42.1
	g170.t1	LOC_Os12g09240	40.783	0		ORGLA12G0053200	40.989	0		Bradi3g00757.1|PACid:21831953	42.383	0		Sb07g000930.1|PACid:1974657	47.692	1.72e-09		Zm00001d052483_P001	41.17	0		AT3G07040	26.593	8.31e-59		sp|Q39214|RPM1_ARATH	26.593	1.49e-57	Disease resistance protein RPM1 OS=Arabidopsis thaliana GN=RPM1 PE=1 SV=1				34.2	48.5	58.1	42	49.5
	g171.t1																														F:GO:0005524; C:GO:0016021; F:GO:0004672; P:GO:0006468		39.9	45.7	57.5	50	42.8
	g172.t1																																18.5	22.5	28.5	22.5	16
	g173.t1	LOC_Os01g41810	84.524	5.83e-46		ORGLA01G0173700	84.524	2.29e-46		Bradi2g44160.1|PACid:21809605	67.857	5.31e-35		Sb05g002530.1|PACid:1969106	42.288	0		Zm00001d044157_P001	71.429	2.73e-36		AT3G14620	54.217	1.33e-24		sp|H1A988|C7254_GLYUR	61.194	1.81e-21	11-oxo-beta-amyrin 30-oxidase OS=Glycyrrhiza uralensis GN=CYP72A154 PE=1 SV=1		C:GO:0016021		0	0	47.3	7	32.5
	g174.t1	LOC_Os06g13110	50	2.49e-07																													23.9	22.4	27.2	30.4	1
	g175.t1																									sp|Q01173|TPM1_XENLA	81.435	5.21e-121	Tropomyosin alpha-1 chain OS=Xenopus laevis GN=tpm1 PE=2 SV=1		C:GO:0005576; C:GO:0009536		24.7	28.2	27.1	23.7	24.5
	g176.t1																																33	44.3	53.7	35.7	40.7
	g177.t1	LOC_Os08g09640	77.833	1.96e-97		ORGLA08G0048000	78.325	2.74e-98		Bradi3g17450.1|PACid:21831447	66.667	1.59e-81		Sb03g028680.1|PACid:1962558	74.118	1.02e-38		Zm00001d024265_P001	47.115	1.42e-48		AT4G05497	32.836	2.72e-24		sp|Q9S9V9|FBL23_ARATH	35.323	1.82e-24	Putative F-box/LRR-repeat protein 23 OS=Arabidopsis thaliana GN=FBL23 PE=4 SV=1				31	43.4	53	37.1	44
	g178.t1	LOC_Os08g09450	43.525	1.54e-46		ORGLA08G0047200	41.091	2.93e-44		Bradi3g17460.1|PACid:21829751	40.717	1.57e-54		Sb07g005600.1|PACid:1975287	59.242	1.23e-69		Zm00001d010914_P001	36.564	2.21e-31		AT4G05460	31.111	2.42e-20		sp|Q9S9V9|FBL23_ARATH	34.872	3.46e-22	Putative F-box/LRR-repeat protein 23 OS=Arabidopsis thaliana GN=FBL23 PE=4 SV=1		C:GO:0016020; C:GO:0016021		34.7	54.6	52.2	42.7	45.4
	g179.t1																																27.4	41.4	0	13.1	10
	g180.t1	LOC_Os11g40320	37.367	6.04e-147		ORGLA11G0042100	35.579	6.61e-78		Bradi2g14550.2|PACid:21809308	40.602	9.93e-102		Sb07g005580.1|PACid:1975282	37.97	1.75e-44		Zm00001d007625_P001	27.243	1.03e-36													34.1	48.7	63.4	41	47.7
	g181.t1	LOC_Os12g41270	100	7.7e-53		ORGLA12G0156500	60.227	1.48e-27		Bradi4g02220.1|PACid:21810909	53.333	7.57e-30		Sb08g003800.1|PACid:1977573	36.792	5.07e-40		Zm00001d045402_P001	61.905	1.98e-26		AT5G10530	45.679	9.47e-19		sp|Q9LXA5|LRK91_ARATH	45.679	1.7e-17	L-type lectin-domain containing receptor kinase IX.1 OS=Arabidopsis thaliana GN=LECRK91 PE=1 SV=1				16.3	22.3	32.2	20	19.3
	g182.t1	LOC_Os07g34390	34.839	1.1e-15		ORGLA07G0226800	35.032	2.74e-16		Bradi1g25900.1|PACid:21821470	30.645	4.7e-17		Sb08g003800.1|PACid:1977573	40.092	1.53e-32		Zm00001d021662_P003	30.364	4.29e-17													39.8	44.6	53.3	42.4	1
	g183.t1	LOC_Os11g42630	85.333	1.66e-84		ORGLA09G0173500	33.503	9.88e-28																							F:GO:0043531		26.9	32.4	32.2	31.4	0
	g184.t1	LOC_Os09g21540	61.224	1.69e-09		ORGLA01G0307700	78.049	7.34e-14																									28	41.4	57.1	20.9	3.2
	g185.t1																														C:GO:0016021		11.6	10.6	17.3	16.6	1
	g186.t1	LOC_Os04g02580	85.714	2e-15		ORGLA04G0006600	85.714	6.34e-16																							F:GO:0005525; P:GO:0007264; C:GO:0005622		29.5	33.1	37.5	25.8	13.3
	g187.t1	LOC_Os08g25030	74.667	1.01e-21		ORGLA08G0100100	74.667	4.04e-22		Bradi4g16930.1|PACid:21810071	52	1.47e-19		Sb08g020850.1|PACid:1978984	60.227	1.35e-27		Zm00001d007433_P001	53.247	2.11e-19		AT3G50120	45.679	3.81e-15									21.3	29.3	30.4	21.1	24
	g188.t1																																35.9	45.2	48	29.7	1
	g189.t1																														F:GO:0005524; C:GO:0016021; F:GO:0004674; F:GO:0030246; P:GO:0006468		28.2	40.4	52.7	20.2	4.7
	g190.t1	LOC_Os09g32150	44.595	1.1e-17		ORGLA09G0116400	43.066	1.13e-13																									36	50.8	59.7	41.1	1
	g191.t1																														C:GO:0016020		25.8	34.3	40.4	29.5	0
	g192.t1	LOC_Os10g11270	57.297	1.11e-143		ORGLA10G0038000	57.027	3.43e-143		Bradi1g21921.1|PACid:21822736	46.518	1.39e-113		Sb02g035080.1|PACid:1958873	30.364	3.05e-16		Zm00001d022092_P001	50	1.04e-119		AT1G18590	39.498	1.05e-73		sp|P52835|F3ST_FLABI	41.009	2.73e-74	Flavonol 3-sulfotransferase OS=Flaveria bidentis PE=2 SV=1		F:GO:0016491; P:GO:0055114		32.3	41.2	58.7	1.2	45.8
	g193.t1	LOC_Os03g29600	66.282	3.88e-122		ORGLA12G0056600	25.108	2.38e-14		Bradi2g24780.1|PACid:21806515	27.755	1.36e-18		Sb05g020790.1|PACid:1970493	52	2.2e-19		Zm00001d034679_P001	31.25	2.14e-33		AT5G05800	25.781	1.13e-09		sp|Q9FFJ8|LIMYB_ARATH	25.781	2.02e-08	L10-interacting MYB domain-containing protein OS=Arabidopsis thaliana GN=LIMYB PE=1 SV=1				0	0	0	0	0
	g194.t1																																26.8	30.1	33.2	17	1
	g195.t1																														P:GO:0006811; C:GO:0016021; P:GO:0035235; F:GO:0004970		0	0	36.2	0	20.8
	g196.t1	LOC_Os04g02030	49.278	1.51e-131		ORGLA04G0005400	48.66	2e-131		Bradi2g51807.1|PACid:21806133	28.33	2.93e-31		Sb02g038840.1|PACid:1959342	48.305	4.54e-119		Zm00001d023320_P001	32.184	2.05e-39		AT3G14470	36.538	7.66e-09		sp|Q7XA42|RGA1_SOLBU	23.913	1.35e-11	Putative disease resistance protein RGA1 OS=Solanum bulbocastanum GN=RGA1 PE=2 SV=2		P:GO:0006811; C:GO:0016021; P:GO:0035235; F:GO:0004970		40	55.2	56.1	48.3	46.2
	g197.t1	LOC_Os11g47780	84.375	2.86e-29		ORGLA05G0077400	84.375	2.36e-29		Bradi4g09285.1|PACid:21812483	62.5	6.82e-23		Sb05g027630.1|PACid:1971379	57.143	5.18e-17		Zm00001d024396_P001	53.125	1.3e-15											P:GO:0050790; C:GO:0016021; P:GO:0042176; C:GO:0000502; F:GO:0030234		28.9	42.1	50.5	22.8	44.5
	g198.t1	LOC_Os10g02740	61.017	1.24e-16																													26.5	38.4	47.1	34.8	37
	g199.t1	LOC_Os02g14810	94.872	3.61e-46		ORGLA01G0402400	93.59	1.48e-45		Bradi3g01510.1|PACid:21827042	56.522	1.43e-19		Sb05g001700.1|PACid:1968998	50	9.15e-07		Zm00001d052939_P001	61.538	1.26e-18		AT5G45530	42.857	1.39e-08							C:GO:0016020		12	22.6	18.8	20.6	22
	g200.t1	LOC_Os04g12660	28.387	1.56e-20		ORGLA09G0160200	49.333	1.74e-15		Bradi2g08300.1|PACid:21809664	36.029	1.37e-13		Sb08g021500.1|PACid:1979075	63.077	9.59e-21		Zm00001d031971_P002	26.71	1.99e-21		AT3G49340	49.254	4e-16		sp|P43156|CYSP_HEMSP	34.81	9.15e-16	Thiol protease SEN102 OS=Hemerocallis sp. GN=SEN102 PE=2 SV=1		C:GO:0016021		35.5	52.2	57.6	0	0
	g201.t1	LOC_Os04g02030	73.485	7.44e-53		ORGLA04G0005400	60.839	2.2e-45		Bradi4g09957.1|PACid:21814203	51.079	1.21e-34		Sb10g027570.1|PACid:1984759	45.946	5.18e-12		Zm00001d023320_P001	43.382	7.32e-22		AT3G14470	43.925	7.62e-19		sp|Q9LRR4|R13L1_ARATH	43.925	1.37e-17	Putative disease resistance RPP13-like protein 1 OS=Arabidopsis thaliana GN=RPPL1 PE=3 SV=1		C:GO:0005739		33	46.4	58.7	41.6	47.3
	g202.t1	LOC_Os09g08620	74.359	2.02e-09		ORGLA09G0023200	78.378	6.57e-10																									34.7	53.2	57.6	28.8	0
	g203.t1	LOC_Os04g53080	59.322	1.4e-35						Bradi5g20006.1|PACid:21825243	39.815	5.34e-18		Sb08g019160.1|PACid:1978754	37.903	6.81e-13																	0	0	0	6.9	0
	g204.t1	LOC_Os06g20900	66.667	8.05e-40																											F:GO:0016702; P:GO:0055114		14.3	17.6	33.7	19.2	0
	g205.t1	LOC_Os09g17540	40.385	9.83e-15		ORGLA09G0040200	42.446	4.37e-15		Bradi2g25440.1|PACid:21806865	39.286	8.73e-20		Sb08g021390.1|PACid:1979061	36.184	1.24e-14		Zm00001d005600_P001	38.798	1.7e-15													26.6	39	56.8	10.3	42.9
	g206.t1	LOC_Os10g03570	57.692	7.4e-97		ORGLA10G0010000	56.294	2.83e-105		Bradi4g01687.1|PACid:21811137	56.491	2.27e-97		Sb05g027310.1|PACid:1971339	43.662	1.35e-74		Zm00001d004772_P005	45.296	9.14e-65		AT1G50180	29.455	6.8e-17		sp|Q9SX38|DRL4_ARATH	29.455	1.22e-15	Putative disease resistance protein At1g50180 OS=Arabidopsis thaliana GN=At1g50180 PE=3 SV=2		F:GO:0004190; P:GO:0030163; P:GO:0006508		32.4	46.2	50.9	33.6	36.5
	g207.t1																														C:GO:0016021		30.7	50.8	56	28.1	0
	g208.t1	LOC_Os11g47310	86	5.94e-21		ORGLA11G0187000	71.739	1.29e-15		Bradi1g78820.1|PACid:21816023	52.727	1.4e-11		Sb10g004760.1|PACid:1982734	45.763	7.4e-08		Zm00001d023554_P001	52.174	9.05e-08													41	63.6	66.4	19.5	0
	g209.t1	LOC_Os04g08240	55.769	4.63e-14		ORGLA04G0016100	52	6.73e-13		Bradi2g35790.1|PACid:21805082	45.283	2.13e-08		Sb06g001520.1|PACid:1971616	37.736	3.33e-08															C:GO:0016021		17.8	28	32.6	22.6	33.1
	g210.t1																														F:GO:0000287; F:GO:0034283; P:GO:0006952; C:GO:0009536; F:GO:0009899; P:GO:0051501		35.2	41.6	48.8	33.6	40.3
	g211.t1	LOC_Os07g10410	63.291	7.6e-28		ORGLA07G0057000	63.291	3.43e-28		Bradi1g54450.1|PACid:21820390	61.25	1.59e-24		Sb02g030350.1|PACid:1958300	51.982	1.53e-43		Zm00001d021214_P001	56.109	5.02e-56		AT5G19790	63.415	6.5e-28		sp|Q6J9S1|RA211_ARATH	63.415	1.17e-26	Ethylene-responsive transcription factor RAP2-11 OS=Arabidopsis thaliana GN=RAP2-11 PE=2 SV=1		C:GO:0016020; C:GO:0016021		21.3	31.7	28.8	24	41.3
	g212.t1	LOC_Os04g14340	35.185	2.26e-13																											F:GO:0005524; F:GO:0005509; F:GO:0004674; P:GO:0006468; F:GO:0030247		42.6	54.5	49.9	49.5	0
	g213.t1																																0	0	0	3.9	0
	g214.t1																																22.2	36.9	38.9	25.5	33.9
	g215.t1	LOC_Os09g09220	87.379	1.7e-55		ORGLA09G0024100	97.959	4.59e-61		Bradi2g19297.2|PACid:21806136	67.442	4.33e-31		Sb09g026180.1|PACid:1981572	68.966	2.01e-31		Zm00001d038484_P001	55.319	2.59e-24		AT2G19210	40.86	3.15e-14		sp|O65924|Y2921_ARATH	40.86	5.65e-13	Putative leucine-rich repeat receptor-like protein kinase At2g19210 OS=Arabidopsis thaliana GN=At2g19210 PE=3 SV=1		P:GO:0005975; F:GO:0016853		19.2	27.9	33.6	12.8	27.7
	g216.t1	LOC_Os01g02690	67.059	1.46e-67		ORGLA01G0009700	67.55	1.93e-64		Bradi2g01170.2|PACid:21804325	52.703	1.76e-43		Sb03g008150.1|PACid:1961012	50.932	2.34e-39		Zm00001d008457_P001	43.046	2.01e-25						sp|P93604|LRK10_WHEAT	44.375	4.94e-26	Rust resistance kinase Lr10 OS=Triticum aestivum GN=LRK10 PE=2 SV=1		P:GO:0007517; C:GO:0005634; F:GO:0005524; P:GO:0043627; P:GO:0001568; C:GO:0005737; F:GO:0051082; P:GO:0050900; P:GO:0006457; P:GO:0006950		21.9	29.3	31.2	16.3	0
	g217.t1																														C:GO:0016021		29.9	37.3	17.7	24.7	12.3
	g218.t1	LOC_Os11g47030	55.831	0		ORGLA11G0186300	53.779	0		Bradi4g10987.1|PACid:21811256	54.717	0		Sb08g000770.1|PACid:1977186	54.493	0		Zm00001d023554_P001	49.254	0		AT5G46330	34.697	4.39e-105		sp|Q0JA29|FLS2_ORYSJ	36.461	7.51e-116	LRR receptor-like serine/threonine-protein kinase FLS2 OS=Oryza sativa subsp. japonica GN=FLS2 PE=1 SV=1		F:GO:0003677; C:GO:0005634; P:GO:0006351; P:GO:0006355		34.1	51	58.3	15.9	0
	g219.t1																																44	44.4	61.3	13.8	1
	g220.t1																														C:GO:0016020; C:GO:0016021		17.2	16.6	22.6	21.2	19.6
	g221.t1	LOC_Os10g36980	64.103	1.82e-23		ORGLA10G0016800	50	2.8e-08		Bradi3g30520.1|PACid:21828935	79.545	1.51e-17		Sb02g037140.1|PACid:1959130	65.909	9.21e-15		Zm00001d006649_P001	63.636	1.03e-12		AT3G03470	37.778	2.27e-07		sp|Q9SRQ1|C89A9_ARATH	37.778	4.07e-06	Cytochrome P450 89A9 OS=Arabidopsis thaliana GN=CYP89A9 PE=2 SV=1				9.5	12.5	14.6	9.8	17.1
	g222.t1	LOC_Os01g71080	47.778	1.02e-16		ORGLA01G0370400	47.778	4.17e-17		Bradi2g60190.1|PACid:21805690	47.475	3.39e-14		Sb03g045250.1|PACid:1964557	52.809	3.16e-21		Zm00001d011903_P001	43.82	5.48e-12													24.9	30.3	36.4	30.3	34.1
	g223.t1	LOC_Os09g38910	90.476	3.45e-20		ORGLA09G0159000	90.244	3.02e-20		Bradi3g36780.1|PACid:21828732	68.75	6.07e-15		Sb03g022080.1|PACid:1961935	46.97	1.99e-11		Zm00001d002039_P001	50	2.65e-11		AT1G16260	48.718	1.6e-07		sp|Q9SA25|WAKLG_ARATH	48.718	2.87e-06	Wall-associated receptor kinase-like 8 OS=Arabidopsis thaliana GN=WAKL8 PE=2 SV=1				13.8	23.3	26.5	21.4	1.4
	g224.t1																														F:GO:0005524; C:GO:0016021; F:GO:0004674; P:GO:0006468		35.8	48.5	60.5	39.8	0
	g225.t1																														F:GO:0016746; P:GO:0008152		36.1	52	51.6	2.1	46.3
	g226.t1	LOC_Os01g49580	88	4.51e-24						Bradi2g47060.1|PACid:21808696	60	5.84e-15		Sb03g031685.1|PACid:1962927	57.895	1.8e-17		Zm00001d043798_P001	45.283	6.16e-07													24.1	32.2	32.9	25.8	21.4
	g227.t1	LOC_Os04g29960	59.498	3.97e-103		ORGLA04G0065600	57.239	3.35e-104		Bradi5g15797.1|PACid:21826151	48.375	8.53e-72		Sb08g020035.1|PACid:1978875	55.714	1.19e-97		Zm00001d003019_P004	51.049	5.97e-89		AT1G21270	34.615	5.48e-37		sp|Q9LMP1|WAK2_ARATH	34.615	9.82e-36	Wall-associated receptor kinase 2 OS=Arabidopsis thaliana GN=WAK2 PE=1 SV=1				34.9	52.3	0	39.9	1
	g228.t1																														F:GO:0043531		34.8	44.5	36.5	34.3	49
	g229.t1	LOC_Os11g39160	58.824	2.76e-40		ORGLA11G0220200	56.618	3.71e-40		Bradi4g15067.1|PACid:21812162	44.853	2.76e-21		Sb05g024030.1|PACid:1970898	48.993	2.4e-40		Zm00001d007602_P001	53.704	1.04e-25		AT3G46730	34.343	2.1e-07							F:GO:0030247		26.5	40.4	1.9	25.2	0
	g230.t1	LOC_Os07g33740	56.851	1.09e-113		ORGLA07G0136700	57.602	1.86e-118		Bradi2g52840.1|PACid:21805501	28.107	1.25e-30		Sb02g034940.1|PACid:1958857	50.847	1.04e-92		Zm00001d038548_P001	25	4.65e-23		AT3G14470	27.066	3.03e-16		sp|Q7XA42|RGA1_SOLBU	22.561	5.14e-19	Putative disease resistance protein RGA1 OS=Solanum bulbocastanum GN=RGA1 PE=2 SV=2				36.4	54.2	62.2	43.6	0
	g231.t1	LOC_Os12g31620	58.48	0		ORGLA07G0046900	46.374	0		Bradi1g55080.1|PACid:21815354	44.786	0		Sb10g028730.1|PACid:1984915	45.652	0		Zm00001d023923_P001	71.555	0		AT3G07040	31.243	6.03e-123		sp|Q39214|RPM1_ARATH	31.243	1.08e-121	Disease resistance protein RPM1 OS=Arabidopsis thaliana GN=RPM1 PE=1 SV=1				36.8	52.4	57.7	45.2	1
	g232.t1																														P:GO:0019538		35.6	62.2	62.6	50.3	0
	g233.t1	LOC_Os12g31610	42.969	1.82e-19		ORGLA02G0039800	34.815	1.87e-17		Bradi3g40257.1|PACid:21826884	36.429	1.89e-15		Sb07g027410.1|PACid:1976885	36.957	2.97e-16		Zm00001d049741_P001	35.714	1.3e-15		AT4G28350	30.435	2.95e-14		sp|O49445|LRK72_ARATH	30.435	5.01e-13	Probable L-type lectin-domain containing receptor kinase VII.2 OS=Arabidopsis thaliana GN=LECRK72 PE=3 SV=2		C:GO:0016020		21.5	37.1	35.9	25.9	1
	g234.t1																																18.6	24.1	35.6	21.1	23.6
	g235.t1	LOC_Os10g03570	53.357	1.6e-79		ORGLA10G0010800	43.872	1.62e-126		Bradi4g01687.2|PACid:21811136	59.364	1.43e-102		Sb05g027260.1|PACid:1971334	33.721	3.4e-78		Zm00001d004772_P005	48.763	4.74e-68		AT1G50180	28.571	1.13e-13		sp|Q9SX38|DRL4_ARATH	28.571	2.02e-12	Putative disease resistance protein At1g50180 OS=Arabidopsis thaliana GN=At1g50180 PE=3 SV=2		F:GO:0043531		35.7	49.3	1	4.3	1
	g236.t1																																39.9	50.6	61	34.4	0
	g237.t1	LOC_Os08g44270	51.867	6.94e-64		ORGLA08G0187400	51.867	2.75e-64		Bradi2g08300.1|PACid:21809664	52.119	7.21e-63		Sb07g002130.1|PACid:1974821	55.271	6.52e-118		Zm00001d031971_P001	51.899	4.66e-69		AT5G50260	47.881	8.98e-64		sp|P12412|CYSEP_VIGMU	47.881	4.44e-64	Vignain OS=Vigna mungo PE=1 SV=1		F:GO:0008270; F:GO:0016491; P:GO:0055114		33	38.6	48.6	33.3	28.9
	g238.t1																														C:GO:0005739		20.6	26.4	3.5	24.1	2.4
	g239.t1	LOC_Os04g35310	69.971	1.48e-168		ORGLA04G0101300	69.501	2.87e-159		Bradi4g12910.1|PACid:21813889	43.895	6.04e-92		Sb06g000340.1|PACid:1971449	55.507	3.54e-71		Zm00001d033258_P001	42.647	3.55e-94		AT3G06190	35.2	8.28e-63		sp|Q8L765|BPM1_ARATH	36.08	5.65e-63	BTB/POZ and MATH domain-containing protein 1 OS=Arabidopsis thaliana GN=BPM1 PE=1 SV=1				24.8	26.3	40.1	23.9	29.9
	g240.t1	LOC_Os11g46100	58.079	6.45e-79		ORGLA11G0185500	60.262	3.28e-83		Bradi4g12680.1|PACid:21813334	54.812	3.31e-72		Sb02g022340.1|PACid:1957281	38.776	2.1e-09		Zm00001d037648_P005	55.022	1.6e-64													40	62.6	69	35	0
	g241.t1	LOC_Os09g16670	34.831	3.44e-09		ORGLA04G0213900	35.714	5.05e-09		Bradi2g12580.1|PACid:21805231	41.379	8.59e-09		Sb05g019580.1|PACid:1970376	28.4	1.03e-25		Zm00001d004072_P001	32.222	3.89e-08		AT3G45330	36.957	5.27e-08		sp|Q39202|RLK1_ARATH	36.082	3.08e-07	G-type lectin S-receptor-like serine/threonine-protein kinase RLK1 OS=Arabidopsis thaliana GN=RLK1 PE=2 SV=2		C:GO:0016021		39.5	45.9	57.9	48.7	0
	g242.t1	LOC_Os12g15340	50.69	1.17e-91		ORGLA08G0082000	56.621	7.59e-80		Bradi5g03800.1|PACid:21825401	28.488	1.52e-15		Sb08g017620.1|PACid:1978562	26.039	5.31e-13		Zm00001d046411_P001	23.507	2.3e-09											F:GO:0005524; C:GO:0016021; F:GO:0004674; P:GO:0006468		38.9	56.3	82.9	42.7	57.7
	g243.t1																																31.9	48.5	68.9	45.1	35.9
	g244.t1	LOC_Os11g33060	35.714	2.55e-06																											F:GO:0005524; C:GO:0016021; F:GO:0004674; P:GO:0006468		42.5	54.2	64.3	44	54
	g245.t1																														F:GO:0005524; C:GO:0016021; F:GO:0004672; P:GO:0006468		37	47.6	53.7	42.3	55.8
	g246.t1	LOC_Os11g11650	49.12	6.57e-165		ORGLA05G0072300	29.922	2.77e-36		Bradi4g23330.1|PACid:21810912	40.928	3.32e-67		Sb08g017890.1|PACid:1978604	40.244	9.56e-06		Zm00001d031159_P001	27.955	1.1e-21													30.9	46	51.8	41.3	30.3
	g247.t1	LOC_Os04g07760	64.516	4.51e-15																											F:GO:0005524; C:GO:0016021; F:GO:0004674; P:GO:0006468		36.7	49.9	61.7	5.9	47.6
	g248.t1									Bradi4g12910.1|PACid:21813889	41.333	7.5e-09		Sb08g016730.1|PACid:1978438	24.398	4.45e-27															F:GO:0030247		20.1	23.4	18.8	15.9	3.6
	g249.t1	LOC_Os07g03610	85.915	5.56e-39		ORGLA07G0073100	69.444	2.09e-30		Bradi1g12360.1|PACid:21817163	57.353	2e-23		Sb09g021630.1|PACid:1981033	65.909	3.6e-16		Zm00001d018734_P001	59.155	2.01e-23		AT5G26130	53.521	1.46e-19		sp|P35793|PR13_HORVU	57.353	1.16e-21	Pathogenesis-related protein PRB1-3 OS=Hordeum vulgare PE=2 SV=1				13	22.4	33	16.1	47.3
	g250.t1																														C:GO:0016021		31.7	34.1	19.2	30.6	21.7
	g251.t1																														F:GO:0005506; F:GO:0016705; C:GO:0016021; P:GO:0055114; F:GO:0004497; F:GO:0020037		21.3	32.5	39.3	27.7	42.6
	g252.t1	LOC_Os03g58070	45.045	3e-15																													37.2	47.5	0	18.3	0
	g253.t1																																35.1	44.2	0	18.4	1
	g254.t1	LOC_Os03g24820	25.538	9.69e-45		ORGLA03G0172400	26.023	7.79e-44		Bradi3g14320.1|PACid:21831654	37.418	7.23e-93		Sb04g019783.1|PACid:1966515	42.913	7.18e-50		Zm00001d029246_P001	25.747	5.29e-39		AT5G18980	25.82	1.76e-42									36.1	50.3	59.2	1.7	5.4
	g255.t1	LOC_Os07g03910	94.34	4.83e-31		ORGLA07G0018500	94.34	7.05e-31		Bradi3g46620.1|PACid:21830056	73.529	9.99e-15		Sb01g023244.1|PACid:1952085	68.715	1.42e-85		Zm00001d032906_P001	78.378	1.96e-15		AT3G19940	55.263	2.6e-14		sp|Q9LT15|STP10_ARATH	55.263	4.65e-13	Sugar transport protein 10 OS=Arabidopsis thaliana GN=STP10 PE=2 SV=1		F:GO:0043531		17.6	27.6	35.2	23.5	27.5
	g256.t1																														F:GO:0030247		16.6	33.3	24.4	17	0
	g257.t1	LOC_Os03g42350	55.351	1.29e-91		ORGLA03G0244500	55.72	1.08e-92		Bradi4g10090.1|PACid:21811977	41.667	4.86e-42		Sb05g024020.1|PACid:1970897	61.333	5.54e-21		Zm00001d031331_P001	33.457	3.05e-39		AT3G04710	35.27	4.98e-29		sp|Q54DA8|STIP1_DICDI	33.333	4.71e-12	Protein STIP1 homolog OS=Dictyostelium discoideum GN=sti1 PE=3 SV=1				37.2	50	55.1	44.2	45
	g258.t1	LOC_Os11g11650	55.556	1.98e-82		ORGLA05G0072300	26.275	6.55e-07		Bradi4g23330.1|PACid:21810912	37.979	1.11e-42		Sb06g017640.1|PACid:1972539	87.356	4.62e-111		Zm00001d018675_P001	33.333	4.34e-06											C:GO:0016021		37.8	49.2	57.5	45.7	43.5
	g259.t1	LOC_Os10g25380	86.885	3.53e-109		ORGLA10G0073900	86.885	1.39e-109		Bradi1g22460.1|PACid:21819143	49.495	1.65e-51		Sb06g017640.1|PACid:1972539	34.182	6.02e-20		Zm00001d033044_P001	65.405	3.7e-74		AT1G28600	41.509	5.15e-41		sp|Q94F40|GDL9_ARATH	41.509	9.22e-40	GDSL esterase/lipase At1g28600 OS=Arabidopsis thaliana GN=At1g28600 PE=2 SV=1		C:GO:0016020; C:GO:0016021		37.5	46.9	67.4	25.8	51.8
	g260.t1	LOC_Os11g39330	61.607	1.93e-36						Bradi4g14110.1|PACid:21812544	44	2.14e-14		Sb10g011270.1|PACid:1983549	46.226	1.68e-25		Zm00001d007603_P001	49.254	5.11e-15											P:GO:0043086; F:GO:0004857		30.8	51.9	2	22.2	21.3
	g261.t1																														C:GO:0005739		31.8	37.7	43.2	18.8	0
	g262.t1	LOC_Os04g01008	65.741	2.33e-38		ORGLA01G0399600	25.444	4.28e-06																							C:GO:0016020		33.4	48.4	59.9	23.2	0
	g263.t1	LOC_Os07g47850	28.505	2.67e-09																											F:GO:0030247		35	52.4	56.5	46.3	45.4
	g264.t1	LOC_Os02g36330	88.571	3.9e-15		ORGLA02G0184400	88.571	1.05e-15		Bradi5g11880.1|PACid:21825514	71.429	8.67e-12		Sb09g028870.1|PACid:1981895	39.604	1.17e-09		Zm00001d050840_P001	58.824	5.55e-11		AT3G03550	54.286	1.76e-08		sp|Q9SRQ8|ATL51_ARATH	54.286	3.16e-07	RING-H2 finger protein ATL51 OS=Arabidopsis thaliana GN=ATL51 PE=2 SV=2		C:GO:0016020; C:GO:0016021		18	31.1	32.4	24.5	12.4
	g265.t1	LOC_Os08g44400	38.857	4.13e-32		ORGLA04G0108400	98.851	2e-126		Bradi5g11290.3|PACid:21825752	88.506	2.72e-113		Sb04g026020.1|PACid:1967249	54.598	2.65e-59		Zm00001d003589_P001	56.481	1.92e-106		AT4G10000	65.909	4.26e-85							F:GO:0043531		37.7	50.3	68.5	50.5	52.3
	g266.t1	LOC_Os09g38660	45.045	3.21e-26		ORGLA09G0156800	45.045	1.55e-26		Bradi1g75240.1|PACid:21818491	40.741	5.93e-21		Sb07g005780.1|PACid:1975308	56.471	1.41e-25		Zm00001d052770_P001	43.966	3.12e-20		AT5G45540	22.556	1.29e-06							F:GO:0003677		1	0	0	0	33
	g267.t1	LOC_Os07g04130	40.449	1.36e-12		ORGLA07G0018200	47.692	2.01e-09		Bradi5g16600.1|PACid:21824043	37.805	3.01e-09		Sb07g005820.1|PACid:1975314	61.429	8.94e-25		Zm00001d007843_P001	32.331	5.6e-10		AT3G45410	36.449	2.24e-08		sp|Q9M020|LRK63_ARATH	37.755	1.08e-06	Lectin-domain containing receptor kinase VI.3 OS=Arabidopsis thaliana GN=LECRK63 PE=2 SV=1				33.8	56.1	58.3	36.8	16.2
	g268.t1	LOC_Os02g40260	69.748	6.2e-56		ORGLA02G0208600	58.084	7.17e-61		Bradi3g48800.1|PACid:21826924	60.127	2.06e-64		Sb07g005820.1|PACid:1975314	40.984	5.68e-07		Zm00001d051102_P001	63.71	5.34e-54		AT4G06744	47.863	4.97e-29		sp|Q8W3M4|Y4744_ARATH	47.863	8.9e-28	Uncharacterized protein At4g06744 OS=Arabidopsis thaliana GN=At4g06744 PE=2 SV=1				31.1	46.2	0	24.6	1
	g269.t1	LOC_Os11g33394	65.761	2.65e-76		ORGLA11G0136800	66.854	3.87e-76		Bradi4g16970.1|PACid:21811078	57.778	2.08e-60		Sb05g022570.1|PACid:1970722	58.889	7.63e-15		Zm00001d052636_P001	51.685	5.03e-53		AT3G50150	36.932	1.76e-36		sp|Q9SD53|Y3720_ARATH	32.597	1.27e-23	UPF0481 protein At3g47200 OS=Arabidopsis thaliana GN=At3g47200 PE=2 SV=1		C:GO:0016021		33.2	48.8	54.7	34	0
	g270.t1	LOC_Os09g20284	52.525	7.32e-26		ORGLA01G0235300	56.41	3.91e-09		Bradi3g25580.1|PACid:21831766	59.77	9.85e-27		Sb05g022570.1|PACid:1970722	57.432	2.15e-100		Zm00001d024281_P001	57.647	1.6e-25		AT5G13700	43.373	7.78e-16		sp|O64411|PAO_MAIZE	57.647	5.03e-25	Polyamine oxidase OS=Zea mays GN=PAO PE=1 SV=1		C:GO:0005694; F:GO:0005488		34.5	46.1	59.4	45.3	0
	g271.t1																														C:GO:0005739; C:GO:0016021; F:GO:0008168; P:GO:0032259		21.6	28.4	40.3	31.9	1
	g272.t1	LOC_Os08g10330	63.235	2.39e-24		ORGLA08G0051700	61.765	4.47e-24		Bradi5g21857.1|PACid:21826002	47.059	5.36e-17		Sb10g005980.1|PACid:1982883	50	3.74e-11		Zm00001d024291_P002	55.714	1.7e-20		AT1G56140	39.13	5.97e-17		sp|C0LGH3|Y5614_ARATH	39.13	1.07e-15	Probable LRR receptor-like serine/threonine-protein kinase At1g56140 OS=Arabidopsis thaliana GN=At1g56140 PE=2 SV=2		C:GO:0005739		34.6	50.9	2.7	41.5	17.9
	g273.t1	LOC_Os03g41438	48.421	1.15e-13		ORGLA03G0240000	48.421	4.69e-14		Bradi5g02250.1|PACid:21825987	68.293	9.4e-10		Sb10g005980.1|PACid:1982883	69.848	0		Zm00001d040333_P001	60.976	1.04e-06		AT1G47710	31.868	2.54e-07		sp|Q10GX0|SPZXB_ORYSJ	48.421	7.73e-13	Serpin-ZXB OS=Oryza sativa subsp. japonica GN=Os03g0610800 PE=2 SV=1				26.6	36.5	0	20.9	0
	g274.t1	LOC_Os11g12520	34.783	2.35e-43		ORGLA11G0066600	32.323	1.72e-38		Bradi4g15390.1|PACid:21810798	53.767	6.4e-83		Sb10g004810.1|PACid:1982741	34.161	2.38e-20		Zm00001d013737_P001	32.759	5.57e-37		AT1G47710	32.302	8.8e-41		sp|P06293|SPZ4_HORVU	33.333	6.44e-43	Serpin-Z4 OS=Hordeum vulgare GN=PAZ1 PE=1 SV=2		C:GO:0016021		20.6	31.2	2	28.4	1
	g275.t1	LOC_Os02g54640	42.188	1.2e-06		ORGLA02G0305700	42.647	5.23e-08		Bradi1g46940.1|PACid:21817419	55.556	1.6e-14		Sb04g001470.1|PACid:1965028	59.813	1.11e-107		Zm00001d005782_P001	33.696	7.3e-07											F:GO:0005524; F:GO:0004674; P:GO:0006468		31.6	34.7	0	40.4	3.9
	g276.t1																																31	46.2	7.1	38.9	7.1
	g277.t1	LOC_Os02g54640	55.033	0		ORGLA02G0305700	54.771	0		Bradi2g41790.1|PACid:21806630	54.43	0		Sb04g001470.1|PACid:1965028	34.066	7.46e-33		Zm00001d018332_P001	53.368	0		AT2G29110	40.26	1.98e-177		sp|Q9C5V5|GLR28_ARATH	40.26	3.54e-176	Glutamate receptor 2.8 OS=Arabidopsis thaliana GN=GLR2.8 PE=2 SV=2				35	44.9	1	40.6	1
	g278.t1																																39.4	50.5	60.4	7.3	1
	g279.t1																														C:GO:0009536		29.1	36.8	47.1	17	1
	g280.t1																														C:GO:0005576		43.3	44.6	61.4	45.6	43.6
	g281.t1	LOC_Os06g49170	54.545	1.48e-45		ORGLA06G0224000	53.073	9.99e-46		Bradi3g49170.1|PACid:21831923	51.852	1.15e-16		Sb04g001470.1|PACid:1965028	35.135	2.43e-29		Zm00001d045190_P001	46.835	3.98e-14											F:GO:0005524; C:GO:0016021; F:GO:0004672; P:GO:0006468		31	40.2	56.3	3	14.6
	g282.t1	LOC_Os01g05980	70.707	3.54e-135		ORGLA01G0030000	71.284	2.33e-137		Bradi2g00500.1|PACid:21803836	55.521	2.35e-99		Sb04g001470.1|PACid:1965028	32.624	1.79e-27		Zm00001d054012_P001	58.917	4.06e-95		AT3G47570	39.527	7.14e-58		sp|C0LGP4|Y3475_ARATH	39.527	1.28e-56	Probable LRR receptor-like serine/threonine-protein kinase At3g47570 OS=Arabidopsis thaliana GN=At3g47570 PE=2 SV=1				22.4	41.9	46.2	19.4	1
	g283.t1																																33.7	40.4	51.4	0	16.9
	g284.t1	LOC_Os10g31170	60.714	1.94e-48		ORGLA08G0106000	42.857	2.16e-24		Bradi3g22070.1|PACid:21828869	43.75	7.01e-21		Sb04g030640.2|PACid:1967832	68.807	1.49e-49		Zm00001d049330_P001	45.255	6.11e-28		AT3G50170	28.261	2.16e-11							F:GO:0008270; P:GO:0006508; F:GO:0004176		22.1	40.9	43	31.1	45.9
	g285.t1																																45.1	54.3	58.6	42	1
	g286.t1	LOC_Os03g33690	38.028	1.85e-08																													44.8	52.4	69	46.6	1.1
	g287.t1																														F:GO:0008270; P:GO:0006508; F:GO:0004176		36.2	43.2	65.9	41.6	0
	g288.t1	LOC_Os11g12280	38.857	6.29e-26		ORGLA07G0048200	57.353	6.97e-17																							P:GO:0007062; C:GO:0030915; P:GO:0000724; P:GO:0071139		35.3	49.5	56.7	31.5	0
	g289.t1	LOC_Os01g73640	40.625	1.04e-27																											C:GO:0005634; F:GO:0003677; P:GO:0006351; P:GO:0006355		44.8	59.3	72.6	15.8	49.5
	g290.t1																														F:GO:0005525; P:GO:0007264; C:GO:0005622		28.9	47.8	53.6	25	0
	g291.t1	LOC_Os12g24800	80.374	2.04e-56		ORGLA12G0098500	80.374	7.99e-57		Bradi3g52680.1|PACid:21827100	73.394	5.76e-53		Sb06g032900.1|PACid:1974391	71.014	3.99e-25		Zm00001d051556_P001	71.56	1.39e-50		AT4G19170	55.963	1.64e-35		sp|Q5MBR6|NCED2_ORYSJ	80.374	1.35e-55	9-cis-epoxycarotenoid dioxygenase NCED2, chloroplastic OS=Oryza sativa subsp. japonica GN=NCED2 PE=2 SV=1				23.9	26.8	43.4	24.2	26.8
	g292.t1																																20	31.2	36.9	24.6	32.4
	g293.t1	LOC_Os04g58070	81.818	9.8e-22		ORGLA04G0259300	81.818	5.2e-22		Bradi5g26130.1|PACid:21824219	67.925	3.67e-13		Sb02g002310.1|PACid:1955529	39.059	7.19e-154		Zm00001d001835_P001	71.014	8.55e-25		AT3G20015	52.542	1.05e-12		sp|Q9LHE3|ASPG2_ARATH	52.542	1.89e-11	Protein ASPARTIC PROTEASE IN GUARD CELL 2 OS=Arabidopsis thaliana GN=ASPG2 PE=2 SV=1		F:GO:0031625; P:GO:0006511		27.8	36.1	44.3	26	38.2
	g294.t1	LOC_Os01g24240	36.598	5.82e-128		ORGLA01G0129800	32.005	8.53e-90		Bradi1g57770.1|PACid:21816884	35.352	1.67e-83		Sb05g022320.1|PACid:1970692	43.529	4.57e-34		Zm00001d007844_P001	34.541	1.03e-111		AT5G45480	25	4.48e-09									35.5	52.7	64.9	45.2	33.8
	g295.t1																														F:GO:0005506; C:GO:0016020; P:GO:0044550; F:GO:0016709; P:GO:0055114; F:GO:0020037		17	27.9	35	8.7	2.6
	g296.t1																														F:GO:0008270; P:GO:0006355		16.3	18.1	25.1	19.6	1
	g297.t1																														F:GO:0005524; F:GO:0004672; P:GO:0006468		36.4	49.5	55.4	60.8	1
	g298.t1	LOC_Os12g10830	69.291	7.35e-44																											F:GO:0005524; C:GO:0016021; F:GO:0004672; P:GO:0006468		34	50.3	57.3	16.2	39.7
	g299.t1																																28	32.8	44.2	35.6	27.2
	g300.t1																														F:GO:0005524; C:GO:0016021; F:GO:0004674; P:GO:0006468		24.7	36.2	47.5	28.6	1
	g301.t1	LOC_Os11g28530	73.034	2.45e-66		ORGLA11G0113600	97.093	1.3e-114		Bradi5g21387.1|PACid:21824337	43.023	3.75e-34		Sb10g012050.1|PACid:1983580	48.701	8.86e-127		Zm00001d032858_P001	47.977	3.38e-40		AT1G79460	35.465	7.35e-27		sp|Q1AHB2|KSL11_ORYSI	100	1.23e-118	Stemod-13(17)-ene synthase OS=Oryza sativa subsp. indica GN=KSL11 PE=2 SV=1		F:GO:0005516; P:GO:0006950		21.6	37	29.5	20.6	28.1
	g302.t1	LOC_Os11g35490	54.783	2.02e-144		ORGLA11G0144900	54.312	5.37e-136		Bradi3g18390.1|PACid:21831734	48.008	3.13e-128		Sb10g012050.1|PACid:1983580	26.667	5.53e-14		Zm00001d007485_P001	51.316	2.26e-133		AT2G34930	34.783	8.81e-58		sp|G9LZD7|XIAO_ORYSJ	29.084	1.15e-30	Probable inactive leucine-rich repeat receptor kinase XIAO OS=Oryza sativa subsp. japonica GN=XIAO PE=2 SV=1		C:GO:0005773		34.8	52.3	1	3.9	0
	g303.t1	LOC_Os11g46950	58.652	0		ORGLA11G0186100	57.815	0		Bradi5g03577.1|PACid:21824990	37.481	7.4e-130		Sb05g027090.1|PACid:1971314	40.476	3.9e-112		Zm00001d048631_P001	35.469	3.51e-118		AT1G21240	31.14	7e-68		sp|Q9LMN8|WAK3_ARATH	31.14	1.25e-66	Wall-associated receptor kinase 3 OS=Arabidopsis thaliana GN=WAK3 PE=2 SV=2		C:GO:0016021		30.1	39.4	44.1	16.5	4
	g304.t1																														C:GO:0016021; P:GO:0071555; C:GO:0005886		13.6	11.3	15.6	15.8	8.1
	g305.t1	LOC_Os11g45190	61.57	6.53e-79		ORGLA11G0178200	63.793	9.68e-87		Bradi4g10060.1|PACid:21811718	58.079	3.32e-79		Sb05g026480.1|PACid:1971219	56.652	9.87e-78		Zm00001d014876_P049	37.563	9.92e-24		AT3G14460	30.769	2.04e-07		sp|Q9LRR5|DRL21_ARATH	30.769	3.65e-06	Putative disease resistance protein At3g14460 OS=Arabidopsis thaliana GN=At3g14460 PE=3 SV=1		C:GO:0016020		25.3	34.4	42.2	29	0
	g306.t1	LOC_Os08g41620	86.275	1.85e-23		ORGLA08G0233000	88.235	6.28e-24																							C:GO:0016021		30	42.4	57.6	39.5	42.5
	g307.t1	LOC_Os01g36090	67.114	1.54e-57		ORGLA01G0153800	68.456	1.23e-60		Bradi2g40570.1|PACid:21807501	66.216	1.05e-60		Sb03g024040.1|PACid:1962039	65.541	2.76e-58		Zm00001d044548_P001	64.189	3.84e-55		AT3G04880	41.722	1.19e-31		sp|Q05212|DR102_ARATH	41.722	2.14e-30	DNA damage-repair/toleration protein DRT102 OS=Arabidopsis thaliana GN=DRT102 PE=1 SV=2		C:GO:0016020; C:GO:0016021		14.8	20.7	27.4	16.2	6.7
	g308.t1	LOC_Os09g30412	64.615	1.64e-170		ORGLA08G0171400	65.128	3.42e-162		Bradi3g39590.1|PACid:21832638	62.821	1.9e-161		Sb06g000660.1|PACid:1971497	62.755	5.47e-166		Zm00001d020898_P005	65.128	4.14e-164		AT5G52640	64.796	1.38e-163		sp|O57521|HS90B_DANRE	93.333	0	Heat shock protein HSP 90-beta OS=Danio rerio GN=hsp90ab1 PE=1 SV=2		F:GO:0003676		20.8	31.4	25.5	22.5	25.1
	g309.t1																														F:GO:0043531		30.4	45.4	59.9	40.1	46.8
	g310.t1																																29	47.7	0	20	36.1
	g311.t1																																32.8	39.1	49.4	26.2	40.9
	g312.t1	LOC_Os03g62440	60.504	5.02e-32		ORGLA03G0372600	58.475	2.34e-34																							C:GO:0005634; F:GO:0003677; F:GO:0003700; P:GO:0006351; P:GO:0006355		40.1	55.2	59.6	33.5	38.4
	g313.t1																														C:GO:0016021		20.4	25.3	28.1	22.5	25.2
	g314.t1																																24	39.9	48.1	26.1	40.1
	g315.t1	LOC_Os11g36020	64.828	1.68e-112		ORGLA11G0144900	64.483	3.75e-113		Bradi3g18390.1|PACid:21831734	51.613	5.84e-77		Sb10g012050.1|PACid:1983580	55.639	1.45e-83		Zm00001d007485_P001	54.754	3.59e-84		AT2G34930	36.101	2.92e-30		sp|Q00874|DR100_ARATH	28.682	3e-15	DNA damage-repair/toleration protein DRT100 OS=Arabidopsis thaliana GN=DRT100 PE=2 SV=2				32.4	47.4	7.6	1	6.4
	g316.t1																																35.9	48.1	1	2.8	4.3
	g317.t1	LOC_Os10g31250	43.758	9.63e-175		ORGLA10G0104300	40.289	1.55e-151		Bradi2g14550.2|PACid:21809308	34.474	8.46e-120		Sb01g049735.1|PACid:1955122	41.218	4.29e-105		Zm00001d007625_P001	23.893	2.36e-34		AT4G19090	29.885	3.69e-06							C:GO:0005634; F:GO:0003677; F:GO:0003700; P:GO:0006351; P:GO:0006355; F:GO:0046983		33.7	43.4	52.8	25.3	0
	g318.t1	LOC_Os11g14570	56.111	2.88e-59		ORGLA11G0075000	56.111	9.26e-59		Bradi4g20867.1|PACid:21813811	59.218	2.91e-63		Sb05g023246.1|PACid:1970810	44.262	1.17e-21		Zm00001d000158_P001	52.778	4.48e-53		AT1G03670	33.758	1.6e-14		sp|Q9C7A2|ITN1_ARATH	33.557	1.86e-08	Ankyrin repeat-containing protein ITN1 OS=Arabidopsis thaliana GN=ITN1 PE=1 SV=1		F:GO:0005525; P:GO:0007264; C:GO:0005622		41.6	58.4	128.3	34.7	92.4
	g319.t1	LOC_Os12g22810	42.558	2.52e-123		ORGLA04G0028500	44.009	1.38e-113		Bradi1g62467.1|PACid:21821406	33.913	7.77e-66		Sb04g034630.1|PACid:1968307	82.927	7.86e-16		Zm00001d046775_P001	26.378	3.19e-16		AT1G40087	26.984	5.3e-15							C:GO:0016021		33.7	54.2	64.3	17.4	239.7
	g320.t1	LOC_Os11g27020	41.751	2.65e-57		ORGLA11G0159300	39.496	4.73e-36		Bradi4g14570.1|PACid:21810648	30.743	2.75e-32		Sb08g003800.1|PACid:1977573	51.351	3.01e-16		Zm00001d048926_P003	31.293	1.57e-27													39.9	55.5	0	25.1	0
	g321.t1	LOC_Os09g09220	68.421	7.34e-77		ORGLA09G0024100	67.251	1.09e-76		Bradi2g19297.1|PACid:21806137	57.059	5.6e-60		Sb08g002056.1|PACid:1977357	34.737	5.34e-52		Zm00001d038485_P001	36.257	2.73e-25		AT4G29990	41.026	2.96e-32		sp|O65924|Y2921_ARATH	36.471	2.17e-28	Putative leucine-rich repeat receptor-like protein kinase At2g19210 OS=Arabidopsis thaliana GN=At2g19210 PE=3 SV=1		C:GO:0016021		33.7	48.7	51.4	23.7	42.5
	g322.t1																														C:GO:0016021		29.5	34.5	0	0	0
	g323.t1	LOC_Os11g39750	60.541	1.46e-37		ORGLA11G0219700	61.667	6.02e-38		Bradi3g57530.1|PACid:21831549	90.244	3.74e-18		Sb08g020035.1|PACid:1978875	57.432	1.57e-44		Zm00001d018229_P001	75.61	3.63e-13													29.8	36.5	49.1	34.7	31.1
	g324.t1	LOC_Os10g31250	57.364	1.42e-36		ORGLA10G0104300	54.264	9.83e-33		Bradi5g01000.1|PACid:21824373	48.571	7.9e-16		Sb05g020490.1|PACid:1970477	52.096	7.09e-51		Zm00001d009265_P001	46.512	1.47e-15		AT5G45480	28.571	6.05e-08							P:GO:0045214; C:GO:0005861; P:GO:0006942		36	50.5	62.4	38.1	1.2
	g325.t1	LOC_Os11g39680	51.282	6.02e-06		ORGLA11G0219800	51.282	2.83e-06		Bradi2g47470.1|PACid:21806141	40.385	6.29e-06		Sb03g037110.1|PACid:1963596	28.674	1.08e-29																	28.8	40.7	0	23.4	41.8
	g326.t1	LOC_Os11g37759	56.948	1.35e-126		ORGLA11G0154800	52.661	2.52e-108		Bradi4g09587.3|PACid:21810371	39.831	5.52e-54		Sb05g000365.1|PACid:1968819	66.667	3.28e-10		Zm00001d004771_P003	36.979	1.71e-52		AT1G58410	27.667	1.36e-08		sp|Q9C646|RX24L_ARATH	27.667	2.44e-07	Probable disease resistance protein RXW24L OS=Arabidopsis thaliana GN=RXW24L PE=2 SV=1				28.2	42.3	39.8	26.5	22.1
	g327.t1																														F:GO:0030247		39.8	55	54	37	0
	g328.t1																														C:GO:0016021		26.2	33.8	44.9	21.2	34.2
	g329.t1																														C:GO:0005634; F:GO:0003677; F:GO:0003700; P:GO:0006351; P:GO:0006355		39.8	45.3	60.7	43.9	56.7
	g330.t1																																37.4	48.1	50.9	16.5	37.7
	g331.t1																														F:GO:0004601; P:GO:0006979; F:GO:0046872; P:GO:0098869; P:GO:0055114; C:GO:0005576; F:GO:0020037; P:GO:0042744		31.6	46.9	53.8	40.9	49.3
	g332.t1	LOC_Os04g30280	68.027	2.93e-62		ORGLA04G0065600	65.306	3.59e-57		Bradi3g46300.1|PACid:21832546	46.795	4.97e-37		Sb10g024250.1|PACid:1984345	26.91	3.39e-12		Zm00001d003019_P004	51.678	5.47e-39		AT1G21270	32.174	6.59e-13		sp|Q9LMP1|WAK2_ARATH	32.174	1.18e-11	Wall-associated receptor kinase 2 OS=Arabidopsis thaliana GN=WAK2 PE=1 SV=1		C:GO:0016021		7.8	21.1	23.2	11.1	20.9
	g333.t1																														F:GO:0005506; F:GO:0016705; P:GO:0055114; F:GO:0004497; F:GO:0020037		47.7	53.2	63.1	44.5	56.2
	g334.t1	LOC_Os11g33942	75.439	2.84e-85		ORGLA11G0137200	75.439	2.42e-86		Bradi3g57350.1|PACid:21832880	57.059	2.57e-52		Sb01g027340.1|PACid:1952343	57.813	2.5e-16		Zm00001d052636_P001	52.174	5e-45		AT3G50130	40.244	8.46e-32		sp|Q9SD53|Y3720_ARATH	34.756	4.8e-17	UPF0481 protein At3g47200 OS=Arabidopsis thaliana GN=At3g47200 PE=2 SV=1		C:GO:0005634; F:GO:0003746; C:GO:0005737; P:GO:0006749; F:GO:0004364; P:GO:0006414		19.4	26.1	4.1	19	2
	g335.t1	LOC_Os05g25890	44.177	1.27e-52		ORGLA05G0100100	43.775	8.52e-52		Bradi1g58970.1|PACid:21823053	47.925	2.54e-67		Sb04g006150.1|PACid:1965627	57.537	0		Zm00001d044320_P001	40.59	1.99e-51		AT5G45540	24.399	4.22e-14									28.4	41.4	45.3	19.7	0
	g336.t1	LOC_Os11g01330	83.333	6e-16		ORGLA11G0004200	83.333	2.32e-16		Bradi4g26750.1|PACid:21809909	57.143	4.34e-08		Sb01g048100.1|PACid:1954929	60	5.84e-61										sp|Q2RBP2|D53_ORYSJ	83.333	4.02e-15	Protein DWARF 53 OS=Oryza sativa subsp. japonica GN=D53 PE=1 SV=1				32.6	47.2	60.1	41.3	1
	g337.t1	LOC_Os09g04339	30.82	1.42e-17		ORGLA09G0012200	30.82	5.18e-18		Bradi3g23350.1|PACid:21832991	25.97	5.22e-08		Sb08g007270.1|PACid:1977980	66.013	5.44e-70		Zm00001d046745_P001	31.731	2.27e-06													21.9	31.6	36.7	23.1	0
	g338.t1	LOC_Os10g03740	57.143	2.67e-19		ORGLA02G0062300	54.098	1.3e-15		Bradi3g17490.1|PACid:21827803	40	7.11e-14		Sb05g001700.1|PACid:1968998	41.053	3.22e-49		Zm00001d003606_P003	55.769	1.6e-14		AT1G78750	33.962	9.71e-09		sp|Q9ZV93|FDL10_ARATH	33.962	1.74e-07	F-box/FBD/LRR-repeat protein At1g78750 OS=Arabidopsis thaliana GN=At1g78750 PE=2 SV=1		C:GO:0016021		1	0	0	0	25.9
	g339.t1																																42.2	52.3	63.3	44.9	1.1
	g340.t1	LOC_Os02g09790	57.143	0		ORGLA02G0064300	57.373	0		Bradi5g03110.1|PACid:21824420	40.596	0		Sb05g026280.1|PACid:1971190	34.722	4.1e-14		Zm00001d052987_P001	41.17	0		AT3G07040	30.42	9.41e-105		sp|Q39214|RPM1_ARATH	30.42	1.69e-103	Disease resistance protein RPM1 OS=Arabidopsis thaliana GN=RPM1 PE=1 SV=1		C:GO:0016020; C:GO:0016021		38.9	52.8	59.6	46.4	43.6
	g341.t1																														F:GO:0004722; P:GO:0006470		34.2	47.7	51.1	43.2	44.3
	g342.t1	LOC_Os11g34624	67.797	1.14e-66		ORGLA11G0140100	68.927	1.02e-70		Bradi1g76177.1|PACid:21815622	58.101	3.17e-62		Sb08g019125.1|PACid:1978749	46.296	7.22e-13		Zm00001d027533_P001	61.272	4.02e-58		AT2G17120	37.433	4.93e-33		sp|Q8H8C7|CEBIP_ORYSJ	60.588	1.77e-61	Chitin elicitor-binding protein OS=Oryza sativa subsp. japonica GN=CEBIP PE=1 SV=1				19.7	29.4	0	0	1
	g343.t1	LOC_Os12g12580	73.856	1.39e-81		ORGLA12G0072800	73.203	1.17e-80		Bradi4g39980.1|PACid:21813242	66.667	1.38e-70		Sb08g002056.1|PACid:1977357	33.962	1.07e-32		Zm00001d023990_P001	67.974	8.26e-73		AT5G37980	58.17	4.59e-61		sp|Q9SLN8|DBR_TOBAC	60.784	1.94e-60	2-alkenal reductase (NADP(+)-dependent) OS=Nicotiana tabacum GN=DBR PE=1 SV=1		C:GO:0005739		35.3	52.9	57.2	16.5	34.9
	g344.t1	LOC_Os10g02670	74.265	7.86e-67		ORGLA10G0006800	80.233	5.9e-37		Bradi2g10600.1|PACid:21805283	46.853	8.43e-72		Sb08g019160.1|PACid:1978754	50	1.86e-27																	32	47.2	57.3	37.2	40.2
	g345.t1	LOC_Os11g44850	54.268	1.44e-75		ORGLA11G0179600	55.172	2.71e-83		Bradi4g10290.1|PACid:21810655	34.507	3.63e-13		Sb08g005400.1|PACid:1977788	61.31	1.76e-58		Zm00001d048680_P002	33.562	4.55e-09		AT4G35920	33.333	4.01e-08		sp|B6SJQ0|CNR13_MAIZE	35.043	8.2e-08	Cell number regulator 13 OS=Zea mays GN=CNR13 PE=2 SV=1		F:GO:0003735; C:GO:0022625; P:GO:0000027; P:GO:0031017; P:GO:0006412		23.5	31.2	39.8	27	2
	g346.t1	LOC_Os04g34570	44	6.19e-06		ORGLA04G0276000	45.833	1.96e-06		Bradi5g12590.1|PACid:21824884	43.636	7.38e-07		Sb08g005400.1|PACid:1977788	38.182	2.13e-12		Zm00001d045007_P001	42.623	3.72e-12											F:GO:0003735; C:GO:0022625; P:GO:0006412		33.8	53.1	55.5	1	1
	g347.t1	LOC_Os11g37870	48.361	3.2e-67		ORGLA11G0154800	49.18	6.03e-69		Bradi4g09587.3|PACid:21810371	37.097	8.68e-30		Sb08g005400.1|PACid:1977788	36.735	2.29e-11		Zm00001d023267_P001	32.549	1.01e-22											F:GO:0051015; F:GO:0008307; P:GO:0061515; P:GO:0007015; C:GO:0005862; C:GO:0005884; P:GO:0060048		33.3	53.3	52.2	27.3	41.6
	g348.t1	LOC_Os04g53080	84.746	7.54e-68		ORGLA01G0025600	41.026	7.64e-11		Bradi5g20006.1|PACid:21825243	45.872	8.77e-27		Sb08g005400.1|PACid:1977788	37.383	3.29e-10																	0	0	0	35.1	1.6
	g349.t1	LOC_Os10g13970	62.245	8.19e-67		ORGLA11G0223600	61.413	1.13e-65		Bradi5g22620.1|PACid:21826435	55.838	1.21e-61		Sb08g005400.1|PACid:1977788	41.818	7.74e-10		Zm00001d023548_P001	60.513	7.06e-70		AT5G20480	42.073	1.55e-31		sp|C0LGT6|EFR_ARATH	42.073	2.78e-30	LRR receptor-like serine/threonine-protein kinase EFR OS=Arabidopsis thaliana GN=EFR PE=1 SV=1		P:GO:0006508; F:GO:0004185		36.9	52.3	62	17.9	1
	g350.t1																														F:GO:0016747		14.6	29.1	31.2	8.6	24.1
	g351.t1	LOC_Os01g55280	100	1.37e-27		ORGLA01G0256000	91.429	2.01e-102		Bradi2g50317.1|PACid:21806000	74.157	5.62e-59		Sb08g020035.1|PACid:1978875	56.944	3.58e-109		Zm00001d043406_P001	68	1.89e-55		AT1G17140	38.286	4.47e-22		sp|Q8LE98|ICR1_ARATH	38.286	8.02e-21	Interactor of constitutive active ROPs 1 OS=Arabidopsis thaliana GN=ICR1 PE=1 SV=1				27	39.9	43.5	32.1	44
	g352.t1	LOC_Os07g35790	75.843	3.69e-78		ORGLA07G0141000	76.404	3.92e-79		Bradi1g25657.1|PACid:21821584	32.377	2.4e-26		Sb10g002200.2|PACid:1982403	27.365	6.55e-19		Zm00001d021698_P001	43.825	1.34e-45		AT4G05200	28.514	4.91e-13		sp|Q0D5R2|CRK10_ORYSJ	29.224	3.76e-17	Cysteine-rich receptor-like protein kinase 10 OS=Oryza sativa subsp. japonica GN=CRK10 PE=2 SV=1				29.1	41.4	53.3	37.6	3.8
	g353.t1	LOC_Os09g09220	77.333	7.43e-31		ORGLA09G0024100	85.333	1.64e-38		Bradi2g19297.2|PACid:21806136	57.333	5.21e-19		Sb01g040500.1|PACid:1954005	67.876	3.15e-88		Zm00001d038485_P001	51.667	1.23e-10		AT1G51870	35.526	3.07e-09							F:GO:0043531		29.9	38.8	57.2	26.2	5.9
	g354.t1	LOC_Os12g22810	37.548	2.95e-36		ORGLA04G0028500	41.969	1.18e-32		Bradi1g62467.1|PACid:21821406	36.152	1.04e-40		Sb01g040500.1|PACid:1954005	61.212	3.6e-72		Zm00001d035230_P001	45.333	6.64e-12											F:GO:0005524		40.8	55.5	65.5	27.5	1
	g355.t1	LOC_Os09g09220	95.238	4.35e-35		ORGLA09G0024100	100	1.19e-38		Bradi2g38947.1|PACid:21805022	58.333	1.5e-19		Sb05g025880.1|PACid:1971134	45.455	3.45e-11		Zm00001d038485_P001	42.466	6.47e-11		AT1G51830	36.364	1.64e-09		sp|C0LGG3|Y5182_ARATH	31.818	1.26e-06	Probable LRR receptor-like serine/threonine-protein kinase At1g51820 OS=Arabidopsis thaliana GN=At1g51820 PE=2 SV=1		F:GO:0005525; P:GO:0043009; F:GO:0003746; F:GO:0003924; P:GO:0071466; P:GO:0006414; C:GO:0005622		12.4	25.9	30.6	12.8	1.5
	g356.t1	LOC_Os04g30340	65.161	3.07e-139		ORGLA04G0066900	60.197	7.62e-117		Bradi3g49160.1|PACid:21828199	43.86	5.22e-69		Sb02g034930.1|PACid:1958856	52.5	2.79e-11		Zm00001d003019_P004	47.405	1.94e-86		AT1G21270	33.225	6.9e-41		sp|Q9LMP1|WAK2_ARATH	33.225	1.24e-39	Wall-associated receptor kinase 2 OS=Arabidopsis thaliana GN=WAK2 PE=1 SV=1		P:GO:0006508; F:GO:0004252		23.4	31.4	27.6	21.8	26.3
	g357.t1	LOC_Os11g45990	29.703	9.12e-21		ORGLA06G0159700	29.236	1.94e-20		Bradi3g35660.1|PACid:21833791	24.818	4.31e-06		Sb07g004860.1|PACid:1975182	48.571	3.79e-79		Zm00001d035434_P002	33.787	2.41e-47											C:GO:0005739; C:GO:0016021		38.6	48	61.2	16.7	1.3
	g358.t1																														C:GO:0009536		0	0	0	0	0
	g359.t1																														P:GO:0052696; F:GO:0080043; C:GO:0043231; F:GO:0080044; P:GO:0009813		30.2	33.4	52.4	25.9	3.6
	g360.t1	LOC_Os06g38120	33.949	1.55e-46		ORGLA06G0160200	33.949	1.96e-48																									32.1	48.4	64.3	32.7	1.1
	g361.t1	LOC_Os04g48200	71.348	8.02e-92		ORGLA12G0193800	68.349	8.93e-101		Bradi5g03890.1|PACid:21824687	45.313	2.39e-114		Sb03g006736.1|PACid:1960827	71.795	6.55e-34		Zm00001d033470_P001	38.217	8.24e-69		AT1G12740	53.416	4.32e-58		sp|Q7XU38|C87A3_ORYSJ	51.053	3.69e-62	Cytochrome P450 87A3 OS=Oryza sativa subsp. japonica GN=CYP87A3 PE=2 SV=3		P:GO:0009086; F:GO:0008270; P:GO:0055123; C:GO:0005829; F:GO:0047150; P:GO:0006579; F:GO:0008898; P:GO:0003323; P:GO:0032259		35.1	48.2	0	35.9	5.5
	g362.t1																														F:GO:0043531		21.6	27	31.9	23.9	0
	g363.t1	LOC_Os11g43480	44.611	0		ORGLA11G0174600	44.747	0		Bradi1g78800.1|PACid:21820587	39.223	1.56e-138		Sb07g019160.1|PACid:1975854	30.198	5.44e-11		Zm00001d024055_P001	32.731	1.65e-53											F:GO:0005524; P:GO:0016310; F:GO:0016301		35.4	42.6	58.6	23.8	1
	g364.t1	LOC_Os04g56930	63.768	5.38e-07																											C:GO:0005739		32.2	48.5	66.6	25.9	50.4
	g365.t1	LOC_Os07g33730	52.941	9.99e-20		ORGLA07G0136600	52.941	3.52e-20																							F:GO:0005524; P:GO:0040036; P:GO:0031101; P:GO:0048260; P:GO:1902946		36	56	63.9	47.4	1
	g366.t1																														F:GO:0005524; F:GO:0004672; P:GO:0006468		38.4	45.3	59.5	42.1	3.4
	g367.t1																														F:GO:0008374; P:GO:0006629		33.5	38.9	59.5	44.5	0
	g368.t1	LOC_Os08g07920	49.481	7.61e-81		ORGLA12G0077400	51.515	1.47e-70		Bradi4g02825.1|PACid:21813807	43.902	1.87e-67		Sb06g016590.1|PACid:1972406	63.218	5.5e-31		Zm00001d052483_P001	47.222	2.32e-67		AT1G53350	28.159	3.03e-17		sp|P0C8S1|RP8L2_ARATH	28.159	5.66e-16	Probable disease resistance RPP8-like protein 2 OS=Arabidopsis thaliana GN=RPP8L2 PE=3 SV=1				29.2	46.6	1	26.4	0
	g369.t1	LOC_Os01g04490	53.247	5.34e-23		ORGLA01G0020900	42.169	1.58e-12		Bradi2g02430.1|PACid:21807566	53.684	2.21e-25		Sb07g021550.1|PACid:1976149	44.856	1.84e-46		Zm00001d039922_P001	74.359	2.52e-39		AT1G18390	34.091	3e-06									17.8	33.5	0	32.7	34.7
	g370.t1	LOC_Os12g10220	75.248	2.46e-42																											F:GO:0005524		35.4	45.8	63.7	12.2	47.9
	g371.t1	LOC_Os05g04020	38.621	9.7e-20		ORGLA05G0021100	74.419	3.58e-15																							C:GO:0045261; F:GO:0005524; P:GO:0015991; F:GO:0046961; P:GO:0015986; F:GO:0046933		27.3	41.4	41.5	33.7	1.5
	g372.t1	LOC_Os05g04020	47.111	7.38e-51		ORGLA05G0020900	48.187	1.19e-46		Bradi5g15040.1|PACid:21824735	29.268	4.16e-11		Sb08g003800.1|PACid:1977573	27.622	8.99e-82		Zm00001d049330_P001	29.268	2.3e-10		AT3G50150	29.323	1.94e-13							F:GO:0003677		24.3	34.6	39.7	27.7	0
	g373.t1	LOC_Os08g01670	58.333	8.85e-27		ORGLA12G0081700	55.952	4.81e-23		Bradi5g27675.1|PACid:21826026	43.114	5.37e-30		Sb09g003480.1|PACid:1979733	51.974	8.52e-39		Zm00001d003709_P001	43.713	1.48e-34		AT5G64620	42.353	9.21e-16		sp|Q0J8J8|PMI28_ORYSJ	58.333	5.8e-26	Pectinesterase inhibitor 28 OS=Oryza sativa subsp. japonica GN=PMEI28 PE=2 SV=1		C:GO:0045261; F:GO:0005524; P:GO:0015991; P:GO:0015986; F:GO:0046933		19.6	30.7	39.6	32.9	36.5
	g374.t1																														P:GO:0051258; P:GO:0072378; P:GO:0007165; F:GO:0005102; F:GO:0030674; P:GO:0030168; C:GO:0005577		40.9	53.8	66.4	46.1	53.9
	g375.t1																																35.9	56.5	58.2	39	0
	g376.t1																														F:GO:0043531		35	48.7	57.8	28	0
	g377.t1	LOC_Os10g02250	53.462	1.8e-71		ORGLA10G0005300	50.752	3.48e-71		Bradi5g01462.1|PACid:21826372	43.2	9.86e-47		Sb09g003480.1|PACid:1979733	53.153	3.63e-26		Zm00001d035479_P001	43.852	2.71e-44		AT1G21210	29.73	3.49e-18		sp|Q9LMN6|WAK4_ARATH	29.73	6.26e-17	Wall-associated receptor kinase 4 OS=Arabidopsis thaliana GN=WAK4 PE=2 SV=1				34.4	47.9	51.2	39.4	1
	g378.t1	LOC_Os10g31250	40.639	0		ORGLA10G0104300	38.2	1.48e-105		Bradi2g14550.2|PACid:21809308	33.106	4.57e-103		Sb09g003480.1|PACid:1979733	40.984	1.46e-15		Zm00001d009265_P001	23.86	2.14e-30											P:GO:0006508; F:GO:0008233; C:GO:0009536		32.1	43.4	53.2	25.9	1
	g379.t1	LOC_Os11g44580	65.248	1.04e-52		ORGLA11G0178400	65.248	4.32e-53		Bradi4g09957.1|PACid:21814203	62.42	1e-54		Sb06g003100.1|PACid:1971792	59.574	9.12e-104		Zm00001d048665_P001	48.951	1.01e-22		AT3G14470	35	8.39e-15		sp|Q7XA40|RGA3_SOLBU	34.641	4.12e-16	Putative disease resistance protein RGA3 OS=Solanum bulbocastanum GN=RGA3 PE=2 SV=2		F:GO:0016758; P:GO:0008152		32.5	49	56.6	62.9	35.5
	g380.t1	LOC_Os08g15020	71.333	7.21e-73		ORGLA08G0066000	71.333	2.22e-73		Bradi5g03882.1|PACid:21823840	53.495	1.42e-100		Sb10g010990.1|PACid:1983511	56.25	1.13e-17		Zm00001d004126_P001	58.47	4.94e-112		AT5G57620	86.555	2.29e-75		sp|Q9FKL2|MYB36_ARATH	86.555	4.1e-74	Transcription factor MYB36 OS=Arabidopsis thaliana GN=MYB36 PE=1 SV=1		C:GO:0016020; C:GO:0016021		39	48.7	60.4	45.7	47
	g381.t1	LOC_Os01g05460	42.857	2.13e-08		ORGLA01G0026100	42.857	6.66e-09																							F:GO:0016757		37.5	46.8	56.7	36.1	1
	g382.t1	LOC_Os03g46110	56.311	9.1e-25		ORGLA03G0263500	56.311	4.33e-25		Bradi1g13030.1|PACid:21816261	61.905	3.33e-24		Sb08g003810.1|PACid:1977574	30.171	1.25e-64		Zm00001d003600_P001	55.435	1.68e-22											C:GO:0016020; C:GO:0016021		25.4	34.5	45.8	29.6	44.3
	g383.t1	LOC_Os11g37620	42.593	7.61e-24																											F:GO:0015068; P:GO:0006601; C:GO:0005743		36.7	61.1	0	24.1	0
	g384.t1	LOC_Os05g38560	71.212	4.26e-25		ORGLA01G0029600	72.727	3.24e-26		Bradi2g54540.1|PACid:21804698	72.727	1.51e-25		Sb08g000420.1|PACid:1977140	44.636	7.11e-120		Zm00001d047788_P006	69.697	5.87e-25		AT3G09480	100	1.99e-25		sp|Q43216|H2B5_WHEAT	72.727	2.64e-24	Histone H2B.5 OS=Triticum aestivum PE=1 SV=3				16.6	29.3	21.7	11.1	1
	g385.t1									Bradi3g21597.1|PACid:21831451	61.29	2.13e-06		Sb10g022750.1|PACid:1984153	69.298	3.48e-53		Zm00001d030163_P001	53.774	3.25e-20		AT4G19120	41.237	3.09e-16		sp|Q94II3|PMTL_ARATH	41.237	5.54e-15	Probable methyltransferase PMT21 OS=Arabidopsis thaliana GN=ERD3 PE=2 SV=1		P:GO:0055072; C:GO:0005615; P:GO:0009617; F:GO:0046872; P:GO:0006826; C:GO:0016021; P:GO:0042541; P:GO:0007596; C:GO:0005886; F:GO:0004896		41.2	55.2	73.8	46.5	48.3
	g386.t1																														C:GO:0016021		30.5	41.1	40.2	31.8	33.2
	g387.t1	LOC_Os05g36240	41.096	4.55e-10																											F:GO:0005524; F:GO:0004672; P:GO:0006468		41.1	54.7	63.8	112.4	5.7
	g388.t1	LOC_Os06g19530	58.209	4.68e-17		ORGLA06G0108900	56.716	7.89e-17		Bradi1g20797.1|PACid:21815059	50	4.8e-13		Sb04g032380.1|PACid:1968049	55.856	6.71e-146		Zm00001d045817_P001	34.375	2.5e-06											F:GO:0003677; F:GO:0043531		28.7	38.5	44.8	20.7	37.2
	g389.t1	LOC_Os10g31290	69.903	0		ORGLA11G0183300	32.665	6.72e-46		Bradi4g15430.1|PACid:21813020	44.072	1.36e-93		Sb04g032380.1|PACid:1968049	29.665	1.34e-17		Zm00001d012586_P001	32.558	3.29e-35		AT4G19090	25	4.41e-15									33.5	41.4	46.6	34.6	3.5
	g390.t1	LOC_Os06g05830	65.233	0		ORGLA06G0034200	65.054	0		Bradi4g10470.1|PACid:21812219	57.915	0		Sb01g033040.1|PACid:1953068	45.952	8.22e-77		Zm00001d044604_P001	43.495	7.47e-111		AT3G55950	42.776	9.17e-67		sp|Q9LY50|ACCR3_ARATH	42.776	1.64e-65	Putative serine/threonine-protein kinase-like protein CCR3 OS=Arabidopsis thaliana GN=CCR3 PE=2 SV=1		F:GO:0005506; F:GO:0016705; P:GO:0055114; F:GO:0004497; F:GO:0020037		27.5	31.7	41.7	25.9	1.4
	g391.t1																														F:GO:0003676; F:GO:0008270		20	35.8	42.7	12.3	1
	g392.t1	LOC_Os02g12480	69.841	7.76e-59		ORGLA01G0078400	55	2.06e-40		Bradi1g37337.1|PACid:21816489	66.379	2.03e-52		Sb01g032200.1|PACid:1952968	40	1.76e-20		Zm00001d053593_P001	57.823	1.08e-53													31	46.2	56.9	22.2	0
	g393.t1	LOC_Os11g39050	46.281	1.19e-24		ORGLA11G0162100	51.456	1.27e-25																									23.6	31.9	36.1	32.7	26.7
	g394.t1	LOC_Os11g36090	58.35	7.75e-175		ORGLA11G0145700	58.777	1.4e-167		Bradi4g16090.1|PACid:21812421	61.325	0		Sb02g035560.1|PACid:1958933	65.455	1.32e-44		Zm00001d048741_P106	43.379	9.82e-107		AT3G47570	41.703	2.65e-96		sp|Q1MX30|XA21_ORYSI	56.156	1.74e-128	Receptor kinase-like protein Xa21 OS=Oryza sativa subsp. indica GN=XA21 PE=1 SV=1		C:GO:0009536		36.4	45.7	1	40.5	0
	g395.t1									Bradi1g60290.1|PACid:21814886	52.607	1.74e-33		Sb10g027030.1|PACid:1984686	46.907	2.05e-41		Zm00001d029446_P001	45.952	2.14e-64		AT5G21280	97.619	7.29e-19									30.4	46.3	50.8	37.9	47.7
	g396.t1																														C:GO:0005739		37.6	53.4	75.3	38	57.9
	g397.t1	LOC_Os07g03610	74.38	8.7e-47		ORGLA07G0073100	59.406	2.52e-35		Bradi3g53630.1|PACid:21833061	43.75	1.21e-17		Sb02g022750.1|PACid:1957333	51.429	6.75e-13		Zm00001d018737_P001	38.4	1.33e-19		AT1G50060	39.831	1.36e-20		sp|Q05968|PR1_HORVU	44.231	1.06e-17	Pathogenesis-related protein 1 OS=Hordeum vulgare PE=2 SV=1				21.4	28.5	34.5	17.9	22.7
	g398.t1	LOC_Os07g35750	76.471	4.15e-49		ORGLA07G0140700	47.177	1.44e-68		Bradi1g25647.1|PACid:21822507	55.882	3.26e-32		Sb01g032050.1|PACid:1952951	75	1.45e-112		Zm00001d021689_P004	52.941	2.69e-32		AT4G11490	46.078	6.67e-28		sp|Q0D5R3|CRK6_ORYSJ	53.211	1.16e-31	Cysteine-rich receptor-like protein kinase 6 OS=Oryza sativa subsp. japonica GN=CRK6 PE=1 SV=1				31.1	40.7	53.9	38.6	3.1
	g399.t1	LOC_Os04g53620	43.58	1.59e-49		ORGLA05G0192000	41.786	4.78e-50		Bradi3g04730.2|PACid:21827720	43.58	2.31e-50		Sb01g032050.1|PACid:1952951	77.083	1.47e-73		Zm00001d053834_P005	43.58	4.04e-50		AT4G05050	43.58	2.36e-50		sp|P0CG60|UBB_PONPY	43.191	1.39e-50	Polyubiquitin-B OS=Pongo pygmaeus GN=UBB PE=3 SV=1				34.1	47.6	59.8	43.7	52.8
	g400.t1	LOC_Os09g39500	51.429	2.04e-12		ORGLA03G0092400	51.429	8.11e-13		Bradi3g15350.1|PACid:21832346	48.052	4.48e-13		Sb03g040220.1|PACid:1963946	71.143	1.86e-171		Zm00001d005334_P001	51.429	3.99e-12		AT3G52590	51.429	9.02e-13		sp|P62975|UBIQ_RABIT	51.429	7.17e-13	Ubiquitin OS=Oryctolagus cuniculus PE=1 SV=1				37.8	54.4	62.9	47.3	46.8
	g401.t1	LOC_Os07g32560	26.857	1.75e-06		ORGLA07G0129300	26.857	7.11e-07		Bradi1g16075.1|PACid:21820123	81.712	7.01e-148		Sb02g000750.1|PACid:1955320	35.802	5.91e-10		Zm00001d029571_P001	73.653	2.66e-80		AT1G18660.4	52.471	8.33e-86		sp|Q17RB8|LONF1_HUMAN	25.194	1.03e-15	LON peptidase N-terminal domain and RING finger protein 1 OS=Homo sapiens GN=LONRF1 PE=1 SV=2				39.1	55.4	62	44.7	50.1
	g402.t1																																32.3	49.6	10.2	44.3	0
	g403.t1	LOC_Os01g42660	82.353	1.57e-25		ORGLA01G0180300	82.353	3.25e-25		Bradi2g23640.1|PACid:21807108	49.231	4.37e-13		Sb02g000750.1|PACid:1955320	37.209	2.26e-09															F:GO:0016758; P:GO:0008152		22.2	31.2	42	27	31
	g404.t1									Bradi1g16075.1|PACid:21820123	81.538	1.7e-71		Sb02g000750.1|PACid:1955320	35.106	7.95e-09		Zm00001d029571_P001	77.083	2.66e-73		AT1G18660.4	41.667	1.14e-29							F:GO:0030247		42	52	65	49.9	53.4
	g405.t1	LOC_Os05g51790	92.763	1.81e-96		ORGLA05G0245800	92.763	8.41e-97		Bradi2g14160.1|PACid:21803965	89.474	6.52e-94		Sb02g000750.1|PACid:1955320	38.043	1.83e-08		Zm00001d014500_P005	86.184	1.05e-89		AT5G15920	81.507	9.27e-81		sp|Q9LFS8|SMC5_ARATH	81.507	1.66e-79	Structural maintenance of chromosomes protein 5 OS=Arabidopsis thaliana GN=SMC5 PE=2 SV=1				28	43	51.4	27.9	41.4
	g406.t1	LOC_Os05g35170	63.158	2.61e-57		ORGLA05G0148600	63.158	2.79e-56		Bradi5g20997.1|PACid:21824023	75.379	5.66e-133		Sb02g000750.1|PACid:1955320	35.833	1.72e-07		Zm00001d042820_P001	70.893	8.2e-170		AT1G21480	56.131	9.64e-135		sp|Q9FY82|NAC82_ARATH	38.006	2.69e-49	NAC domain-containing protein 82 OS=Arabidopsis thaliana GN=NAC082 PE=1 SV=1		P:GO:0090502; F:GO:0003676; F:GO:0004523; P:GO:0015074		37.8	53.3	63.9	47.7	53
	g407.t1	LOC_Os03g05280	68.947	1.83e-94		ORGLA03G0033700	68.947	7.21e-95		Bradi5g27670.1|PACid:21824646	97.129	4.59e-146		Sb02g000750.1|PACid:1955320	34.234	4.39e-07		Zm00001d026706_P003	95.215	6.13e-145		AT1G43890	86.802	1.47e-127		sp|O23657|RABC1_ARATH	86.802	2.64e-126	Ras-related protein RABC1 OS=Arabidopsis thaliana GN=RABC1 PE=1 SV=1		C:GO:0016021		38.3	54.9	61.3	41.2	48.2
	g408.t1	LOC_Os07g01710	47.651	6.39e-32		ORGLA02G0038600	42.604	2.3e-31		Bradi1g59360.1|PACid:21821100	43.827	3.69e-32		Sb06g032520.1|PACid:1974350	36.242	1.72e-44		Zm00001d041846_P001	63.265	3.75e-72		AT2G02220	51.786	2.29e-28		sp|Q8LPB4|PSKR1_DAUCA	55.556	2.01e-34	Phytosulfokine receptor 1 OS=Daucus carota GN=PSKR PE=1 SV=1				38.4	47.1	57.1	44.5	33.6
	g409.t1	LOC_Os04g57630	36.012	3.18e-44		ORGLA02G0011300	37.5	1.44e-40		Bradi5g25790.1|PACid:21823827	38.188	2.78e-50		Sb03g001010.1|PACid:1960107	59.669	2.18e-71		Zm00001d041846_P001	61.963	1.12e-113		AT2G02220	37.5	1.64e-39		sp|Q8LPB4|PSKR1_DAUCA	29.724	2.06e-38	Phytosulfokine receptor 1 OS=Daucus carota GN=PSKR PE=1 SV=1		F:GO:0008270; F:GO:0016491; P:GO:0055114		33.1	43.9	56.7	42.8	43
	g410.t1	LOC_Os05g10580	35.252	4.23e-18		ORGLA05G0054700	35.252	1.57e-18																							F:GO:0030246		34.2	58.2	67.8	47.6	0
	g411.t1	LOC_Os02g40260	58.784	6.7e-105		ORGLA02G0208600	60.473	3.65e-111		Bradi3g48800.1|PACid:21826924	58.123	2.07e-97		Sb01g013650.1|PACid:1950977	49.438	2.3e-24		Zm00001d051102_P001	59.672	1.75e-109		AT4G06744	38.144	6.7e-49		sp|Q8W3M4|Y4744_ARATH	38.144	1.2e-47	Uncharacterized protein At4g06744 OS=Arabidopsis thaliana GN=At4g06744 PE=2 SV=1				25.3	38.9	5.3	14.3	28.3
	g412.t1	LOC_Os01g12760	75.691	1.93e-84		ORGLA01G0072200	75.138	7.25e-85		Bradi2g07597.1|PACid:21805148	67.213	1.22e-79		Sb05g027230.1|PACid:1971331	55.096	1.06e-104		Zm00001d008985_P001	62.162	1.07e-71		AT1G33730	50	2.04e-52		sp|P24465|C71A1_PERAE	55.495	1.87e-63	Cytochrome P450 71A1 OS=Persea americana GN=CYP71A1 PE=1 SV=2		C:GO:0016020; C:GO:0016021		12.7	15.7	23.4	22.7	17.6
	g413.t1																																38.7	52.9	62.6	26.4	0
	g414.t1	LOC_Os03g12490	27.615	1.02e-24		ORGLA04G0012300	25	5.22e-24		Bradi1g51600.1|PACid:21817323	31.818	1.14e-37		Sb03g040620.1|PACid:1963991	54.955	2.62e-176		Zm00001d049493_P001	27.273	3.24e-07		AT4G15090	29.412	1.67e-10		sp|Q9SWG3|FAR1_ARATH	29.412	2.99e-09	Protein FAR-RED IMPAIRED RESPONSE 1 OS=Arabidopsis thaliana GN=FAR1 PE=1 SV=1		F:GO:0043531		33.5	53.8	54	43	54.7
	g415.t1	LOC_Os04g05470	56.79	1.84e-48		ORGLA04G0013300	55.556	8.61e-49		Bradi4g27341.1|PACid:21811680	57.258	3.34e-39		Sb01g034960.1|PACid:1953307	73.267	0		Zm00001d012625_P001	38.931	5.18e-23		AT5G10530	33.594	2.27e-16		sp|Q2QRN7|CHARK_ORYSJ	42.276	9.25e-16	Probable kinase CHARK OS=Oryza sativa subsp. japonica GN=CHARK PE=2 SV=1				37.8	45.5	42.9	40.8	38.3
	g416.t1	LOC_Os04g05470	78.182	7.59e-55		ORGLA04G0013300	76.364	7.81e-54		Bradi4g40470.1|PACid:21812814	51.754	3.72e-27		Sb01g034960.1|PACid:1953307	65.238	1.16e-76		Zm00001d044639_P001	51.515	2.08e-23		AT5G10530	47.253	2.6e-23		sp|Q9LXA5|LRK91_ARATH	47.253	4.66e-22	L-type lectin-domain containing receptor kinase IX.1 OS=Arabidopsis thaliana GN=LECRK91 PE=1 SV=1		F:GO:0016491; P:GO:0055114		24.9	39.3	32.4	42.5	9.5
	g417.t1	LOC_Os10g17890	54.125	1.62e-99		ORGLA10G0021900	55.629	7.92e-96		Bradi3g10860.1|PACid:21832885	56.41	5.62e-114		Sb01g018550.1|PACid:1951550	69.811	8.89e-70		Zm00001d007745_P001	54.266	1.48e-98		AT1G21270	32.573	3.54e-30		sp|Q9LMP1|WAK2_ARATH	32.573	6.33e-29	Wall-associated receptor kinase 2 OS=Arabidopsis thaliana GN=WAK2 PE=1 SV=1				31.3	46.7	60.3	42.9	1
	g418.t1	LOC_Os06g41560	47.191	7.83e-133		ORGLA06G0176500	43.389	6.83e-112		Bradi4g02250.1|PACid:21813238	30.855	3.49e-71		Sb07g000300.1|PACid:1974567	70.909	2.66e-24		Zm00001d046725_P001	63.158	0		AT5G60900	28.437	2.33e-37		sp|Q0JEU6|LERK3_ORYSJ	30.258	1.77e-69	G-type lectin S-receptor-like serine/threonine-protein kinase LECRK3 OS=Oryza sativa subsp. japonica GN=LECRK3 PE=3 SV=2				30.3	47.6	0	6.9	1
	g419.t1	LOC_Os11g44680	61.947	1.61e-28		ORGLA11G0178700	60.177	3.04e-31																							F:GO:0043531		33.2	45.2	54.5	30	9.5
	g420.t1	LOC_Os04g55730	48.617	1.77e-166		ORGLA03G0169600	90.335	0		Bradi1g62007.1|PACid:21817993	79.208	0		Sb07g003260.1|PACid:1974964	41.274	2.91e-155		Zm00001d047455_P007	78.175	0		AT5G13690	63.529	0		sp|Q9FNA3|NAGLU_ARATH	63.529	0	Alpha-N-acetylglucosaminidase OS=Arabidopsis thaliana GN=NAGLU PE=2 SV=1		F:GO:0005509		37.7	52.3	61.8	46.4	49.7
	g421.t1	LOC_Os04g58090	39.572	3.68e-39		ORGLA04G0259500	39.572	1.46e-39		Bradi3g29620.1|PACid:21828501	73.006	1.07e-78		Sb05g020490.1|PACid:1970477	36.797	6.43e-37		Zm00001d032620_P001	65.468	4.52e-96		AT1G65690	45.693	5.97e-70		sp|Q8LD98|NHL6_ARATH	45.693	1.07e-68	NDR1/HIN1-like protein 6 OS=Arabidopsis thaliana GN=NHL6 PE=1 SV=1				31.1	34.4	48.5	33.4	42.7
	g422.t1	LOC_Os04g58760	98.214	3.81e-33		ORGLA04G0264900	98.214	1.51e-33		Bradi3g12975.1|PACid:21827225	74.51	1.24e-23		Sb05g024126.1|PACid:1970912	39.929	3.27e-42		Zm00001d052757_P001	75	2.49e-25		AT2G27370	58.333	2.09e-20		sp|Q7XPU9|CASP1_ORYSJ	98.214	2.49e-32	Casparian strip membrane protein 1 OS=Oryza sativa subsp. japonica GN=Os04g0684300 PE=3 SV=1				26.3	35.8	50.8	34.4	40.8
	g423.t1																																20.1	27.7	29.6	0	0
	g424.t1																																0	0	0	0	0
	g425.t1	LOC_Os07g16930	44.415	0		ORGLA05G0210800	40.921	8.45e-160		Bradi1g75540.1|PACid:21820754	44.733	2.87e-175		Sb01g049460.1|PACid:1955090	38.776	3.42e-59		Zm00001d052937_P001	39.271	8.16e-134		AT5G45540	27.596	3.09e-31							F:GO:0043531		1	0	0	0	1
	g426.t1	LOC_Os06g38120	32.216	7.04e-31		ORGLA06G0160200	32.216	3.74e-32																									35.6	49.8	54.9	28.1	1
	g427.t1	LOC_Os11g33430	42.132	6.5e-37		ORGLA11G0137000	43.077	1.46e-38		Bradi4g16970.1|PACid:21811078	41.743	5.39e-39		Sb04g022970.1|PACid:1966869	65.73	9.92e-137		Zm00001d052636_P001	39.149	2.94e-35		AT3G50170	33.191	1.65e-24		sp|Q9SD53|Y3720_ARATH	28.502	4.42e-09	UPF0481 protein At3g47200 OS=Arabidopsis thaliana GN=At3g47200 PE=2 SV=1		F:GO:0043531		31.8	49.5	0	2	1
	g428.t1																														F:GO:0030247		35.5	51.9	66.3	41	1
	g429.t1	LOC_Os11g11580	47.391	9.95e-49		ORGLA11G0065500	35.593	3.16e-35		Bradi4g13980.1|PACid:21813185	33.796	9.68e-28		Sb06g014932.1|PACid:1972203	41.739	2.33e-35		Zm00001d041584_P001	32.864	4.05e-22		AT3G50950	30.088	3.1e-09		sp|Q38834|R13L4_ARATH	30.088	5.56e-08	Disease resistance RPP13-like protein 4 OS=Arabidopsis thaliana GN=RPP13L4 PE=1 SV=2		C:GO:0016021		34.4	43.2	35.8	0	0
	g430.t1	LOC_Os04g27620	35.492	7.91e-42		ORGLA11G0089100	47.656	9.4e-25																							F:GO:0043531		30	44.9	63.1	37	109
	g431.t1	LOC_Os02g05120	51.351	1.64e-104		ORGLA02G0032900	50.949	1.07e-103		Bradi5g14520.1|PACid:21825124	33.156	5.3e-47		Sb06g017660.1|PACid:1972541	52.41	1.77e-49		Zm00001d048032_P001	29.319	1.34e-07											C:GO:0005739		33.2	46.8	60.9	41.5	1
	g432.t1	LOC_Os02g35240	53.409	7.56e-31		ORGLA04G0108200	82.081	2.35e-70		Bradi3g45997.1|PACid:21827205	47.727	2.83e-30		Sb06g017650.1|PACid:1972540	80.374	2.65e-61		Zm00001d025477_P001	51.63	1.36e-30		AT1G33760	41.346	3.33e-14		sp|Q9LQ28|ERF22_ARATH	41.346	5.97e-13	Ethylene-responsive transcription factor ERF022 OS=Arabidopsis thaliana GN=ERF022 PE=1 SV=1		C:GO:0005739		23	31.3	35.7	26.6	33.3
	g433.t1	LOC_Os07g47850	28.986	1.86e-06																											F:GO:0009055		42.2	53.3	67.1	48.6	49
	g434.t1	LOC_Os03g02840	36.257	6.64e-51		ORGLA03G0013800	36.81	9.58e-51		Bradi4g19697.1|PACid:21814690	60.695	1.84e-129		Sb01g047480.1|PACid:1954853	37.658	4.01e-48		Zm00001d050790_P002	63.401	1.17e-138		AT1G67590	52.096	2.14e-96		sp|Q7XII4|REM41_ORYSJ	44.094	5.03e-20	Remorin 4.1 OS=Oryza sativa subsp. japonica GN=REM4.1 PE=1 SV=1				38.1	54.2	63.4	48.3	52.1
	g435.t1	LOC_Os01g40930	57.143	1e-12		ORGLA01G0169900	56.14	3.89e-13																							F:GO:0043531		31.7	52	60.5	0	1.1
	g436.t1	LOC_Os04g54680	36.949	8.2e-88																											C:GO:0005739		32.6	42.7	53.1	1	1
	g437.t1	LOC_Os08g02070	50.388	2.77e-34		ORGLA08G0003200	50.388	1.1e-34		Bradi5g11270.1|PACid:21826312	71.329	3.33e-69		Sb06g000900.1|PACid:1971531	60.87	3.68e-55		Zm00001d025479_P001	57.047	1.34e-50		AT1G71692	35.57	5.36e-14		sp|Q0J8G8|MAD26_ORYSJ	50.388	1.81e-33	MADS-box transcription factor 26 OS=Oryza sativa subsp. japonica GN=MADS26 PE=2 SV=1				34.5	50.6	59.4	43.4	48.3
	g438.t1	LOC_Os05g01490	73.832	6.9e-56		ORGLA04G0108500	86.916	6.38e-65		Bradi5g11280.1|PACid:21824599	82.243	1.69e-61		Sb07g000930.1|PACid:1974657	63.636	8.05e-20		Zm00001d035741_P002	71.028	4.27e-54		AT3G11730	72.381	1.49e-52		sp|P16976|YPTM1_MAIZE	75.701	2.13e-55	GTP-binding protein YPTM1 OS=Zea mays GN=YPTM1 PE=2 SV=2		C:GO:0009536		34.8	46.8	59.7	47	42.1
	g439.t1																														C:GO:0005739		22.2	30.6	42.5	23.7	24.2
	g440.t1																														C:GO:0016021		42.6	45.3	54.4	36.3	30.8
	g441.t1																														C:GO:0016020		33.3	47.3	54.4	40.7	24.7
	g442.t1	LOC_Os02g56280	34.286	2.91e-51		ORGLA08G0009800	38.889	4.54e-52		Bradi3g48920.1|PACid:21829521	32.804	9.82e-48		Sb03g006780.1|PACid:1960833	44.444	8.75e-11		Zm00001d051977_P001	34.857	2.66e-50		AT1G08050	35.277	1.6e-48		sp|P19827|ITIH1_HUMAN	29.63	1.25e-10	Inter-alpha-trypsin inhibitor heavy chain H1 OS=Homo sapiens GN=ITIH1 PE=1 SV=3				34.1	50.2	61	34.9	49.1
	g443.t1	LOC_Os03g06120	46.309	6.73e-40		ORGLA03G0040600	46.309	2.69e-40		Bradi1g74650.1|PACid:21819800	44.444	9.55e-36		Sb07g000930.1|PACid:1974657	44.937	3.55e-28		Zm00001d027722_P002	44.295	1.55e-38		AT4G35920	44	3.68e-38		sp|B6SJQ0|CNR13_MAIZE	44.295	8.58e-38	Cell number regulator 13 OS=Zea mays GN=CNR13 PE=2 SV=1				35.2	50.3	60.1	39.5	45.7
	g444.t1																									sp|P06398|TNNT3_COTJA	73.206	7.26e-99	Troponin T, fast skeletal muscle isoforms OS=Coturnix japonica GN=TNNT3 PE=2 SV=4		P:GO:0006508; C:GO:0016021; F:GO:0008236		30.7	51.8	43.4	33.7	36.3
	g445.t1																														P:GO:0030328; F:GO:0001735; P:GO:0055114		9.3	11.6	9.1	7.8	0
	g446.t1	LOC_Os07g46080	82.569	6.45e-56		ORGLA07G0191400	87.736	1.44e-57		Bradi1g19410.1|PACid:21821577	49.038	2.52e-26		Sb07g005596.1|PACid:1975286	47.5	1.77e-30		Zm00001d004501_P001	39.063	2.42e-10		AT5G18980	43.548	1.16e-10									23.1	31.7	42.4	19.8	2.9
	g447.t1	LOC_Os06g13110	74.324	8.32e-27																											F:GO:0043531		13.3	21.6	0	1	2.8
	g448.t1	LOC_Os01g04540	72.464	8.64e-30		ORGLA01G0020900	40.909	6.43e-12		Bradi2g02510.1|PACid:21809211	57.576	1.96e-21		Sb09g004660.1|PACid:1979882	54	2e-26		Zm00001d039924_P001	45	1.43e-12											C:GO:0005739; P:GO:0007049		26.2	27.2	76.8	36.6	28.7
	g449.t1	LOC_Os07g46080	71.429	9.82e-81		ORGLA07G0191400	72.832	9.36e-81		Bradi1g19400.1|PACid:21821511	54.19	1.32e-51		Sb10g025930.1|PACid:1984549	75	5.78e-16		Zm00001d034324_P001	30.252	2.18e-08		AT4G14280	29.565	7.75e-08							C:GO:0005576; P:GO:0009405		21.3	29	43.1	29.6	17.9
	g450.t1	LOC_Os03g06920	84.783	1.17e-15		ORGLA03G0046400	82.609	2.41e-13																							F:GO:0016491; P:GO:0055114		19.1	29.4	35.5	31.1	0
	g451.t1	LOC_Os08g09220	83.607	4.38e-65		ORGLA08G0047700	53.846	3.91e-34		Bradi3g15270.1|PACid:21833451	50.833	4.31e-32		Sb03g002060.1|PACid:1960238	76.923	2.61e-41		Zm00001d024252_P001	42.52	3.37e-22		AT4G05460	33.043	2.05e-10		sp|Q9S9V9|FBL23_ARATH	34.454	1.42e-12	Putative F-box/LRR-repeat protein 23 OS=Arabidopsis thaliana GN=FBL23 PE=4 SV=1		F:GO:0008270; F:GO:0016491; P:GO:0055114		20.2	29.7	33.4	11	1.2
	g452.t1	LOC_Os05g06970	81.25	6.13e-48		ORGLA05G0040100	81.25	2.28e-48		Bradi2g12228.1|PACid:21809320	59.77	2.91e-27		Sb03g002060.1|PACid:1960238	79.167	5.23e-19		Zm00001d037550_P001	54	5.26e-26		AT1G05260	50	1.41e-18		sp|A7QEU4|PER5_VITVI	52.688	1.49e-20	Peroxidase 5 OS=Vitis vinifera GN=GSVIVT00037159001 PE=1 SV=2				25.3	36.5	44.5	20	27.8
	g453.t1	LOC_Os09g25760	58.491	4.78e-10		ORGLA09G0080700	58.491	1.43e-10		Bradi1g31150.1|PACid:21816106	79.167	1.52e-09		Sb10g022570.1|PACid:1984130	35.106	3.27e-32		Zm00001d046866_P001	75	9.74e-16		AT2G23810	53.571	5.83e-12		sp|Q8S8Q6|TET8_ARATH	53.571	1.04e-10	Tetraspanin-8 OS=Arabidopsis thaliana GN=TET8 PE=2 SV=1		C:GO:0016021		22.5	31.9	0	0	3
	g454.t1																																32.9	41.3	59.7	38.5	48.3
	g455.t1																																5.1	9	10.2	10.8	6.1
	g456.t1																														C:GO:0016020; C:GO:0016021		21.3	25.6	0	14.5	1
	g457.t1	LOC_Os01g11280	98.901	9.29e-56						Bradi2g06770.1|PACid:21806403	79.012	3.22e-37		Sb03g003310.1|PACid:1960384	54.386	4.87e-11		Zm00001d039384_P001	79.121	1.22e-41		AT2G34500	58.242	3.06e-29		sp|O64697|C7101_ARATH	58.242	5.49e-28	Cytochrome P450 710A1 OS=Arabidopsis thaliana GN=CYP710A1 PE=1 SV=1				20.7	30.1	38.3	31.2	0
	g458.t1																														F:GO:0005524		22	26.7	36.5	19.3	29.8
	g459.t1	LOC_Os06g37440	36.709	3.77e-29		ORGLA06G0158100	36.709	1.82e-29		Bradi1g37490.1|PACid:21818228	33.014	9.74e-31		Sb03g004950.1|PACid:1960598	62.4	3.91e-43		Zm00001d036959_P006	37.5	1.92e-33		AT1G09640	34.81	5.3e-27		sp|Q6PE25|EF1G_DANRE	100	9.37e-170	Elongation factor 1-gamma OS=Danio rerio GN=eef1g PE=2 SV=1		F:GO:0043531		20.4	23.4	27.1	25.6	17.9
	g460.t1	LOC_Os12g29600	49.485	2.5e-26																											F:GO:0005509; C:GO:0016021		83.3	113.3	135.9	71	1.4
	g461.t1																														C:GO:0016020		27.7	44.1	56.6	56.7	51.8
	g462.t1	LOC_Os05g51520	61.404	2.53e-13		ORGLA05G0243400	61.404	9.61e-14		Bradi2g33510.1|PACid:21805999	57.895	2.13e-12		Sb08g017630.1|PACid:1978563	60.976	1.14e-24		Zm00001d039524_P001	54.386	2.67e-10		AT5G12010	50.877	3.01e-11							C:GO:0016021		17.7	19.9	23.7	17.9	21
	g463.t1																																20.7	25.6	0	2.6	1
	g464.t1	LOC_Os10g25565	46.305	1.73e-57		ORGLA10G0052300	47.368	1.56e-57		Bradi3g57240.1|PACid:21829377	48.325	1.19e-58		Sb02g005390.1|PACid:1955937	38.182	3.41e-35		Zm00001d052110_P003	46.875	2.32e-61		AT4G33200	49.261	8.49e-59		sp|Q5SX40|MYH1_MOUSE	86.842	1.87e-142	Myosin-1 OS=Mus musculus GN=Myh1 PE=1 SV=1				24.9	37.8	30.8	25.1	25.6
	g465.t1	LOC_Os01g06730	66.429	4.68e-52		ORGLA01G0035000	68.116	1.46e-52		Bradi2g03880.1|PACid:21809311	45.968	3.99e-33		Sb03g027850.1|PACid:1962452	77.358	1.9e-22		Zm00001d039749_P002	59.69	6.22e-43		AT1G45616	42.857	2.44e-18		sp|Q9C9H7|RLP12_ARATH	38.679	7.04e-12	Receptor-like protein 12 OS=Arabidopsis thaliana GN=RLP12 PE=2 SV=2		P:GO:0007165		19.2	21.7	36.3	1	27
	g466.t1																														F:GO:0043531		9.4	20.7	25.7	16.3	15.1
	g467.t1	LOC_Os10g25380	100	5.45e-51		ORGLA10G0073900	100	2.17e-51		Bradi1g22460.1|PACid:21819143	51.25	1.12e-20		Sb06g028650.1|PACid:1973885	61.652	5.91e-155		Zm00001d014244_P001	62.5	2.28e-24		AT5G45910	37.179	8.06e-11		sp|Q9FJ45|GDL83_ARATH	37.179	1.44e-09	GDSL esterase/lipase At5g45910 OS=Arabidopsis thaliana GN=At5g45910 PE=2 SV=1		P:GO:0005978; F:GO:0003844; F:GO:0043169; F:GO:0004553		22.7	33.5	45.7	23	34
	g468.t1	LOC_Os12g40200	82.022	4.23e-30		ORGLA10G0034900	40	9e-23		Bradi1g59370.1|PACid:21821424	39.548	9.51e-33		Sb01g005210.1|PACid:1949928	54.111	9.32e-144		Zm00001d043200_P001	41.667	4.87e-09		AT5G45480	31.481	8.72e-09									24.6	33.2	39.4	28.4	22.6
	g469.t1	LOC_Os02g38580	100	5.66e-40		ORGLA02G0196700	95.775	6.61e-40																		sp|Q6K1U4|P2C16_ORYSJ	100	3.75e-39	Probable protein phosphatase 2C 16 OS=Oryza sativa subsp. japonica GN=Os02g0599150 PE=2 SV=1				20.6	28	28.3	11.3	0
	g470.t1																														C:GO:0016021		28.1	37.1	40.1	16.3	34.5
	g471.t1	LOC_Os01g42870	77.358	9.77e-22		ORGLA01G0182300	62.745	1.28e-15		Bradi2g43510.1|PACid:21804164	75	5.78e-20		Sb01g033400.1|PACid:1953121	68.817	6.43e-42		Zm00001d011348_P001	75.472	1.23e-19											P:GO:0006749; F:GO:0004364; C:GO:0005840		25.8	31.3	38.3	26.6	36.8
	g472.t1	LOC_Os05g43640	51.471	1.93e-08																											C:GO:0016020; C:GO:0016021		35.3	46.2	0	5	7.2
	g473.t1																														C:GO:0016021; F:GO:0043531		17.6	25.9	27.5	21.7	1.3
	g474.t1	LOC_Os12g07010	62.865	2.07e-159		ORGLA11G0040200	62.573	5.09e-159		Bradi4g24610.1|PACid:21813844	62.573	2.98e-158		Sb10g005770.1|PACid:1982860	89.286	2.38e-49		Zm00001d028622_P002	62.573	6.94e-160		AT1G43170	63.018	1.21e-148		sp|P39023|RL3_HUMAN	88.889	0	60S ribosomal protein L3 OS=Homo sapiens GN=RPL3 PE=1 SV=2		C:GO:0016021; F:GO:0043531		41.9	50.3	48.4	48.1	39.8
	g475.t1	LOC_Os07g08330	55.71	7.2e-143		ORGLA07G0043700	55.71	4.58e-143		Bradi1g55510.1|PACid:21822786	55.432	6.59e-142		Sb02g034930.1|PACid:1958856	44.538	3.49e-18		Zm00001d013076_P001	55.172	6.21e-144		AT3G09630	58.382	4.42e-148		sp|P02385|RL4B_XENLA	76.215	0	60S ribosomal protein L4-B OS=Xenopus laevis GN=rpl4-b PE=2 SV=2		F:GO:0005524; F:GO:0004674; P:GO:0006468		28.8	42.5	33.5	31.5	28.8
	g476.t1																									sp|P13104|TPM1_DANRE	93.31	1.47e-175	Tropomyosin alpha-1 chain OS=Danio rerio GN=tpma PE=2 SV=1				54.5	87.5	75.8	60.7	58.4
	g477.t1																																33.9	56	66.6	22.7	0
	g478.t1	LOC_Os03g27590	65.306	3.13e-39		ORGLA03G0188300	69.149	2.82e-40		Bradi1g60610.2|PACid:21820228	65.138	6.16e-42		Sb05g026470.2|PACid:1971218	45.833	1.45e-83		Zm00001d047235_P001	67.742	2.17e-40		AT2G27920	60.177	1.18e-40		sp|Q67Y83|SCP51_ARATH	60.177	2.11e-39	Serine carboxypeptidase-like 51 OS=Arabidopsis thaliana GN=SCPL51 PE=2 SV=2				29.1	36.1	45	36	48.6
	g479.t1	LOC_Os06g08640	96.429	7.32e-52		ORGLA06G0050600	98.837	3.56e-55		Bradi1g47180.1|PACid:21823349	88.372	1.67e-50		Sb01g010030.4|PACid:1950547	88.064	0		Zm00001d045092_P001	88.095	5.02e-48		AT5G48930	41.176	2.11e-13		sp|Q5SMM6|HCT4_ORYSJ	96.429	4.81e-51	Hydroxycinnamoyltransferase 4 OS=Oryza sativa subsp. japonica GN=HCT4 PE=1 SV=1				18.1	18.4	29	15	25.9
	g480.t1	LOC_Os07g33730	42.353	1.02e-12		ORGLA07G0136600	42.353	4.05e-13																									14.9	27	30.4	27	1
	g481.t1																																17.5	22.9	1.7	29.7	30.8
	g482.t1	LOC_Os11g45160	44.746	7.89e-90		ORGLA11G0181300	46.29	9.02e-94		Bradi4g10050.1|PACid:21812309	43.643	5.12e-83		Sb03g034200.1|PACid:1963244	68.033	5.25e-179		Zm00001d006755_P001	44.194	7.93e-75		AT3G50950	33.893	1.75e-46		sp|Q7XA40|RGA3_SOLBU	36.491	4.88e-52	Putative disease resistance protein RGA3 OS=Solanum bulbocastanum GN=RGA3 PE=2 SV=2				25.6	41.3	42.9	39.2	0
	g483.t1	LOC_Os03g50885	88.064	0		ORGLA12G0176600	88.064	0		Bradi4g41850.1|PACid:21810943	88.329	0		Sb02g035080.1|PACid:1958873	37.838	1.29e-09		Zm00001d033790_P003	88.064	0		AT3G12110	87.533	0		sp|Q98972|ACTS_ORYLA	99.735	0	Actin, alpha skeletal muscle OS=Oryzias latipes GN=acta1 PE=2 SV=1				119.9	167.4	144	111.6	117.3
	g484.t1	LOC_Os04g02820	67.76	1.88e-178		ORGLA04G0007800	67.76	7.44e-179		Bradi2g45070.1|PACid:21807933	68.306	2.54e-180		Sb02g034120.1|PACid:1958750	80.22	1.68e-43		Zm00001d012770_P006	67.486	3.05e-177		AT1G56070	66.12	5.78e-176		sp|Q90705|EF2_CHICK	92.877	0	Elongation factor 2 OS=Gallus gallus GN=EEF2 PE=1 SV=3				38.2	55.5	55.7	43.7	42.3
	g485.t1																																22.3	32.8	45	16.5	0
	g486.t1	LOC_Os04g02960	97.778	1.21e-24		ORGLA04G0009100	48.148	3.2e-17																									18.4	23.3	28.4	26	24.1
	g487.t1	LOC_Os11g09200	66.667	6.84e-49		ORGLA11G0053900	96.694	5.22e-77		Bradi1g25900.1|PACid:21821470	42.254	7.71e-11		Sb02g034110.1|PACid:1958749	58.108	7.35e-22		Zm00001d021662_P003	39.437	2.04e-09													28.1	39.8	44.1	20.1	38
	g488.t1																																23.1	38.5	49	32	0
	g489.t1																																46.7	59.4	66	55.8	62.8
	g490.t1																																14.3	27.4	4.5	7.1	26.7
	g491.t1																																42.3	66.4	70.8	21.2	62.3
	g492.t1	LOC_Os07g32020	100	1.44e-61		ORGLA07G0126300	98.958	1.71e-61		Bradi1g26760.1|PACid:21817698	76.923	1.61e-41		Sb08g020830.1|PACid:1978982	23.939	2.03e-10		Zm00001d007869_P001	78.495	4.38e-42		AT1G07250	48.889	1.34e-20		sp|Q9LML6|U71C4_ARATH	48.889	2.41e-19	UDP-glycosyltransferase 71C4 OS=Arabidopsis thaliana GN=UGT71C4 PE=2 SV=2				10.6	19.7	21.4	18.3	18.9
	g493.t1	LOC_Os07g32060	64.935	1.61e-23		ORGLA07G0126400	73.077	8.36e-31		Bradi1g26750.1|PACid:21821602	54.167	3.43e-20		Sb08g019010.1|PACid:1978733	38.75	2.43e-11		Zm00001d045254_P001	54.054	3.32e-17													21.2	26.7	40.7	25	24
	g494.t1	LOC_Os12g41390	23.193	2.31e-10		ORGLA03G0084700	23.867	3.62e-10		Bradi1g69627.1|PACid:21821699	24.85	1.83e-10		Sb02g026020.1|PACid:1957753	67.241	1.44e-14		Zm00001d048060_P001	23.669	1.57e-10		AT3G25900	23.952	4.32e-13		sp|Q32LQ4|BHMT1_DANRE	99.5	0	Betaine--homocysteine S-methyltransferase 1 OS=Danio rerio GN=bhmt PE=2 SV=1				69.9	84.7	87	80.2	78.4
	g495.t1																																21.3	26.7	43.6	24.8	30.2
	g496.t1																																31	38.2	51.6	34	1
	g497.t1	LOC_Os05g49640	53.846	3.45e-08						Bradi2g10590.1|PACid:21804751	48.387	2.57e-14		Sb01g039390.1|PACid:1953868	74.691	1.05e-164																	20.3	36.9	44.3	31.7	31.3
	g498.t1	LOC_Os10g03570	82.222	1.91e-19		ORGLA10G0010800	76.068	5.08e-51		Bradi4g01687.2|PACid:21811136	43.82	2.51e-14		Sb05g021740.1|PACid:1970619	38.655	1.08e-14		Zm00001d032376_P001	44	4.85e-11													0	0	0	0	3.4
	g499.t1																									sp|P06732|KCRM_HUMAN	88.714	0	Creatine kinase M-type OS=Homo sapiens GN=CKM PE=1 SV=2				42	59.8	45.9	42.2	44.5
	g500.t1	LOC_Os09g27220	66.667	4.38e-08		ORGLA08G0151700	50.704	4.71e-06		Bradi3g37710.1|PACid:21828340	45.161	2.41e-13		Sb05g021740.1|PACid:1970619	32.759	1.69e-06		Zm00001d005833_P001	67.241	1.22e-12		AT3G14000	35.87	2.57e-08		sp|Q8GYL9|BRXL2_ARATH	35.87	4.6e-07	Protein Brevis radix-like 2 OS=Arabidopsis thaliana GN=BRXL2 PE=2 SV=1				32.9	56	65.3	0	53.2
	g501.t1	LOC_Os03g16920	74.383	1.57e-165		ORGLA05G0167000	72.308	1.07e-166		Bradi1g66590.1|PACid:21820003	71.692	2.45e-165		Sb03g002720.1|PACid:1960312	65.289	1.53e-50		Zm00001d028630_P002	70.948	2.3e-163		AT3G12580	74.916	1.13e-159		sp|Q90473|HSP7C_DANRE	100	0	Heat shock cognate 71 kDa protein OS=Danio rerio GN=hspa8 PE=2 SV=1				36.6	53	51.8	41.6	40.3
	g502.t1	LOC_Os07g31190	72.897	3.49e-47		ORGLA07G0122200	70.192	7.23e-47		Bradi2g03850.1|PACid:21809599	33.058	5.31e-14		Sb10g006920.1|PACid:1982998	56.667	1.69e-18		Zm00001d035479_P001	31.148	3.44e-14		AT5G49770	30	1.37e-10		sp|Q9LT96|Y5977_ARATH	30	2.46e-09	Probable leucine-rich repeat receptor-like protein kinase At5g49770 OS=Arabidopsis thaliana GN=At5g49770 PE=2 SV=1				19.9	25.8	38	15.7	14.6
	g503.t1																																31.1	46.3	62.7	41.4	52.8
	g504.t1	LOC_Os10g08026	69.048	4.68e-58		ORGLA10G0027000	69.048	4.62e-58		Bradi2g19520.1|PACid:21806373	66.393	2.21e-43		Sb02g034850.1|PACid:1958846	73.913	3.75e-19		Zm00001d039415_P001	66.116	7.87e-51		AT1G27480	38.4	1.43e-19		sp|Q9FZI8|LCAT1_ARATH	38.4	2.57e-18	Lecithin-cholesterol acyltransferase-like 1 OS=Arabidopsis thaliana GN=LCAT1 PE=2 SV=1				26.9	29.7	36.5	28.2	37.1
	g505.t1																																30.1	48.3	61.2	37.7	45
	g506.t1	LOC_Os02g52950	85.714	5.43e-34		ORGLA02G0293600	84.286	1.67e-33		Bradi3g57800.1|PACid:21828841	70	3.58e-19		Sb10g022500.3|PACid:1984120	26.706	1.61e-25		Zm00001d037158_P001	60	1.06e-19													12.2	7.9	9.4	10.1	11.5
	g507.t1	LOC_Os03g38800	79.245	1.07e-24		ORGLA03G0227400	79.245	4.5e-25		Bradi1g26100.1|PACid:21823617	76.471	2.53e-22		Sb03g032090.1|PACid:1962978	25.824	9.83e-11		Zm00001d021638_P001	73.913	1.36e-18		AT2G18193	54.902	5.77e-14		sp|Q8GW96|AATP3_ARATH	54.902	1.03e-12	AAA-ATPase At2g18193 OS=Arabidopsis thaliana GN=At2g18193 PE=2 SV=1				17.1	29.2	29.6	16	0
	g508.t1	LOC_Os09g08910	73.731	0		ORGLA06G0244500	59.3	0		Bradi5g23842.1|PACid:21824230	56.716	3.08e-69		Sb09g027790.1|PACid:1981767	81.34	0		Zm00001d040880_P001	74.017	0		AT2G07698	72.489	0		sp|Q03265|ATPA_MOUSE	95.633	0	ATP synthase subunit alpha, mitochondrial OS=Mus musculus GN=Atp5a1 PE=1 SV=1				22.9	30.2	28.6	23.7	24.4
	g509.t1	LOC_Os02g15390	65.517	2.98e-75		ORGLA01G0228500	26.882	4.54e-12		Bradi2g47457.1|PACid:21809113	27.473	4.41e-12		Sb05g023060.1|PACid:1970784	50	6.56e-14		Zm00001d033903_P001	26.733	2.09e-09		AT3G42170	24.339	1.24e-08		sp|Q75HY5|RSLE3_ORYSJ	26.738	4.88e-10	Zinc finger BED domain-containing protein RICESLEEPER 3 OS=Oryza sativa subsp. japonica GN=Os05g0583200 PE=2 SV=1				37.5	45.3	51.7	39.6	36.9
	g510.t1	LOC_Os05g47980	81.1	0		ORGLA05G0216100	81.1	0		Bradi2g46790.1|PACid:21803662	80.861	0		Sb04g020480.1|PACid:1966565	38.217	4.88e-25		Zm00001d038929_P001	81.1	0		AT5G08680	81.1	0		sp|Q9PTY0|ATPB_CYPCA	99.038	0	ATP synthase subunit beta, mitochondrial OS=Cyprinus carpio GN=atp5b PE=2 SV=1				27.9	39.3	38.5	37.2	32.7
	g511.t1																									sp|P02680|FIBG_RAT	57.895	0	Fibrinogen gamma chain OS=Rattus norvegicus GN=Fgg PE=1 SV=3				62.5	77.2	78.1	73.6	75.9
	g512.t1	LOC_Os11g38140	54.348	2.23e-20		ORGLA11G0157200	53.261	4.58e-20		Bradi4g14780.1|PACid:21814547	55.844	4e-19		Sb01g002890.1|PACid:1949636	75.862	2.46e-41		Zm00001d002225_P001	45	6.04e-07													20.1	25.6	0	14.6	1
	g513.t1																																40.2	48.9	48.7	16.8	0
	g514.t1	LOC_Os12g32680	59.15	1.3e-104		ORGLA12G0118700	29.972	2.43e-33		Bradi4g06470.1|PACid:21811502	34.81	1.4e-44		Sb04g008700.1|PACid:1965960	45.122	2.75e-08		Zm00001d041787_P001	39.264	1.74e-26		AT3G14470	31.41	4.25e-16		sp|Q7XBQ9|RGA2_SOLBU	30.968	4.52e-15	Disease resistance protein RGA2 OS=Solanum bulbocastanum GN=RGA2 PE=1 SV=1				24.4	35.1	38.5	13.4	32.4
	g515.t1																																12.8	21.9	21.5	12.2	20
	g516.t1																																23.6	42.3	39.6	25.8	39.4
	g517.t1	LOC_Os03g60960	95.455	3.04e-50		ORGLA03G0361800	96.552	6.27e-53		Bradi2g19780.1|PACid:21804153	72.222	1.27e-37		Sb06g000670.1|PACid:1971499	43.846	7.8e-22		Zm00001d034692_P001	67.816	4.53e-35		AT3G46670	48.276	1.53e-20		sp|Q9SNB1|U7E11_ARATH	48.276	2.74e-19	UDP-glycosyltransferase 76E11 OS=Arabidopsis thaliana GN=UGT76E11 PE=2 SV=1				14	20.7	26.5	0	11.7
	g518.t1																																33.9	46.5	53.1	52.1	0
	g519.t1									Bradi1g57890.1|PACid:21822266	30.556	7.12e-12		Sb03g037575.1|PACid:1963653	53.488	1.06e-07		Zm00001d048887_P001	31.776	1.84e-10													0	0	41.5	0	42.9
	g520.t1	LOC_Os01g43270	67.857	1.73e-24		ORGLA01G0185400	71.429	3.81e-27		Bradi2g43810.1|PACid:21807320	43.21	9.06e-09		Sb08g019160.1|PACid:1978754	51.613	5.66e-30																	13.5	20.1	19.6	16.9	22.5
	g521.t1																																27.1	39.6	48.4	15.5	39.1
	g522.t1																																16.6	21.7	29.9	21.3	10.6
	g523.t1	LOC_Os02g40590	50	9.84e-37		ORGLA02G0210300	50.82	3.15e-36		Bradi3g48910.1|PACid:21828843	44.231	3.79e-15		Sb06g015430.1|PACid:1972277	90.043	1.77e-154																	27.7	39.1	0	0	33.5
	g524.t1																									sp|Q6PH19|GATM_DANRE	100	0	Glycine amidinotransferase, mitochondrial OS=Danio rerio GN=gatm PE=2 SV=1				16	24.3	22.3	20.9	18.5
	g525.t1																																37	51.6	0	28	0
	g526.t1																																74.3	98.5	119	64.9	0
	g527.t1	LOC_Os05g32460	71.084	3.28e-16		ORGLA05G0130500	72.84	4.63e-17		Bradi2g52877.1|PACid:21805617	73.333	3.33e-08		Sb09g027500.1|PACid:1981736	52.941	2.83e-28		Zm00001d027824_P001	61.765	4.66e-07													0	0	1	14.7	41
	g528.t1																																36.8	47.5	62.1	49.8	1
	g529.t1																																38.6	45.1	58.2	33.3	71.3
	g530.t1																																42.6	49.9	69.5	16.9	0
	g531.t1																									sp|P80426|TRFE1_SALSA	53.03	1.03e-138	Serotransferrin-1 OS=Salmo salar GN=tf1 PE=1 SV=1				87.5	130.4	128	114.5	107.8
	g532.t1	LOC_Os04g53080	82.353	6.3e-67		ORGLA04G0038700	33.636	1.11e-09		Bradi5g20006.1|PACid:21825243	45.872	5.57e-28		Sb02g034850.1|PACid:1958846	46.471	3.11e-18																	0	0	1	41.2	23.6
	g533.t1	LOC_Os12g29580	67.382	3.3e-103		ORGLA04G0087400	99.567	2.78e-170		Bradi5g09210.1|PACid:21825755	90.987	5.4e-156		Sb04g005760.1|PACid:1965576	71.939	6.45e-104		Zm00001d003812_P004	87.931	2.11e-149		AT2G36350	61.017	1.71e-91		sp|Q9SJM3|KIPK2_ARATH	61.017	3.07e-90	Serine/threonine-protein kinase KIPK2 OS=Arabidopsis thaliana GN=KIPK2 PE=1 SV=1				31	43.7	58.4	41.4	54.9
	g534.t1	LOC_Os04g53160	75.728	4.14e-44		ORGLA04G0227900	66.337	2.06e-39		Bradi5g22187.1|PACid:21826130	57.732	2.06e-27		Sb05g020240.1|PACid:1970445	56.098	7.92e-07																	27.5	39.5	11.8	0	2.6
	g535.t1	LOC_Os03g38800	52.703	4.13e-24		ORGLA03G0227400	52.703	1.52e-24		Bradi1g26140.1|PACid:21818576	43.448	9.07e-25		Sb10g003540.1|PACid:1982568	63.333	4.6e-47		Zm00001d021638_P001	47.619	3.09e-18													22.4	30.7	34.2	23.8	1
	g536.t1	LOC_Os02g09240	80.882	3.78e-123		ORGLA02G0059600	79.412	5.3e-121		Bradi3g06240.1|PACid:21827511	65.025	6.8e-98		Sb06g031930.1|PACid:1974279	59.184	5.1e-15		Zm00001d015579_P001	70.558	2.64e-100		AT2G45550	51.515	3.89e-69		sp|A3A871|C71Z6_ORYSJ	54.455	1.68e-77	Ent-isokaurene C2-hydroxylase OS=Oryza sativa subsp. japonica GN=CYP71Z6 PE=1 SV=1				36.7	51.6	50	45.1	42.4
	g537.t1	LOC_Os04g13000	49.138	1.26e-23		ORGLA06G0279700	43.939	1.92e-06																									34.5	41.8	1	42.1	111.1
	g538.t1																																0	0	0	2.8	0
	g539.t1	LOC_Os07g33710	48.322	1.78e-25		ORGLA07G0136500	48.667	1.2e-24																									40.3	55.2	68.1	47	0
	g540.t1																																15.9	28.2	29.8	21.5	20.2
	g541.t1	LOC_Os05g47810	67.308	2.33e-24		ORGLA05G0214600	67.961	7.88e-25		Bradi2g46950.1|PACid:21803271	45.361	2.08e-11		Sb02g034930.1|PACid:1958856	48.077	1.72e-08		Zm00001d009475_P001	47.959	2.53e-14													22.6	22.1	33.9	29.7	22.7
	g542.t1																																63.3	90.8	99.1	73.8	45.2
	g543.t1																																17.3	21.6	32	2.1	1
	g544.t1	LOC_Os08g06920	54.255	7.51e-10																													30.7	45.4	54.9	39.1	29.7
	g545.t1	LOC_Os10g21380	57.5	1.38e-23																													35.5	44.9	55.4	4.1	45.7
	g546.t1	LOC_Os09g06390	58.947	2.56e-28																													23.3	36	47.3	10.1	40.4
	g547.t1	LOC_Os11g09418	80.769	1.45e-21		ORGLA11G0054600	78.846	3.52e-19		Bradi3g17580.1|PACid:21827568	48.98	2.93e-08		Sb02g005940.1|PACid:1956010	57.419	5.56e-113																	33.2	43.7	57.6	33.9	0
	g548.t1																																29.8	41.5	51.8	29.3	1
	g549.t1	LOC_Os06g05580	52.991	5.1e-32		ORGLA06G0031900	53.846	4.25e-34		Bradi1g23860.1|PACid:21821286	46.847	2.08e-23		Sb04g025640.1|PACid:1967203	49.057	3.94e-44		Zm00001d007575_P001	36.207	2.68e-12													40.5	62	1	52.9	0
	g550.t1	LOC_Os09g08072	65.306	3.13e-17		ORGLA09G0020800	65.306	1.31e-17		Bradi5g25270.1|PACid:21826051	58.333	1.83e-12		Sb01g023300.1|PACid:1952096	49.138	1.48e-15		Zm00001d001941_P001	61.224	2e-15						sp|A2YZ01|INV7_ORYSI	64.706	1.34e-16	Beta-fructofuranosidase, insoluble isoenzyme 7 OS=Oryza sativa subsp. indica GN=CIN7 PE=2 SV=2				35.1	51.2	1	45	0
	g551.t1	LOC_Os07g33710	49.804	6.14e-56		ORGLA07G0136500	51.19	4.5e-61																									32.9	53.2	55.5	42.1	1
	g552.t1	LOC_Os07g10190	66.129	1.48e-136		ORGLA07G0055200	64.516	3.59e-134		Bradi1g04880.1|PACid:21817307	51.792	1.79e-92		Sb07g026970.1|PACid:1976835	51.799	1.12e-32		Zm00001d006446_P001	38.113	2.32e-47		AT5G49690	35.974	1.2e-50		sp|Q66PF2|URT1_FRAAN	37.5	2.42e-51	Putative UDP-rhamnose:rhamnosyltransferase 1 OS=Fragaria ananassa GN=GT4 PE=2 SV=1				25.6	43.4	47	32.9	43
	g553.t1	LOC_Os05g04460	53.591	1.5e-48		ORGLA05G0023600	54.494	2.39e-53		Bradi2g60530.1|PACid:21805441	46.739	3.09e-41		Sb04g003305.1|PACid:1965268	55.801	4.2e-49		Zm00001d031384_P001	49.727	2.08e-47		AT1G21210	26.543	2.22e-07		sp|Q9LMN6|WAK4_ARATH	26.543	3.97e-06	Wall-associated receptor kinase 4 OS=Arabidopsis thaliana GN=WAK4 PE=2 SV=1				26.1	35.4	46.5	29	36.7
	g554.t1	LOC_Os10g25250	52.756	6.64e-18		ORGLA03G0193500	34.959	1.91e-11		Bradi1g72590.1|PACid:21820770	51.818	1.39e-17		Sb08g007270.1|PACid:1977980	75.758	2.7e-66		Zm00001d027901_P001	49.541	1.05e-17						sp|Q7XEZ4|TI11F_ORYSJ	52.756	4.41e-17	Protein TIFY 11f OS=Oryza sativa subsp. japonica GN=TIFY11F PE=3 SV=1				29.4	34	50.3	33.3	38.4
	g555.t1	LOC_Os11g42630	62.727	1.29e-32																													90.7	121	161.6	86.4	0
	g556.t1																																38.1	43.4	1	16.5	0
	g557.t1																																34.2	45	1	10	1
	g558.t1	LOC_Os07g45460	46.043	5.1e-25		ORGLA01G0184000	62.59	8.88e-44		Bradi1g74220.1|PACid:21816374	42.537	5.24e-25		Sb10g028440.1|PACid:1984883	39.382	2.06e-41						AT3G06210	33.019	5.23e-11									30.6	41.7	0	23.1	1
	g559.t1																																20.9	30.6	37.6	25.7	1
	g560.t1	LOC_Os01g22670	47.826	1.32e-07		ORGLA04G0238600	47.664	1.19e-14		Bradi1g01595.1|PACid:21816340	53.425	4.02e-17		Sb06g001140.1|PACid:1971560	71.119	1.26e-132		Zm00001d002065_P005	48.148	1.07e-15		AT5G45890	43.939	1.35e-09		sp|P25776|ORYA_ORYSJ	47.664	1.23e-13	Oryzain alpha chain OS=Oryza sativa subsp. japonica GN=Os04g0650000 PE=1 SV=2				34.5	51.1	60.8	1.1	5.1
	g561.t1																																23	28.8	42.8	10	13.4
	g562.t1	LOC_Os12g12580	80.303	2.01e-71		ORGLA12G0072800	93.939	1.79e-85		Bradi4g39980.1|PACid:21813242	71.97	4.68e-60		Sb05g027040.1|PACid:1971306	51.757	9.07e-84		Zm00001d023990_P001	73.485	1.47e-66		AT5G37980	63.636	6.96e-54		sp|Q9SLN8|DBR_TOBAC	65.152	2.66e-56	2-alkenal reductase (NADP(+)-dependent) OS=Nicotiana tabacum GN=DBR PE=1 SV=1				40.3	57.3	63.4	19.8	44.5
	g563.t1	LOC_Os04g03579	59.286	7.4e-89		ORGLA10G0011400	54.074	2.8e-79		Bradi4g40470.1|PACid:21812814	56.015	1.38e-78		Sb01g016510.1|PACid:1951302	30.618	3.39e-78		Zm00001d018059_P001	45.238	1.02e-46		AT5G10530	33.083	6.34e-21		sp|B3EWQ9|LECA2_LABPU	35.793	4.21e-30	Lectin alpha chain OS=Lablab purpureus PE=1 SV=1				31.8	42.3	41.8	40.9	2
	g564.t1																																35.7	47.3	45.6	29.3	53.8
	g565.t1	LOC_Os04g03050	77.174	6.45e-157		ORGLA04G0009000	78.623	4.28e-159		Bradi5g23480.1|PACid:21825014	70.652	1.31e-133		Sb05g006280.1|PACid:1969607	31.21	2.3e-12		Zm00001d037651_P002	69.286	1.56e-132		AT5G11940	48.551	2.52e-74		sp|Q1PDX5|SBT3B_ARATH	48.551	4.52e-73	Subtilisin-like protease SBT3.11 OS=Arabidopsis thaliana GN=SBT3.11 PE=2 SV=1				29.6	39.2	35	35.2	1
	g566.t1	LOC_Os07g35700	67.033	2.82e-28		ORGLA07G0140300	56.311	2.51e-24		Bradi1g25497.1|PACid:21820994	57.143	2.04e-25		Sb07g005780.1|PACid:1975308	88.889	3.54e-100		Zm00001d021686_P003	47.619	1.07e-22		AT4G05200	35.714	3.66e-10		sp|Q0D5R2|CRK10_ORYSJ	67.033	3.84e-27	Cysteine-rich receptor-like protein kinase 10 OS=Oryza sativa subsp. japonica GN=CRK10 PE=2 SV=1				35.6	48.5	59.7	40.2	1
	g567.t1	LOC_Os11g29030	58.077	2.88e-92		ORGLA12G0192500	51.104	2.16e-97		Bradi4g09597.1|PACid:21812082	55.137	1.16e-98		Sb03g025620.1|PACid:1962158	44.788	4.69e-52		Zm00001d037648_P011	53.165	2.35e-96		AT3G46530	28.679	6.94e-18		sp|Q9M667|RPP13_ARATH	28.679	1.24e-16	Disease resistance protein RPP13 OS=Arabidopsis thaliana GN=RPP13 PE=2 SV=2				38.6	53.6	55.1	37.5	0
	g568.t1																																40.1	47.4	61.6	36.6	50.7
	g569.t1	LOC_Os05g34220	36.85	3.81e-115		ORGLA05G0142400	36.756	5.08e-115		Bradi2g25327.1|PACid:21807562	36.758	3.44e-107		Sb08g002056.1|PACid:1977357	37.155	1.17e-56		Zm00001d010269_P001	36.31	4.63e-107		AT3G14460	27.644	1.51e-49		sp|Q9LRR5|DRL21_ARATH	27.644	2.7e-48	Putative disease resistance protein At3g14460 OS=Arabidopsis thaliana GN=At3g14460 PE=3 SV=1				31.5	39.7	50.5	36	42
	g570.t1																																38.6	44.2	58.4	15.6	49
	g571.t1	LOC_Os02g16760	31.579	8.06e-09		ORGLA09G0161100	28.319	2.1e-09		Bradi2g58622.1|PACid:21808302	34.028	7.56e-09		Sb05g027090.1|PACid:1971314	41.892	7.5e-10																	32.1	44.2	52.7	16.6	0
	g572.t1	LOC_Os03g09810	84.967	3.31e-96		ORGLA03G0066100	85.065	1.86e-95		Bradi3g25580.1|PACid:21831766	88.889	4.28e-99		Sb05g016840.1|PACid:1970187	24.33	2.4e-11		Zm00001d024281_P001	86.275	1.7e-97		AT5G13700	61.589	4.53e-66		sp|O64411|PAO_MAIZE	86.275	5.34e-97	Polyamine oxidase OS=Zea mays GN=PAO PE=1 SV=1				34	46	56.7	40.7	33.9
	g573.t1																																46.6	58.4	68.2	49.9	1
	g574.t1	LOC_Os08g31820	78.571	3.05e-12																													35.9	41.2	61.6	39.6	51
	g575.t1	LOC_Os01g02810	57.993	1.74e-85		ORGLA01G0010400	59.364	3.89e-86		Bradi2g01170.1|PACid:21804324	41.797	6.28e-51		Sb05g020490.1|PACid:1970477	50	6.7e-18		Zm00001d024962_P001	44	4.46e-42						sp|P93604|LRK10_WHEAT	43.609	7.57e-44	Rust resistance kinase Lr10 OS=Triticum aestivum GN=LRK10 PE=2 SV=1				28.1	42.9	49.4	35.3	28.5
	g576.t1																																69.8	99	114.3	56.7	1
	g577.t1	LOC_Os11g37880	55.631	4.78e-149		ORGLA11G0154900	55.856	1.23e-151		Bradi4g09587.3|PACid:21810371	41.084	2.22e-75		Sb01g033080.1|PACid:1953075	35.802	1.44e-15		Zm00001d004771_P003	38.889	6.62e-64		AT1G53350	31.799	7.23e-13		sp|P0C8S1|RP8L2_ARATH	31.799	1.19e-11	Probable disease resistance RPP8-like protein 2 OS=Arabidopsis thaliana GN=RPP8L2 PE=3 SV=1				25.9	38.1	4.2	27.5	3.4
	g578.t1																																32.6	53.8	0	9.5	0
	g579.t1																																39.2	48.8	0	8.7	0
	g580.t1	LOC_Os04g14304	95.062	7.89e-49		ORGLA04G0034100	98.765	1.34e-53		Bradi5g03577.1|PACid:21824990	41.096	1.07e-13		Sb01g027600.1|PACid:1952384	81.043	1.12e-109																	13	17.4	15.2	15	0
	g581.t1	LOC_Os11g42640	74.199	0		ORGLA05G0095100	38.491	2.03e-39		Bradi1g00310.1|PACid:21815464	25.914	2.38e-20		Sb05g025880.1|PACid:1971134	42.941	8.03e-35																	62.7	79.8	91.4	57.9	1
	g582.t1	LOC_Os11g33394	67.89	8.5e-39		ORGLA11G0136800	75	1.55e-54		Bradi3g57350.1|PACid:21832880	48.421	3.76e-19		Sb05g025880.1|PACid:1971134	73.684	1.91e-10		Zm00001d007433_P001	51.563	1.04e-11		AT3G50130	54.167	2.43e-10									22.9	33	12.3	11.8	13.2
	g583.t1	LOC_Os01g25160	36.875	2.49e-19		ORGLA01G0123000	36.875	3.92e-20		Bradi4g13990.1|PACid:21811740	30.12	3.71e-13		Sb04g007890.1|PACid:1965852	31.416	2.14e-20		Zm00001d005472_P001	39.333	4.8e-14		AT1G52120	31.579	4.66e-07		sp|Q0JMY8|SALT_ORYSJ	35.443	1.42e-17	Salt stress-induced protein OS=Oryza sativa subsp. japonica GN=SALT PE=2 SV=1				72.3	92.9	103.8	70.6	36.6
	g584.t1	LOC_Os01g13200	54.229	2.42e-62		ORGLA01G0075700	53.96	7.44e-63		Bradi2g40046.1|PACid:21807453	84	9.87e-102		Sb03g025650.1|PACid:1962165	52.104	2.77e-98		Zm00001d030166_P015	81.25	7.88e-109		AT3G08550	60.804	1.91e-77		sp|Q9C9Z9|ELD1_ARATH	60.804	3.42e-76	Glycosyltransferase-like KOBITO 1 OS=Arabidopsis thaliana GN=ELD1 PE=1 SV=1				47.8	67.4	77.1	51	55.8
	g585.t1	LOC_Os11g43420	27.194	4.35e-44		ORGLA11G0174500	26.85	1.38e-42		Bradi4g13470.1|PACid:21812493	39.459	2.53e-29		Sb09g027500.1|PACid:1981736	39.216	8.63e-18		Zm00001d023393_P001	37.778	1.92e-27		AT3G07040	29.752	3.9e-09		sp|Q39214|RPM1_ARATH	29.752	7e-08	Disease resistance protein RPM1 OS=Arabidopsis thaliana GN=RPM1 PE=1 SV=1				35.6	48.3	57.5	26.3	45.8
	g586.t1	LOC_Os07g09900	35.622	4.88e-31		ORGLA07G0054000	37.768	3.59e-40		Bradi4g06610.1|PACid:21811991	36.111	3.56e-14		Sb07g027710.1|PACid:1976919	62.069	6.07e-18																	37.4	54.7	67.5	27.5	56
	g587.t1	LOC_Os07g09900	55.738	7.19e-38		ORGLA07G0054000	59.836	8.16e-42		Bradi1g01377.1|PACid:21818363	48.696	2.91e-30		Sb06g018350.1|PACid:1972630	46.875	3.32e-16		Zm00001d037648_P013	44.248	3.68e-27		AT1G53350	36.885	2.52e-15		sp|P0C8S1|RP8L2_ARATH	36.885	4.69e-14	Probable disease resistance RPP8-like protein 2 OS=Arabidopsis thaliana GN=RPP8L2 PE=3 SV=1				33.6	43.8	46.2	18	35.7
	g588.t1	LOC_Os12g29430	37.603	2.73e-37		ORGLA12G0108500	35.833	9.61e-38		Bradi3g39670.1|PACid:21828149	32.773	4.06e-23		Sb08g017310.1|PACid:1978508	39.085	1.84e-93		Zm00001d054062_P001	37.273	8.92e-36		AT1G21250	25.106	1.78e-12		sp|Q39191|WAK1_ARATH	25.106	3.19e-11	Wall-associated receptor kinase 1 OS=Arabidopsis thaliana GN=WAK1 PE=1 SV=2				37.3	48.9	63.7	44.8	52.6
	g589.t1	LOC_Os01g41960	48.421	1.49e-75		ORGLA01G0174800	51.471	3.3e-76		Bradi3g05292.1|PACid:21832913	61.29	8.51e-111		Sb09g029360.1|PACid:1981952	45.536	7.24e-25		Zm00001d039567_P001	43.682	9.19e-61		AT2G34930	35.664	1.03e-38		sp|Q9C9H7|RLP12_ARATH	30.292	4.59e-19	Receptor-like protein 12 OS=Arabidopsis thaliana GN=RLP12 PE=2 SV=2				36.1	52.4	62.6	44.6	41.8
	g590.t1																																29.2	31.7	48	21.9	29.5
	g591.t1																																131.8	186.3	214	126	2.5
	g592.t1	LOC_Os11g29520	66.355	4.35e-38		ORGLA04G0227500	62.857	3.88e-38		Bradi5g22187.1|PACid:21826130	42.424	1.81e-18		Sb08g003810.1|PACid:1977574	35.759	8.31e-137		Zm00001d013822_P001	24.719	5.02e-07													0	1	1	48.9	3.6
	g593.t1																																29	47	45.5	36.6	39.1
	g594.t1	LOC_Os11g09270	77.143	1.11e-08																													31.6	35.5	44.8	22.7	36.4
	g595.t1	LOC_Os01g70660	78.667	3.02e-32		ORGLA01G0366600	80	5.83e-35		Bradi3g40040.1|PACid:21829175	65.517	1.47e-20		Sb08g003810.1|PACid:1977574	45.545	5.34e-20		Zm00001d031296_P001	63.793	1.91e-18		AT1G60160	27.778	1.64e-06		sp|Q5JMH0|HAK6_ORYSJ	78.667	2.02e-31	Potassium transporter 6 OS=Oryza sativa subsp. japonica GN=HAK6 PE=2 SV=1				20.7	26.7	48.7	3.3	9.9
	g596.t1	LOC_Os01g31460	33.193	3.21e-36		ORGLA11G0216800	33.171	5.14e-33																									42.4	52.3	60.6	5.8	0
	g597.t1	LOC_Os02g15730	68.657	8e-30		ORGLA02G0100200	67.164	1.33e-29		Bradi3g09630.1|PACid:21832281	48.571	1.33e-16		Sb07g001410.1|PACid:1974727	37.343	9.55e-77		Zm00001d025564_P001	48.438	5.8e-16		AT2G02850	53.125	3.01e-19		sp|P00303|BABL_CUCSA	54.688	1.84e-18	Basic blue protein OS=Cucumis sativus PE=1 SV=1				25.7	46.1	62.4	0	50.1
	g598.t1																																39.3	50	57	0	44.8
	g599.t1	LOC_Os02g29370	34.641	4.89e-06																													38.7	62.5	63.4	18	64.8
	g600.t1	LOC_Os12g25170	41.053	2.22e-110		ORGLA12G0099300	40.966	1.93e-110		Bradi4g07902.1|PACid:21812003	41.77	3.73e-116		Sb07g001410.1|PACid:1974727	61.972	4.5e-47		Zm00001d041684_P001	40.254	6.51e-104		AT3G14470	25.971	1.29e-26		sp|Q7XBQ9|RGA2_SOLBU	27.559	4.46e-33	Disease resistance protein RGA2 OS=Solanum bulbocastanum GN=RGA2 PE=1 SV=1				38.7	52.2	58.7	49.8	1
	g601.t1	LOC_Os12g01449	47.525	5.23e-24		ORGLA11G0004800	46.429	1.79e-25		Bradi4g26830.1|PACid:21814296	72.277	2.98e-44		Sb05g002530.1|PACid:1969106	48.673	4.93e-32		Zm00001d044594_P001	73.267	1.1e-42		AT1G48280	50.485	3.7e-27		sp|Q9LI74|CHUP1_ARATH	43.651	1.09e-24	Protein CHUP1, chloroplastic OS=Arabidopsis thaliana GN=CHUP1 PE=1 SV=1				71.7	101.7	126.2	87.8	40.8
	g602.t1																																38.3	58.1	62.8	42.7	51.3
	g603.t1																																1	0	0	1	30.7
	g604.t1																																124.8	161	224.1	140.2	42.5
	g605.t1	LOC_Os08g09640	43.434	3.5e-14		ORGLA08G0048000	43.434	2.27e-15		Bradi3g17450.1|PACid:21831447	42.424	3.52e-13		Sb06g034180.1|PACid:1974542	77.551	1.66e-12		Zm00001d024265_P001	36.275	2.22e-09		AT4G05460	43.137	3.71e-06									33.3	43	49	29.2	45.4
	g606.t1					ORGLA02G0168400	52.874	9.17e-18																									41.4	57.1	61.8	45.7	1
	g607.t1	LOC_Os07g47850	56.962	1e-14		ORGLA07G0205400	55.696	5.85e-15																									20.8	25.7	34.1	20.8	29.4
	g608.t1																																36.7	59.1	70.1	46.9	1
	g609.t1																																34.2	48.7	59.1	41.1	1
	g610.t1																																29.5	42.7	48.3	13.3	40.3
	g611.t1	LOC_Os10g31290	50.563	0		ORGLA11G0042000	35.783	1.34e-94		Bradi4g13850.1|PACid:21809748	37.718	2.83e-153		Sb06g034170.1|PACid:1974541	78.694	2.79e-167		Zm00001d007625_P001	25.163	1.39e-39		AT5G45470	32.099	4.5e-07									32	48.4	61.2	26.5	1
	g612.t1																																38.9	47.9	52	38.5	30
	g613.t1	LOC_Os11g43250	51.079	0		ORGLA11G0174100	50.663	0		Bradi4g39287.1|PACid:21813023	39.949	9.93e-146		Sb03g008280.1|PACid:1961028	68.251	0		Zm00001d009008_P001	33.876	4.11e-73													34.3	49.3	54.4	54.6	4.6
	g614.t1																																40	54.2	65.2	46.4	44.3
	g615.t1	LOC_Os08g10440	52.137	6.24e-35		ORGLA08G0053000	49.153	8.38e-31		Bradi4g04662.1|PACid:21813984	51.724	4.21e-33		Sb07g005780.1|PACid:1975308	68.8	3.08e-55		Zm00001d017954_P001	50.427	4.33e-32													39.7	58.8	53.3	25.1	50.7
	g616.t1									Bradi5g27630.2|PACid:21824409	55.208	2.21e-13		Sb08g007270.1|PACid:1977980	66.667	1.96e-105		Zm00001d026703_P004	79.592	3.77e-11													19.6	29.8	31.9	20.3	26.1
	g617.t1									Bradi5g27617.1|PACid:21823896	79.392	8.33e-162		Sb08g020680.1|PACid:1978953	40.027	1.63e-131		Zm00001d026702_P002	81.004	1.02e-163		AT5G63910	65.58	1.72e-128		sp|P57681|PCYOX_ARATH	65.58	3.07e-127	Farnesylcysteine lyase OS=Arabidopsis thaliana GN=FLCY PE=1 SV=1				44.5	55.2	65.3	48.7	50.4
	g618.t1	LOC_Os09g06970.3	100	8.63e-31		ORGLA09G0016400	100	4.37e-31		Bradi3g29110.1|PACid:21828109	88.235	1.76e-26		Sb07g015581.1|PACid:1975774	34.402	2.25e-54		Zm00001d025271_P002	87.234	1.59e-23		AT3G05000	82.353	4.16e-24									19.7	22.7	32.5	14.7	1
	g619.t1	LOC_Os06g05359	73.091	2.66e-135		ORGLA06G0030100	72.727	1.64e-133		Bradi1g50420.1|PACid:21819083	52.708	2.44e-82		Sb08g023140.1|PACid:1979290	49.462	7.94e-24		Zm00001d023553_P001	35.802	2.86e-42		AT3G46730	30.12	3.8e-27		sp|Q9STE7|R13L3_ARATH	30.12	6.81e-26	Putative disease resistance RPP13-like protein 3 OS=Arabidopsis thaliana GN=RPP13L3 PE=3 SV=1				1.1	0	1	0	1
	g620.t1									Bradi2g01010.1|PACid:21807148	68.251	0		Sb05g024060.1|PACid:1970901	47.639	0		Zm00001d040116_P001	68.64	0		AT4G05440	40.756	3.61e-47		sp|A7RFT2|CD123_NEMVE	42.308	2.35e-25	Cell division cycle protein 123 homolog OS=Nematostella vectensis GN=cdc123 PE=3 SV=1				35.5	49.3	62.1	43.6	50.8
	g621.t1									Bradi4g13580.1|PACid:21809840	51	2.63e-104		Sb10g004810.1|PACid:1982741	56.342	1.7e-117		Zm00001d004344_P001	44.625	2.97e-88						sp|Q66S17|NATT3_THANI	30.508	3.88e-10	Natterin-3 OS=Thalassophryne nattereri PE=1 SV=1				39.7	57.8	59.6	40	0
	g622.t1	LOC_Os09g20260	66.129	1.43e-53		ORGLA03G0066100	63.636	8.09e-43		Bradi3g25580.1|PACid:21831766	72.581	2.96e-58		Sb08g003810.1|PACid:1977574	32.527	1.09e-124		Zm00001d024281_P001	69.6	2.2e-56		AT5G13700	42.742	1.78e-28		sp|O64411|PAO_MAIZE	69.6	6.92e-56	Polyamine oxidase OS=Zea mays GN=PAO PE=1 SV=1				37.9	52.9	58.4	43.6	1.2
	g623.t1	LOC_Os12g12580	72.247	1.58e-118		ORGLA12G0072800	91.542	2.01e-134		Bradi4g39970.1|PACid:21814532	68.571	8.99e-104		Sb08g003810.1|PACid:1977574	50	2.73e-19		Zm00001d023990_P001	65.639	3.39e-105		AT3G03080	54.206	4.2e-77		sp|Q9SLN8|DBR_TOBAC	57.746	3.55e-81	2-alkenal reductase (NADP(+)-dependent) OS=Nicotiana tabacum GN=DBR PE=1 SV=1				34.1	50.6	62.8	17.8	51.3
	g624.t1																																27.6	38.8	51.6	35.7	30.2
	g625.t1	LOC_Os02g13450	68.966	9.83e-29		ORGLA02G0085200	69.318	3.58e-28																									35.7	54.4	68.8	33.8	56.1
	g626.t1	LOC_Os03g24410	40.162	4.52e-134		ORGLA11G0183300	24.205	4.63e-35		Bradi3g19227.1|PACid:21830309	22.631	1.73e-31		Sb02g022060.1|PACid:1957235	32.082	2.73e-21		Zm00001d007954_P003	26.783	2.84e-40		AT4G19090	25.339	2.3e-11									38.7	52	60.8	45.2	51.9
	g627.t1																																40.8	53.9	63.8	29.5	36.9
	g628.t1																																40.9	49.9	44.5	33.3	47.6
	g629.t1	LOC_Os08g26820	35.799	3.66e-54		ORGLA08G0105800	29.363	4.39e-54		Bradi4g12300.1|PACid:21812143	29.583	9.48e-46		Sb05g001700.1|PACid:1968998	46.908	3.67e-113		Zm00001d049330_P001	30.549	8.99e-45		AT3G50120	34.807	1.9e-25		sp|P0C897|Y3264_ARATH	21.206	9.2e-09	Putative UPF0481 protein At3g02645 OS=Arabidopsis thaliana GN=At3g02645 PE=3 SV=1				38.9	47.6	63	47.2	53.1
	g630.t1	LOC_Os07g26280	46.479	9.01e-40		ORGLA03G0400600	47.101	4.79e-41																									119.7	160.8	187.5	98.2	1.3
	g631.t1	LOC_Os12g28177	77.895	2.36e-45		ORGLA12G0106100	77.083	1.12e-46		Bradi4g00460.1|PACid:21810013	52.688	1.65e-23		Sb07g015060.1|PACid:1975734	43.568	1.21e-43		Zm00001d003209_P001	48.913	3.82e-21		AT3G28600	57.143	2.62e-21		sp|F4J0C0|AATPA_ARATH	57.143	4.69e-20	AAA-ATPase At3g28600 OS=Arabidopsis thaliana GN=At3g28600 PE=2 SV=1				35.7	46.8	61.5	53	1
	g632.t1	LOC_Os11g39330	38.358	1.41e-106		ORGLA07G0111900	35.729	6.53e-77		Bradi4g15060.1|PACid:21812320	37.5	3.65e-100		Sb05g023580.1|PACid:1970836	41.208	0		Zm00001d007603_P001	41.393	1.77e-97		AT3G46710	28.398	4.41e-33		sp|Q9STE5|R13L2_ARATH	28.398	7.9e-32	Putative disease resistance RPP13-like protein 2 OS=Arabidopsis thaliana GN=RPP13L2 PE=3 SV=1				37.5	53.5	0	32.6	1.1
	g633.t1	LOC_Os06g07330	66.667	2.29e-114		ORGLA06G0043000	65.476	1.82e-112		Bradi4g39860.1|PACid:21813393	36.247	1.07e-70		Sb06g015360.1|PACid:1972268	96.802	0		Zm00001d045190_P001	55.642	5.35e-83		AT1G21270	28.18	4.86e-38		sp|Q9LMP1|WAK2_ARATH	28.18	8.7e-37	Wall-associated receptor kinase 2 OS=Arabidopsis thaliana GN=WAK2 PE=1 SV=1				73.8	100.2	1.3	88.5	8.1
	g634.t1	LOC_Os10g31290	50.432	0		ORGLA11G0042000	31.373	2.25e-83		Bradi4g13850.1|PACid:21809748	37.244	9.48e-151		Sb02g042830.1|PACid:1959834	29.213	3.07e-19		Zm00001d007625_P001	26.564	3.24e-45		AT5G45470	30.38	6.22e-07									33.5	50.2	56.8	59.8	1
	g635.t1	LOC_Os02g34870	74.194	1.8e-21		ORGLA02G0174200	74.194	8.88e-22																									29.5	44.8	58.5	61.8	1
	g636.t1																																21.2	32.7	28.6	16.3	34.8
	g637.t1	LOC_Os03g26840	50.725	1.66e-26		ORGLA09G0040200	33.555	4.59e-23		Bradi2g22300.1|PACid:21809656	30.986	9.62e-17		Sb09g003370.1|PACid:1979716	31.077	8.58e-39		Zm00001d005600_P001	30.796	2.1e-13													24.1	32.7	42.8	24.4	38.5
	g638.t1	LOC_Os05g49630	39.195	1.52e-69		ORGLA10G0006800	38.871	7.89e-56		Bradi2g10600.1|PACid:21805283	48.984	8.29e-134		Sb05g020490.1|PACid:1970477	39.286	1.95e-37																	39.8	51.9	67	44.4	50.8
	g639.t1																																37	53.5	1	18.6	3
	g640.t1	LOC_Os11g09220	46.222	1.55e-46		ORGLA11G0053700	45.957	4.51e-50		Bradi3g07390.1|PACid:21832092	50.407	3.4e-60		Sb01g041425.1|PACid:1954113	78.571	6.86e-08		Zm00001d004738_P001	31.892	1.57e-09		AT2G31820	26.563	6.72e-06									36.4	49.6	63.4	17.2	1
	g641.t1	LOC_Os06g16450	53.27	0		ORGLA05G0124700	48.502	0		Bradi4g06880.1|PACid:21812565	41.089	0		Sb02g034930.1|PACid:1958856	46.352	1.76e-39		Zm00001d023393_P001	40.478	0		AT3G50950	25.292	1.21e-18		sp|Q38834|R13L4_ARATH	25.292	2.16e-17	Disease resistance RPP13-like protein 4 OS=Arabidopsis thaliana GN=RPP13L4 PE=1 SV=2				36.5	49.7	58.9	36.4	1.1
	g642.t1	LOC_Os02g32660	90.254	0		ORGLA04G0087000	100	0		Bradi5g09170.2|PACid:21825975	94.703	0		Sb01g008150.1|PACid:1950293	41.176	9.41e-62		Zm00001d003817_P003	96.162	0		AT5G03650	86.2	0		sp|Q08047|GLGB_MAIZE	89.407	0	1,4-alpha-glucan-branching enzyme 2, chloroplastic/amyloplastic OS=Zea mays GN=SBE1 PE=1 SV=1				41.4	57.7	62.5	47.2	50.1
	g643.t1	LOC_Os11g10090	39.37	2.96e-48		ORGLA05G0137100	27.653	3.15e-29		Bradi2g17450.1|PACid:21802924	29.15	1.42e-20		Sb01g008150.1|PACid:1950293	35.567	6.34e-15		Zm00001d049988_P001	32.895	2.73e-08						sp|P15268|MOSA_MAIZE	24.931	5.82e-16	Autonomous transposable element EN-1 mosaic protein OS=Zea mays PE=2 SV=1				0	1	64.1	0	1
	g644.t1	LOC_Os05g06900	38.663	1.34e-57		ORGLA08G0022900	42.487	1.6e-42		Bradi4g36090.1|PACid:21810982	29.798	3.73e-14		Sb08g001990.1|PACid:1977344	48.908	0																	35.8	51.6	58.4	40.2	37.4
	g645.t1																																35.4	50.3	62.9	33.7	50.8
	g646.t1	LOC_Os09g14260	79.603	0		ORGLA09G0015300	30.258	4.75e-34		Bradi1g68367.1|PACid:21818508	34.799	9.67e-45						Zm00001d026427_P001	30.746	1.79e-37		AT5G41220	28.342	6.43e-16		sp|Q9FHE1|GSTT3_ARATH	28.342	1.15e-14	Glutathione S-transferase T3 OS=Arabidopsis thaliana GN=GSTT3 PE=2 SV=1				33.6	50.1	62.5	82.6	53.9
	g647.t1	LOC_Os11g33394	41.25	3.98e-38		ORGLA11G0137000	43.716	1.86e-37		Bradi4g16970.1|PACid:21811078	44.175	6.73e-41						Zm00001d052636_P001	40.284	6.96e-36		AT3G50170	32.444	3.28e-27		sp|Q9SD53|Y3720_ARATH	33.702	4.12e-14	UPF0481 protein At3g47200 OS=Arabidopsis thaliana GN=At3g47200 PE=2 SV=1				69.4	93	1	1	1
	g648.t1	LOC_Os03g56234	93.75	1.97e-11		ORGLA03G0327900	93.75	8.77e-12		Bradi1g68510.2|PACid:21816128	85.714	4.27e-09						Zm00001d047960_P002	78.571	3.65e-07		AT2G36960	50	6.3e-09		sp|Q8LJT8|TKI1_ARATH	50	1.17e-07	TSL-kinase interacting protein 1 OS=Arabidopsis thaliana GN=TKI1 PE=1 SV=2				35.3	46.3	55.1	39.5	9.5
	g649.t1	LOC_Os07g33730	41.469	1.15e-89		ORGLA07G0136400	40.369	4.76e-65		Bradi2g25327.1|PACid:21807562	29.032	3.95e-21						Zm00001d038548_P001	29.762	5.53e-17		AT3G14470	29.592	3.98e-09		sp|Q7XA40|RGA3_SOLBU	36.471	4.41e-10	Putative disease resistance protein RGA3 OS=Solanum bulbocastanum GN=RGA3 PE=2 SV=2				42.6	55.1	70.9	50.1	1.2
	g650.t1	LOC_Os04g34670	41.212	1.04e-59		ORGLA09G0116600	89.775	0		Bradi4g34090.1|PACid:21814773	62.517	0						Zm00001d020978_P002	59.737	0		AT1G16800	48.171	0		sp|Q00416|SEN1_YEAST	34.441	9.24e-71	Helicase SEN1 OS=Saccharomyces cerevisiae (strain ATCC 204508 / S288c) GN=SEN1 PE=1 SV=2				43.5	59.9	64.8	49.7	51.9
	g651.t1																																25.1	31	0	13.3	1
	g652.t1	LOC_Os11g30880	54.839	7.44e-27																													202	292.2	245	98.6	1.2
	g653.t1	LOC_Os11g35120	42.251	4.52e-160		ORGLA10G0005600	41.141	1.1e-145		Bradi3g18130.1|PACid:21830666	71.269	2.41e-128						Zm00001d007474_P001	40.483	8.46e-145		AT3G25490	43.003	3.04e-57		sp|Q9LSV3|WAKLS_ARATH	43.003	5.45e-56	Putative wall-associated receptor kinase-like 16 OS=Arabidopsis thaliana GN=WAKL16 PE=3 SV=1				177.9	251.3	225.3	97.2	1.6
